# Supplementary material for: Loratadine Combats Methicillin-Resistant Staphylococcus aureus by Modulating Virulence, Antibiotic Resistance, and Biofilm Genes
Source: ACS Infect Dis. 2023 Dec 28;10(1):232–50. doi: 10.1021/acsinfecdis.3c00616 (PMC10788911; doi:10.1021/acsinfecdis.3c00616)
Supplement: Supplementary file 2 — id3c00616_si_002.xlsx [file id3c00616_si_002.xlsx]

## Sheet: Table S4_LorvsUn_DEG_all
Loratadine Combats Methicillin-Resistant Staphylococcus aureus by Modulating Virulence, Antibiotic Resistance, and Biofilm Genes
Brianna L. Viering, Halie Balogh, Chloe F. Cox, Owee K. Kirpekar, A. Luke Akers, Victoria A. Federico, Gabriel Z. Valenzano, Robin Stempel, Hannah L. Pickett, Pamela M. Lundin, Meghan S. Blackledge*, Heather B. Miller* Meghan S. Blackledge and Heather B. Miller Email: mblackle@highpoint.edu and hmiller@highpoint.edu
gene_id	Lor_A	Lor_B	Lor_C	Un_A	Un_B	Un_C	Lor	Un	log2FoldChange	pvalue	padj	gene_name	gene_chr	gene_start	gene_end	gene_strand	gene_length	gene_biotype	gene_description	tf_family	Lor_A_readcount	Lor_B_readcount	Lor_C_readcount	Un_A_readcount	Un_B_readcount	Un_C_readcount	Lor_A_fpkm	Lor_B_fpkm	Lor_C_fpkm	Un_A_fpkm	Un_B_fpkm	Un_C_fpkm
KNNFDEDG_02143	21578.4	26063.6	23914.6	58.9709	85.0795	71.4192	23852.2	71.8232	8.37015	0	0	-	NC_999999999.1	2303873	2306362	+	2490	protein_coding	Membrane protein YdfJ && PF03176:MMPL family	-	20607	22090	24722	58	98	78	1357.65	1612.61	1481.58	3.73228	5.4403	4.50588
KNNFDEDG_02290	248.172	260.754	210.88	14703.1	16026.2	17665.3	239.935	16131.5	-6.07303	5.40554e-292	8.1867e-289	-	NC_999999999.1	2471074	2472633	+	1560	protein_coding	Respiratory nitrate reductase 1 beta chain && PF13247:4Fe-4S dicluster domain|PF14711:Respiratory nitrate reductase beta C-terminal	-	237	221	218	14461	18460	19293	24.9228	25.7514	20.8532	1485.32	1635.7	1778.93
KNNFDEDG_01766	93.1954	123.888	115.113	11473.9	9765.04	11328.2	110.732	10855.7	-6.61704	7.63619e-290	7.71001e-287	-	NC_999999999.1	1865022	1865777	-	756	protein_coding	Pyruvate formate-lyase-activating enzyme && PF04055:Radical SAM superfamily|PF13353:4Fe-4S single cluster domain	Radical_SAM	89	105	119	11285	11248	12372	19.3126	25.2465	23.489	2391.81	2056.6	2353.98
KNNFDEDG_01720	996.877	974.584	1151.13	38171.5	40087.2	36541	1040.87	38266.6	-5.19972	6.39036e-289	4.8391e-286	-	NC_999999999.1	1816466	1817419	-	954	protein_coding	L-lactate dehydrogenase 1 && PF02866:lactate/malate dehydrogenase, alpha/beta C-terminal domain|PF00056:lactate/malate dehydrogenase, NAD binding domain	-	952	826	1190	37543	46175	39908	163.705	157.386	186.14	6305.6	6690.44	6017.22
KNNFDEDG_01767	291.105	414.139	400.479	32084.2	26421.5	29389.9	368.574	29298.6	-6.31317	9.35659e-249	5.66822e-246	-	NC_999999999.1	1865800	1868049	-	2250	protein_coding	Formate acetyltransferase && PF01228:Glycine radical|PF02901:Pyruvate formate lyase-like	-	278	351	414	31556	30434	32098	20.2691	28.3568	27.4573	2247.22	1869.7	2052.01
KNNFDEDG_02139.t00	4334.11	4973.21	5043.71	104.724	74.6616	80.5755	4783.68	86.6538	5.79153	2.00878e-201	1.0141e-198	-	NC_999999999.1	2300061	2300252	-	192	protein_coding	hypothetical protein && -	-	4139	4215	5214	103	86	88	3536.45	3990.52	4052.38	85.9572	61.9146	65.9273
KNNFDEDG_02319	781.166	702.031	838.684	14875.9	14609.4	13484.5	773.96	14323.3	-4.20921	7.76524e-185	3.36013e-182	-	NC_999999999.1	2500871	2502469	+	1599	protein_coding	L-lactate permease && PF02652:L-lactate permease	-	746	595	867	14631	16828	14727	76.5356	67.6397	80.9116	1466.13	1454.72	1324.8
KNNFDEDG_02292	176.967	186.422	227.325	6090.27	5412.1	5532.24	196.904	5678.2	-4.84777	1.0057e-180	3.80782e-178	-	NC_999999999.1	2473194	2473871	+	678	protein_coding	Nitrate reductase-like protein NarX && PF02665:Nitrate reductase gamma subunit	-	169	158	235	5990	6234	6042	40.8912	42.3605	51.7224	1415.61	1270.96	1281.84
KNNFDEDG_02291.t00	58.6398	50.735	37.7262	3498.6	4142.85	4574.49	49.0337	4071.98	-6.38079	3.31298e-175	1.115e-172	-	NC_999999999.1	2472626	2473201	+	576	protein_coding	hypothetical protein && -	-	56	43	39	3441	4772	4996	15.9492	13.57	10.1037	957.212	1145.18	1247.62
KNNFDEDG_02265	5903.77	3965.59	5106.59	34.5692	52.0895	54.0222	4991.98	46.8936	6.7281	9.78548e-168	2.96402e-165	-	NC_999999999.1	2443158	2444105	-	948	protein_coding	Gamma-hemolysin component C && PF07968:Leukocidin/Hemolysin toxin family	-	5638	3361	5279	34	60	59	975.64	644.456	830.966	5.74668	8.74861	8.95216
KNNFDEDG_02289	475.401	770.464	591.045	26938.5	27711.6	23567.4	612.303	26072.5	-5.41308	1.12828e-154	3.10688e-152	-	NC_999999999.1	2467395	2471084	+	3690	protein_coding	Respiratory nitrate reductase 1 alpha chain && PF01568:Molydopterin dinucleotide binding domain|PF00384:Molybdopterin oxidoreductase|PF14710:Respiratory nitrate reductase alpha N-terminal	-	454	653	611	26495	31920	25739	20.1838	32.1677	24.709	1150.49	1195.73	1003.34
KNNFDEDG_02286	132.987	174.623	186.697	7317.48	6854.11	5509.35	164.769	6560.31	-5.31495	2.40859e-153	6.07969e-151	-	NC_999999999.1	2463397	2465802	+	2406	protein_coding	Nitrite reductase [NAD(P)H] && PF03460:Nitrite/Sulfite reductase ferredoxin-like half domain|PF04324:BFD-like [2Fe-2S] binding domain|PF07992:Pyridine nucleotide-disulphide oxidoreductase|PF01077:Nitrite and sulphite reductase 4Fe-4S domain	Pyr_redox_2	127	148	193	7197	7895	6017	8.65927	11.1815	11.9702	479.294	453.579	359.723
KNNFDEDG_02266	14959.4	9302.2	13122	46.77	103.311	81.4911	12461.2	77.1907	7.32946	1.41111e-146	3.28788e-144	-	NC_999999999.1	2444655	2445620	-	966	protein_coding	Gamma-hemolysin component A && PF07968:Leukocidin/Hemolysin toxin family	-	14286	7884	13565	46	119	89	2426.09	1483.55	2095.48	7.63004	17.0281	13.2525
KNNFDEDG_02285	41.8856	40.116	35.7916	2087.37	2285.86	1755.26	39.2644	2042.83	-5.70375	3.72948e-141	8.069e-139	-	NC_999999999.1	2462599	2463351	+	753	protein_coding	Sirohydrochlorin ferrochelatase && PF01903:CbiX	-	40	34	37	2053	2633	1917	8.71441	8.20762	7.33241	436.858	483.339	366.194
KNNFDEDG_00721	2856.6	2751.49	2682.43	25280.2	23936	26445.2	2763.51	25220.5	-3.19005	3.57136e-137	7.21177e-135	-	NC_999999999.1	753692	755032	-	1341	protein_coding	Glutamine synthetase && PF03951:Glutamine synthetase, beta-Grasp domain|PF00120:Glutamine synthetase, catalytic domain	-	2728	2332	2773	24864	27571	28882	333.725	316.106	308.575	2970.9	2841.97	3098.01
KNNFDEDG_02264	5457.69	3382.73	4843.47	44.7366	64.2437	75.0817	4561.3	61.354	6.21213	1.9887e-128	3.76486e-126	-	NC_999999999.1	2442179	2443156	-	978	protein_coding	Gamma-hemolysin component B && PF07968:Leukocidin/Hemolysin toxin family	-	5212	2867	5007	44	74	82	874.256	532.871	763.975	7.20875	10.459	12.0603
KNNFDEDG_02298	141.364	253.675	129.624	18101	14434.9	12650.4	174.887	15062.1	-6.43235	1.3761e-126	2.45189e-124	-	NC_999999999.1	2478473	2479642	+	1170	protein_coding	putative nitrate transporter NarT && PF07690:Major Facilitator Superfamily	MFS_1	135	215	134	17803	16627	13816	18.9287	33.403	17.0907	2438.11	1964.37	1698.56
KNNFDEDG_02295	519.381	509.71	505.919	5665.28	5057.89	4867.49	511.67	5196.89	-3.34432	1.34995e-118	2.27166e-116	-	NC_999999999.1	2475424	2476077	+	654	protein_coding	Oxygen regulatory protein NreC && PF00072:Response regulator receiver domain|PF00196:Bacterial regulatory proteins, luxR family	Response_reg	496	432	523	5572	5826	5316	124.416	120.071	119.334	1365.15	1231.37	1169.21
KNNFDEDG_01447	11682.9	12144.5	16363.5	556.157	681.504	646.435	13397	628.032	4.41453	2.10409e-118	3.35436e-116	-	NC_999999999.1	1528063	1529073	-	1011	protein_coding	Protein-arginine kinase && PF00217:ATP:guanido phosphotransferase, C-terminal catalytic domain	-	11157	10293	16916	547	785	706	1810.38	1850.65	2496.82	86.6927	107.328	100.447
KNNFDEDG_02293.t00	560.22	587.582	560.09	5194.53	6101.42	6165.86	569.297	5820.6	-3.35426	4.97029e-112	7.5275e-110	-	NC_999999999.1	2473891	2474343	+	453	protein_coding	hypothetical protein && PF13185:GAF domain	-	535	498	579	5109	7028	6734	193.744	199.832	190.731	1807.11	2144.52	2138.25
KNNFDEDG_02294	943.473	840.077	1004.1	8634.16	10017.7	9697.45	929.216	9449.76	-3.34565	2.31646e-108	3.34122e-106	-	NC_999999999.1	2474367	2475401	+	1035	protein_coding	Oxygen sensor histidine kinase NreB && PF02518:Histidine kinase-, DNA gyrase B-, and HSP90-like ATPase|PF07730:Histidine kinase	HisKA_3	901	712	1038	8492	11539	10591	142.81	125.047	149.657	1314.67	1541.08	1471.91
KNNFDEDG_01989.t00	3417.86	3575.05	2718.22	195.214	174.5	212.426	3237.05	194.047	4.06053	1.63005e-106	2.24429e-104	-	NC_999999999.1	2128127	2128696	+	570	protein_coding	hypothetical protein && PF01381:Helix-turn-helix	HTH_3	3264	3030	2810	192	201	232	939.395	966.275	735.651	53.9725	48.7436	58.546
KNNFDEDG_02025	42072	42355.5	38304.7	5893.03	6129.2	5939.7	40910.7	5987.31	2.77247	5.27819e-106	6.95115e-104	-	NC_999999999.1	2164241	2166286	+	2046	protein_coding	Lipase 1 && PF04650:YSIRK type signal peptide	YSIRK_signal	40178	35898	39598	5796	7060	6487	3221.48	3189.32	2888.07	453.909	476.975	456.06
KNNFDEDG_02204.t00	71.2055	73.1528	83.1912	2636.41	4928.53	3936.3	75.8498	3833.75	-5.65818	1.17412e-104	1.48183e-102	-	NC_999999999.1	2377663	2377854	+	192	protein_coding	hypothetical protein && -	-	68	62	86	2593	5677	4299	58.1006	58.698	66.8401	2163.95	4087.09	3220.7
KNNFDEDG_02129	64.9227	76.6924	71.5831	1280.08	1394.26	1192.15	71.0661	1288.83	-4.18273	5.32463e-104	6.45133e-102	-	NC_999999999.1	2287887	2288654	+	768	protein_coding	Staphylococcal secretory antigen SsaA && PF05257:CHAP domain	-	62	65	74	1259	1606	1302	13.2435	15.3846	14.3784	262.67	289.055	243.856
KNNFDEDG_00441	30766	43399.7	42592	2832.64	2809.36	2538.13	38919.2	2726.71	3.83526	4.3634e-99	5.08336e-97	-	NC_999999999.1	438232	440064	+	1833	protein_coding	Chaperone protein DnaK && PF00012:Hsp70 protein	HSP70	29381	36783	44030	2786	3236	2772	2629.52	3647.69	3584.48	243.537	244.029	217.528
KNNFDEDG_02365	18579.4	19562.5	21734.2	1814.88	1598.28	2094.05	19958.7	1835.74	3.44267	7.39175e-98	8.29245e-96	-	NC_999999999.1	2549242	2550846	+	1605	protein_coding	PTS system maltose-specific EIICB component && PF02378:Phosphotransferase system, EIIC|PF00367:phosphotransferase system, EIIB	-	17743	16580	22468	1785	1841	2287	1813.53	1877.77	2088.96	178.201	158.553	204.963
KNNFDEDG_01449	6874.47	9788.31	9271.95	551.073	427.134	431.262	8644.91	469.823	4.20238	3.58752e-97	3.88093e-95	-	NC_999999999.1	1529645	1530115	-	471	protein_coding	Transcriptional regulator CtsR && PF05848:Firmicute transcriptional repressor of class III stress genes (CtsR)	CtsR	6565	8296	9585	542	492	471	2286.58	3201.7	3036.77	184.385	144.391	143.841
KNNFDEDG_02288	69.1112	143.946	77.3872	4027.31	3954.46	4281.49	96.8147	4087.75	-5.40739	4.08375e-97	4.26541e-95	-	NC_999999999.1	2466111	2467088	+	978	protein_coding	Siroheme synthase && PF00590:Tetrapyrrole (Corrin/Porphyrin) Methylases	-	66	122	80	3961	4555	4676	11.0708	22.6754	12.2065	648.951	643.792	687.733
KNNFDEDG_02157	7344.64	9321.08	7070.29	434.148	290.833	422.106	7912	382.362	4.37192	2.78292e-95	2.80982e-93	-	NC_999999999.1	2320459	2322582	+	2124	protein_coding	PTS system glucoside-specific EIICBA component && PF00358:phosphoenolpyruvate-dependent sugar phosphotransferase system, EIIA 1|PF00367:phosphotransferase system, EIIB|PF02378:Phosphotransferase system, EIIC	-	7014	7900	7309	427	335	461	541.732	676.092	513.504	32.2121	21.8015	31.2198
KNNFDEDG_01448	10171.9	15327.9	13211	681.216	536.522	457.815	12903.6	558.518	4.53058	3.11465e-94	3.04332e-92	-	NC_999999999.1	1529060	1529626	-	567	protein_coding	Protein-arginine kinase activator protein && -	-	9714	12991	13657	670	618	500	2810.53	4164.79	3594.28	189.338	150.661	126.844
KNNFDEDG_02103	2890.11	2555.63	2055.6	176.913	159.741	137.345	2500.44	157.999	3.98515	9.37752e-87	8.87641e-85	-	NC_999999999.1	2263521	2265203	-	1683	protein_coding	Cocaine esterase && PF02129:X-Pro dipeptidyl-peptidase (S15 family)|PF08530:X-Pro dipeptidyl-peptidase C-terminal non-catalytic domain	-	2760	2166	2125	174	184	150	269.028	233.942	188.415	16.5658	15.1123	12.8201
KNNFDEDG_00373.t00	1809.46	1795.78	2602.14	59.9877	82.475	89.7318	2069.13	77.3982	4.73749	1.39904e-86	1.28415e-84	-	NC_999999999.1	370227	370700	+	474	protein_coding	hypothetical protein && PF16284:Domain of unknown function (DUF4930)	-	1728	1522	2690	59	95	98	598.051	583.673	846.865	19.9443	27.7039	29.7394
KNNFDEDG_00687	2556.07	2727.89	2767.56	270.453	298.646	341.53	2683.84	303.543	3.14352	1.38395e-85	1.23293e-83	-	NC_999999999.1	727316	728377	-	1062	protein_coding	Threonine synthase && PF00291:Pyridoxal-phosphate dependent enzyme	PALP	2441	2312	2861	266	344	373	377.065	395.728	402.007	40.1331	44.7744	50.5206
KNNFDEDG_02665	66856.7	79769.6	66298.6	9805.44	8959.39	9960.23	70975	9575.02	2.88997	3.28557e-85	2.84342e-83	-	NC_999999999.1	2847965	2849581	+	1617	protein_coding	60 kDa chaperonin && PF00118:TCP-1/cpn60 chaperonin family	-	63847	67608	68537	9644	10320	10878	6477.44	7600.13	6324.92	955.638	882.198	967.661
KNNFDEDG_00722	472.26	414.139	510.755	3646.03	4258.32	4100.19	465.718	4001.51	-3.10193	6.13459e-83	5.16157e-81	-	NC_999999999.1	755051	755419	-	369	protein_coding	HTH-type transcriptional regulator GlnR && PF13411:MerR HTH family regulatory protein	-	451	351	528	3586	4905	4478	200.504	172.908	213.525	1557.15	1837.42	1745.59
KNNFDEDG_01446	57937.2	98710.2	76021.3	4495.01	3408.39	3615.83	77556.2	3839.74	4.33623	1.23227e-82	1.0088e-80	-	NC_999999999.1	1525593	1528049	-	2457	protein_coding	ATP-dependent Clp protease ATP-binding subunit ClpC && PF00004:ATPase family associated with various cellular activities (AAA)|PF07724:AAA domain (Cdc48 subfamily)|PF10431:C-terminal, D2-small domain, of ClpB protein|PF02861:Clp amino terminal domain, pathogenicity island component	Clp_N	55329	83661	78588	4421	3926	3949	3694.2	6189.44	4773	288.311	220.872	231.188
KNNFDEDG_01364	185.344	294.971	184.762	8513.16	5577.92	5457.16	221.692	6516.08	-4.87977	1.60472e-79	1.27913e-77	-	NC_999999999.1	1434251	1435261	-	1011	protein_coding	Alcohol dehydrogenase && PF08240:Alcohol dehydrogenase GroES-like domain|PF00107:Zinc-binding dehydrogenase	ADH_zinc_N	177	250	191	8373	6425	5960	28.7207	44.9492	28.1918	1327.02	878.452	847.967
KNNFDEDG_00686	2266.01	2434.1	2305.17	372.127	329.032	355.265	2335.09	352.141	2.72989	1.50007e-77	1.16505e-75	-	NC_999999999.1	726400	727314	-	915	protein_coding	Homoserine kinase && PF08544:GHMP kinases C terminal|PF00288:GHMP kinases N terminal domain	GHMP_kinases	2164	2063	2383	366	379	388	387.98	409.837	388.636	64.0923	57.2551	60.9951
KNNFDEDG_02608	986.405	1205.84	1216.91	8826.32	8525.31	7878.09	1136.39	8409.91	-2.88768	1.57713e-77	1.19428e-75	-	NC_999999999.1	2785987	2787507	+	1521	protein_coding	DEAD-box ATP-dependent RNA helicase CshA && PF00270:DEAD/DEAH box helicase|PF00271:Helicase conserved C-terminal domain	DEAD	942	1022	1258	8681	9820	8604	101.6	122.139	123.422	914.506	892.439	813.683
sRNA00031	16345.8	12006.5	23592.4	92.5233	286.492	162.982	17314.9	180.666	6.58046	1.35174e-73	9.98639e-72	-	NC_999999999.1	1460159	1460316	+	158	-	-	-	15610	10176	24389	91	330	178	16207.6	11707.2	23034.4	92.2849	288.704	162.049
KNNFDEDG_02664	2779.11	2962.69	3303.47	318.24	397.616	403.793	3015.09	373.216	3.01316	2.47859e-69	1.78753e-67	-	NC_999999999.1	2847605	2847889	+	285	protein_coding	10 kDa chaperonin && -	-	2654	2511	3415	313	458	441	1527.67	1601.53	1788.08	175.973	222.135	222.576
KNNFDEDG_01059	18437	27800.4	23311.9	2445.26	2109.62	1929.23	23183.1	2161.37	3.42315	4.86616e-67	3.42781e-65	-	NC_999999999.1	1122058	1124667	-	2610	protein_coding	Chaperone protein ClpB && PF00004:ATPase family associated with various cellular activities (AAA)|PF07724:AAA domain (Cdc48 subfamily)|PF10431:C-terminal, D2-small domain, of ClpB protein|PF02861:Clp amino terminal domain, pathogenicity island component	AAA	17607	23562	24099	2405	2430	2107	1106.67	1640.99	1377.84	147.646	128.695	116.12
KNNFDEDG_02680.t00	1783.28	1997.54	1949.19	325.357	290.833	320.471	1910	312.22	2.61351	1.3402e-65	9.22609e-64	-	NC_999999999.1	2858006	2858659	+	654	protein_coding	hypothetical protein && -	-	1703	1693	2015	320	335	350	427.179	470.557	459.767	78.4004	70.8049	76.9794
KNNFDEDG_01317	2329.89	2065.98	2480.26	382.294	368.967	384.565	2292.04	378.609	2.59826	7.61717e-64	5.1272e-62	-	NC_999999999.1	1388036	1388398	-	363	protein_coding	PTS-dependent dihydroxyacetone kinase, phosphotransferase subunit DhaM && PF03610:PTS system fructose IIA component	EIIA-man	2225	1751	2564	376	425	420	1005.53	876.825	1054.03	165.969	161.837	166.428
KNNFDEDG_01304	1127.77	1066.61	1285.59	6185.85	7052.92	6596.2	1159.99	6611.66	-2.51046	1.46645e-62	9.65629e-61	-	NC_999999999.1	1374060	1374857	+	798	protein_coding	N-acetylmuramoyl-L-alanine amidase sle1 && PF05257:CHAP domain|PF01476:LysM domain	LysM	1077	904	1329	6084	8124	7204	221.404	205.92	248.521	1221.61	1407.22	1298.54
KNNFDEDG_00246	14943.7	14322.6	13794.3	3404.05	3488.26	3261.48	14353.5	3384.59	2.08433	2.33598e-61	1.50546e-59	-	NC_999999999.1	215502	216215	+	714	protein_coding	Transaldolase && PF00923:Transaldolase	-	14271	12139	14260	3348	4018	3562	3278.91	3090.42	2980.31	751.335	777.872	717.596
KNNFDEDG_02287	6.28284	5.89942	10.6407	494.136	727.516	730.673	7.60766	650.775	-6.39764	1.08598e-59	6.85301e-58	-	NC_999999999.1	2465806	2466120	+	315	protein_coding	Assimilatory nitrite reductase [NAD(P)H] small subunit && PF13806:Rieske-like [2Fe-2S] domain	-	6	5	11	486	838	798	3.12474	2.88531	5.21101	247.213	367.73	364.398
KNNFDEDG_01816	44075.2	51631.7	44318.7	10049.5	9677.36	9057.42	46675.2	9594.75	2.28234	3.43675e-58	2.12447e-56	-	NC_999999999.1	1932533	1934020	-	1488	protein_coding	Putative aldehyde dehydrogenase AldA && PF00171:Aldehyde dehydrogenase family	Aldedh	42091	43760	45815	9884	11147	9892	4640.44	5345.74	4594.57	1064.33	1035.5	956.236
KNNFDEDG_02322	681.688	556.905	533.972	22.3683	23.4403	39.3721	590.855	28.3936	4.37624	3.67488e-57	2.22624e-55	-	NC_999999999.1	2505534	2506262	-	729	protein_coding	putative multidrug ABC transporter ATP-binding protein YbhF && PF00005:ABC transporter	ABC_tran	651	472	552	22	27	43	146.496	117.692	112.993	4.8355	5.11956	8.48448
KNNFDEDG_00439	5984.4	6665.16	10482.1	390.428	579.93	421.19	7710.55	463.849	4.05457	2.78908e-56	1.6565e-54	-	NC_999999999.1	436528	437505	+	978	protein_coding	Heat-inducible transcription repressor HrcA && PF01628:HrcA protein C terminal domain	HrcA	5715	5649	10836	384	668	460	958.629	1049.94	1653.37	62.9127	94.4134	67.6555
KNNFDEDG_01771	191.627	247.776	168.317	2892.63	2381.36	1899.02	202.573	2391	-3.56353	9.13499e-55	5.32113e-53	-	NC_999999999.1	1872268	1873647	-	1380	protein_coding	Hexose-6-phosphate:phosphate antiporter && PF07690:Major Facilitator Superfamily	MFS_1	183	210	174	2845	2743	2074	21.7543	27.6614	18.8153	330.331	274.753	216.179
KNNFDEDG_00831	56.5455	41.2959	38.6936	2680.13	1469.79	1117.99	45.5117	1755.97	-5.26968	1.07439e-54	6.14026e-53	-	NC_999999999.1	883305	884612	-	1308	protein_coding	Uracil permease && PF00860:Permease family	-	54	35	40	2636	1693	1221	6.77266	4.864	4.56344	322.912	178.914	134.274
KNNFDEDG_01794	4467.1	4933.09	4951.81	1007.59	1058.28	1128.06	4784	1064.64	2.16768	1.36881e-54	7.678e-53	-	NC_999999999.1	1902558	1904603	+	2046	protein_coding	PTS system glucose-specific EIICBA component && PF02378:Phosphotransferase system, EIIC|PF00358:phosphoenolpyruvate-dependent sugar phosphotransferase system, EIIA 1|PF00367:phosphotransferase system, EIIB	-	4266	4181	5119	991	1219	1232	342.049	371.456	373.353	77.6094	82.3558	86.6142
KNNFDEDG_01318	2804.24	3661.18	3000.69	525.655	533.917	549.378	3155.37	536.317	2.55637	2.50965e-53	1.38213e-51	-	NC_999999999.1	1388391	1388975	-	585	protein_coding	PTS-dependent dihydroxyacetone kinase, ADP-binding subunit DhaL && PF02734:DAK2 domain	-	2678	3103	3102	517	615	600	750.979	964.182	791.273	141.606	145.317	147.53
KNNFDEDG_02598	1245.05	1523.23	1459.72	7455.75	6888.83	6600.78	1409.33	6981.79	-2.30871	2.94568e-52	1.5933e-50	-	NC_999999999.1	2775662	2776534	+	873	protein_coding	Membrane protein insertase YidC && PF02096:60Kd inner membrane protein	-	1189	1291	1509	7333	7935	7209	223.43	268.81	257.938	1345.9	1256.4	1187.8
KNNFDEDG_01515	36973.5	54319.5	42694.5	6852.83	5745.47	5863.7	44662.5	6154	2.8595	1.15572e-51	6.14155e-50	-	NC_999999999.1	1598364	1599791	-	1428	protein_coding	PTS system trehalose-specific EIIBC component && PF00367:phosphotransferase system, EIIB|PF02378:Phosphotransferase system, EIIC	-	35309	46038	44136	6740	6618	6404	4056.3	5860.32	4612.17	756.272	640.611	645.071
KNNFDEDG_00955	302.623	285.532	224.423	2337.49	1824.87	1968.61	270.859	2043.65	-2.91666	1.24758e-51	6.51536e-50	-	NC_999999999.1	1014549	1016033	-	1485	protein_coding	Amidophosphoribosyltransferase && PF13537:Glutamine amidotransferase domain|PF00156:Phosphoribosyl transferase domain	Pribosyltran	289	242	232	2299	2102	2150	31.926	29.6225	23.3132	248.061	195.66	208.255
KNNFDEDG_01450	1173.84	1033.58	1197.57	5968.26	5123.87	5275.86	1135	5456	-2.26467	1.96234e-51	1.00745e-49	-	NC_999999999.1	1530264	1531478	+	1215	protein_coding	Nucleoside permease NupC && PF07662:Na+ dependent nucleoside transporter C-terminus|PF01773:Na+ dependent nucleoside transporter N-terminus	-	1121	876	1238	5870	5902	5762	151.357	131.057	152.049	774.119	671.458	682.152
KNNFDEDG_00160	8431.57	10143.5	10102.9	2052.8	2160.85	2010.73	9559.31	2074.79	2.20388	7.50173e-51	3.78712e-49	-	NC_999999999.1	142868	143830	-	963	protein_coding	Foldase protein PrsA && PF00639:PPIC-type PPIASE domain	-	8052	8597	10444	2019	2489	2196	1371.67	1622.76	1618.38	335.936	357.269	328.012
KNNFDEDG_01999	3727.82	3508.97	4434.29	488.035	654.591	598.823	3890.36	580.483	2.74397	8.26845e-51	4.10576e-49	-	NC_999999999.1	2136679	2137479	-	801	protein_coding	N-hydroxyarylamine O-acetyltransferase && PF00797:N-acetyltransferase	Acetyltransf_2	3560	2974	4584	480	754	654	729.106	674.903	853.989	96.0185	130.117	117.444
KNNFDEDG_00682	31704.2	29932.5	28512.3	5854.39	5361.74	4238.45	30049.7	5151.53	2.54433	1.00257e-50	4.89803e-49	-	NC_999999999.1	721539	723056	-	1518	protein_coding	Catalase && PF06628:Catalase-related immune-responsive|PF00199:Catalase	Catalase	30277	25369	29475	5758	6176	4629	3272.01	3037.84	2897.49	607.779	562.382	438.631
KNNFDEDG_00832	54.4513	30.677	51.269	1110.28	941.952	663.832	45.4657	905.355	-4.30765	1.4995e-50	7.2095e-49	-	NC_999999999.1	884830	885357	-	528	protein_coding	Bifunctional protein PyrR && PF00156:Phosphoribosyl transferase domain	Pribosyltran	52	26	53	1092	1085	725	16.1563	8.95102	14.979	331.387	284.048	197.51
KNNFDEDG_02321	1562.33	1040.66	1286.56	65.0714	74.6616	116.285	1296.52	85.3394	3.9237	4.55253e-50	2.15463e-48	-	NC_999999999.1	2504455	2505537	-	1083	protein_coding	putative multidrug ABC transporter permease YbhR && PF12698:ABC-2 family transporter protein	-	1492	882	1330	64	86	127	226.003	148.038	183.258	9.46886	10.9766	16.8678
KNNFDEDG_01078.t00	3116.29	3419.3	2794.64	590.726	591.216	480.706	3110.08	554.216	2.48841	6.29566e-49	2.93378e-47	-	NC_999999999.1	1151740	1152867	-	1128	protein_coding	putative oxidoreductase && PF00724:NADH:flavin oxidoreductase / NADH oxidase family	Oxidored_FMN	2976	2898	2889	581	681	525	432.81	467.006	382.189	82.5302	83.4515	66.9475
KNNFDEDG_00553	458.647	401.16	424.662	2012.13	1975.06	1852.32	428.157	1946.5	-2.18413	7.09453e-49	3.25596e-47	-	NC_999999999.1	546553	547002	+	450	protein_coding	Nucleoside diphosphate kinase && PF00334:Nucleoside diphosphate kinase	NDK	438	340	439	1979	2275	2023	159.674	137.341	145.577	704.66	698.82	646.647
KNNFDEDG_02666	332.99	280.812	342.438	1704.06	1634.74	1562.98	318.747	1633.93	-2.35617	2.11314e-48	9.55329e-47	-	NC_999999999.1	2849650	2850822	-	1173	protein_coding	Tyrosine recombinase XerC && PF00589:Phage integrase family|PF14657:AP2-like DNA-binding integrase domain|PF14659:Phage integrase, N-terminal SAM-like domain	Phage_integrase	318	238	354	1676	1883	1707	44.4736	36.8818	45.0345	228.94	221.895	209.324
KNNFDEDG_01996	1046.09	573.423	854.161	24.4018	46.8805	35.7096	824.559	35.664	4.52388	2.61657e-48	1.16553e-46	-	NC_999999999.1	2132947	2134827	-	1881	protein_coding	Bacitracin export permease protein BceB && PF02687:FtsX-like permease family	-	999	486	883	24	54	39	87.1264	46.9657	70.0506	2.04441	3.96827	2.98236
KNNFDEDG_00308	3627.29	3697.76	3884.84	15503.3	15538.3	13542.2	3736.63	14861.2	-1.9917	2.98845e-48	1.31188e-46	-	NC_999999999.1	292187	292789	-	603	protein_coding	30S ribosomal protein S4 && PF01479:S4 domain|PF00163:Ribosomal protein S4/S9 N-terminal domain	S4	3464	3134	4016	15248	17898	14790	942.396	944.746	993.84	4051.74	4102.83	3528.05
KNNFDEDG_00830	90.054	73.1528	70.6158	2061.95	1339.57	987.05	77.9409	1462.86	-4.22996	8.15958e-48	3.53077e-46	-	NC_999999999.1	882396	883277	-	882	protein_coding	Aspartate carbamoyltransferase && PF00185:Aspartate/ornithine carbamoyltransferase, Asp/Orn binding domain|PF02729:Aspartate/ornithine carbamoyltransferase, carbamoyl-P binding domain	-	86	62	73	2028	1543	1078	15.9957	12.7778	12.3508	368.422	241.821	175.806
KNNFDEDG_02179.t00	197.909	228.897	194.435	1520.03	1193.72	1259.91	207.081	1324.55	-2.67854	1.09801e-47	4.68432e-46	-	NC_999999999.1	2343321	2344091	-	771	protein_coding	hypothetical protein && PF12730:ABC-2 family transporter protein	-	189	194	201	1495	1375	1376	40.2143	45.7384	38.9029	310.694	246.516	256.713
KNNFDEDG_01348	242.936	349.246	327.928	2256.15	2359.65	3066.45	306.703	2560.75	-3.06229	1.51321e-47	6.36597e-46	-	NC_999999999.1	1418395	1420797	-	2403	protein_coding	Na(+)/H(+) antiporter subunit A && PF13244:Domain of unknown function (DUF4040)|PF00662:NADH-Ubiquinone oxidoreductase (complex I), chain 5 N-terminus|PF00361:Proton-conducting membrane transporter	-	232	296	339	2219	2718	3349	15.8382	22.3909	21.0516	147.962	156.348	200.468
KNNFDEDG_01452	1034.57	834.178	699.387	7816.7	5674.28	6804.97	856.046	6765.32	-2.98255	2.00269e-47	8.30981e-46	-	NC_999999999.1	1532249	1533136	-	888	protein_coding	Pyridoxal 5'-phosphate synthase subunit PdxS && PF01680:SOR/SNZ family	-	988	707	723	7688	6536	7432	182.523	144.724	121.497	1387.22	1017.41	1203.86
KNNFDEDG_00956	451.317	417.679	331.798	3737.54	2640.07	2929.1	400.264	3102.24	-2.95488	5.52495e-47	2.2615e-45	-	NC_999999999.1	1016012	1018201	-	2190	protein_coding	Phosphoribosylformylglycinamidine synthase subunit PurL && PF00586:AIR synthase related protein, N-terminal domain|PF02769:AIR synthase related protein, C-terminal domain	-	431	354	343	3676	3041	3199	32.2854	29.3827	23.3717	268.954	191.941	210.114
KNNFDEDG_02426	10034.7	10261.4	10267.3	3128.51	2957.81	2972.14	10187.8	3019.49	1.75454	1.83085e-46	7.39421e-45	-	NC_999999999.1	2607000	2610167	+	3168	protein_coding	Swarming motility protein SwrC && PF00873:AcrB/AcrD/AcrF family	ACR_tran	9583	8697	10614	3077	3407	3246	496.237	499.019	499.959	155.628	148.656	147.383
KNNFDEDG_01856	23598.3	23003	14853.5	2264.28	1547.06	1390.84	20484.9	1734.06	3.56254	6.41746e-46	2.5577e-44	-	NC_999999999.1	1977461	1978237	-	777	protein_coding	Diacetyl reductase [(S)-acetoin forming] && PF00106:short chain dehydrogenase	adh_short	22536	19496	15355	2227	1782	1519	4758.05	4560.97	2948.96	459.246	317.017	281.204
KNNFDEDG_00101	5752.98	5229.24	5504.16	1545.44	1401.21	1424.72	5495.46	1457.12	1.91536	7.7064e-46	3.03152e-44	-	NC_999999999.1	103566	104543	-	978	protein_coding	putative protein YfhP && PF04307:LexA-binding, inner membrane-associated putative hydrolase	-	5494	4432	5690	1520	1614	1556	921.558	823.747	868.188	249.03	228.119	228.852
KNNFDEDG_02178	13914.4	12056.1	13702.4	3534.19	3578.55	3476.65	13224.3	3529.8	1.90557	1.22699e-45	4.76481e-44	-	NC_999999999.1	2340852	2342816	-	1965	protein_coding	Fructose-1,6-bisphosphatase class 3 && PF06874:Firmicute fructose-1,6-bisphosphatase	-	13288	10218	14165	3476	4122	3797	1109.35	945.228	1075.71	283.441	289.962	277.947
KNNFDEDG_00952	364.405	303.23	308.581	1557.65	1692.91	1862.39	325.405	1704.32	-2.38869	3.57729e-45	1.3716e-43	-	NC_999999999.1	1011466	1012944	-	1479	protein_coding	Bifunctional purine biosynthesis protein PurH && PF01808:AICARFT/IMPCHase bienzyme|PF02142:MGS-like domain	-	348	257	319	1532	1950	2034	38.5997	31.5863	32.1857	165.973	182.248	197.818
KNNFDEDG_01345	262.832	363.404	270.855	1936.89	1850.91	2303.73	299.03	2030.51	-2.76545	5.72676e-45	2.16829e-43	-	NC_999999999.1	1416156	1417652	-	1497	protein_coding	Na(+)/H(+) antiporter subunit D1 && PF00361:Proton-conducting membrane transporter	-	251	308	280	1905	2132	2516	27.5058	37.3992	27.9111	203.901	196.862	241.754
KNNFDEDG_01381	165.448	181.702	171.219	1056.39	935.874	880.837	172.79	957.701	-2.4711	6.26341e-45	2.34221e-43	-	NC_999999999.1	1449104	1450024	-	921	protein_coding	Galactokinase && PF00288:GHMP kinases N terminal domain|PF08544:GHMP kinases C terminal	GHMP_kinases	158	154	177	1039	1078	962	28.143	30.3944	28.6783	180.76	161.791	150.245
KNNFDEDG_02193	791.638	1028.86	838.684	109.808	64.2437	74.1661	886.393	82.7392	3.42618	2.0581e-44	7.60242e-43	-	NC_999999999.1	2360310	2363480	+	3171	protein_coding	Fibronectin-binding protein A && PF02986:Fibronectin binding repeat|PF04650:YSIRK type signal peptide|PF10425:C-terminus of bacterial fibrinogen-binding adhesin|PF00746:Gram positive anchor	Gram_pos_anchor	756	872	867	108	74	81	39.111	49.9866	40.8003	5.45725	3.22576	3.67429
KNNFDEDG_01261.t00	4948.78	7761.27	5275.87	755.438	507.004	553.957	5995.31	605.466	3.30825	5.20916e-44	1.90103e-42	-	NC_999999999.1	1331090	1331563	+	474	protein_coding	hypothetical protein && PF07681:DoxX	-	4726	6578	5454	743	584	605	1635.64	2522.6	1717.03	251.164	170.306	183.595
KNNFDEDG_01171.t00	849.23	814.12	945.091	149.461	160.609	172.139	869.48	160.736	2.43504	7.56268e-44	2.71385e-42	-	NC_999999999.1	1234612	1235190	-	579	protein_coding	hypothetical protein && -	-	811	690	977	147	185	188	229.782	216.623	251.8	40.6804	44.1661	46.705
KNNFDEDG_01527	551.843	628.878	585.241	2264.28	2346.63	2290.91	588.654	2300.61	-1.96707	7.61562e-44	2.71385e-42	-	NC_999999999.1	1613258	1614283	-	1026	protein_coding	N-acetylmuramoyl-L-alanine amidase sle1 && PF05257:CHAP domain|PF01476:LysM domain	LysM	527	533	605	2227	2703	2502	84.2629	94.4307	87.993	347.792	364.162	350.771
KNNFDEDG_00828	99.4783	66.0735	88.0279	2185.99	1454.16	1008.11	84.5266	1549.42	-4.19343	9.49635e-44	3.3447e-42	-	NC_999999999.1	880002	881102	-	1101	protein_coding	Carbamoyl-phosphate synthase small chain && PF00988:Carbamoyl-phosphate synthase small chain, CPSase domain|PF00117:Glutamine amidotransferase class-I	CPSase_sm_chain	95	56	91	2150	1675	1101	14.155	9.24557	12.3337	312.894	210.292	143.841
KNNFDEDG_01260.t00	4029.39	2565.07	4166.33	147.427	283.02	273.774	3586.93	234.74	3.93212	9.90277e-44	3.44776e-42	-	NC_999999999.1	1330308	1330748	+	441	protein_coding	hypothetical protein && PF10517:Electron transfer DM13	-	3848	2174	4307	145	326	299	1431.43	896.095	1457.39	52.6836	102.182	97.5252
KNNFDEDG_01992.t00	162.307	165.184	175.088	818.476	829.091	797.514	167.526	815.027	-2.28177	3.44037e-43	1.173e-41	-	NC_999999999.1	2130329	2131078	+	750	protein_coding	hypothetical protein && PF15526:Novel toxin 21	-	155	140	181	805	955	871	33.9034	33.9313	36.0129	171.981	176.01	167.048
KNNFDEDG_01030	10591.8	12182.3	12204.9	3063.44	3225.21	2931.85	11659.7	3073.5	1.92354	3.44657e-43	1.173e-41	-	NC_999999999.1	1094643	1095362	-	720	protein_coding	Adapter protein MecA 1 && PF05389:Negative regulator of genetic competence (MecA)	-	10115	10325	12617	3013	3715	3202	2304.66	2606.7	2614.95	670.522	713.218	639.695
KNNFDEDG_00829	98.4311	95.5706	86.0932	3254.58	1783.2	1240.68	93.365	2092.82	-4.48681	6.02115e-43	2.02645e-41	-	NC_999999999.1	881104	882381	-	1278	protein_coding	Dihydroorotase && PF01979:Amidohydrolase family	Amidohydro_1	94	81	89	3201	2054	1355	12.0662	11.5209	10.392	401.329	222.16	152.508
KNNFDEDG_01803	201.051	250.135	214.749	1795.56	1305.71	1381.69	221.979	1494.32	-2.75202	1.06346e-42	3.53981e-41	-	NC_999999999.1	1913588	1914082	+	495	protein_coding	Inner membrane protein YagU && PF07274:Protein of unknown function (DUF1440)	-	192	212	222	1766	1504	1509	63.631	77.8509	66.9249	571.652	419.99	438.498
KNNFDEDG_00859.t00	21.9899	21.2379	17.4121	294.855	316.878	287.508	20.2133	299.747	-3.89578	1.40464e-42	4.62464e-41	-	NC_999999999.1	912121	913068	+	948	protein_coding	hypothetical protein && PF03595:Voltage-dependent anion channel	C4dic_mal_tran	21	18	18	290	365	314	3.63399	3.45142	2.83338	49.0158	53.2207	47.6437
KNNFDEDG_01262	4908.99	4474.12	6161.95	764.589	954.106	944.931	5181.69	887.875	2.54475	9.57689e-42	3.11918e-40	-	NC_999999999.1	1331538	1332224	+	687	protein_coding	Response regulator SaeR && PF00072:Response regulator receiver domain|PF00486:Transcriptional regulatory protein, C terminal	Response_reg	4688	3792	6370	752	1099	1032	1119.45	1003.33	1383.64	175.391	221.125	216.076
KNNFDEDG_02360	13308.1	11006	9102.67	1529.18	1559.21	2006.15	11138.9	1698.18	2.71347	2.05988e-41	6.63762e-40	-	NC_999999999.1	2543941	2544822	+	882	protein_coding	putative oxidoreductase YghA && PF00106:short chain dehydrogenase	adh_short	12709	9328	9410	1504	1796	2191	2363.83	1922.44	1592.07	273.228	281.471	357.32
KNNFDEDG_01835	64.9227	101.47	55.1384	736.12	717.967	905.559	73.8437	786.548	-3.42141	1.87868e-40	5.99002e-39	-	NC_999999999.1	1952323	1954932	-	2610	protein_coding	Aldehyde-alcohol dehydrogenase && PF00171:Aldehyde dehydrogenase family|PF00465:Iron-containing alcohol dehydrogenase	Aldedh	62	86	57	724	827	989	3.89694	5.98951	3.25893	44.4472	43.7987	54.5054
KNNFDEDG_02067	3236.71	3520.77	2810.12	20709	15497.5	15496.1	3189.2	17234.2	-2.43412	5.05512e-40	1.595e-38	-	NC_999999999.1	2220027	2222612	+	2586	protein_coding	Clumping factor B && PF10425:C-terminus of bacterial fibrinogen-binding adhesin|PF00746:Gram positive anchor|PF04650:YSIRK type signal peptide	YSIRK_signal	3091	2984	2905	20368	17851	16924	196.085	209.751	167.632	1262.02	954.18	941.366
KNNFDEDG_02127	740.328	1168.08	1293.33	7657.07	8641.65	8096.01	1067.25	8131.57	-2.9296	7.57517e-40	2.36548e-38	-	NC_999999999.1	2284327	2285028	+	702	protein_coding	putative transglycosylase IsaA && PF01464:Transglycosylase SLT domain	-	707	990	1337	7531	9954	8842	165.217	256.349	284.207	1718.94	1960	1811.75
KNNFDEDG_00613.t00	8488.11	6340.69	9023.34	1220.09	1458.51	1502.55	7950.72	1393.71	2.51204	9.58189e-40	2.96158e-38	-	NC_999999999.1	643351	644487	-	1137	protein_coding	TelA-like protein && PF05816:Toxic anion resistance protein (TelA)	-	8106	5374	9328	1200	1680	1641	1169.55	859.153	1224.24	169.109	204.242	207.602
KNNFDEDG_01451	1184.31	1067.79	767.1	9378.41	6244.66	7868.02	1006.4	7830.36	-2.96017	2.98969e-39	9.14724e-38	-	NC_999999999.1	1531685	1532245	-	561	protein_coding	Pyridoxal 5'-phosphate synthase subunit PdxT && PF01174:SNO glutamine amidotransferase family	-	1131	905	793	9224	7193	8593	330.729	293.237	210.936	2634.53	1772.32	2203.26
KNNFDEDG_00688.t00	1763.38	1739.15	1817.63	125.059	167.555	254.545	1773.39	182.386	3.27993	3.74681e-39	1.13491e-37	-	NC_999999999.1	728383	729663	-	1281	protein_coding	hypothetical protein && PF03447:Homoserine dehydrogenase, NAD binding domain|PF00742:Homoserine dehydrogenase	-	1684	1474	1879	123	193	278	215.658	209.161	218.886	15.3852	20.8259	31.2162
KNNFDEDG_01997	357.075	267.834	313.418	14.2344	5.20895	2.74689	312.775	7.39673	5.43974	9.10649e-39	2.73104e-37	-	NC_999999999.1	2134817	2135575	-	759	protein_coding	Bacitracin export ATP-binding protein BceA && PF00005:ABC transporter	ABC_tran	341	227	324	14	6	3	73.7031	54.3647	63.7006	2.95551	1.09271	0.568543
KNNFDEDG_02180	131.94	140.406	162.513	758.488	801.31	711.445	144.953	757.081	-2.38324	1.56999e-38	4.66226e-37	-	NC_999999999.1	2344093	2344788	-	696	protein_coding	putative ABC transporter ATP-binding protein NosF && PF00005:ABC transporter	ABC_tran	126	119	168	746	923	777	29.6985	31.0793	36.0197	171.742	183.311	160.582
KNNFDEDG_01514	3754	6246.3	4792.2	756.455	705.813	762.72	4930.83	741.663	2.73297	1.8418e-38	5.41631e-37	-	NC_999999999.1	1596660	1598300	-	1641	protein_coding	Trehalose-6-phosphate hydrolase && PF00128:Alpha amylase, catalytic domain	-	3585	5294	4954	744	813	833	358.388	586.42	450.493	72.6458	68.4823	73.0164
KNNFDEDG_01199	14323.8	18277.6	14892.2	3987.65	3572.47	3326.49	15831.2	3628.87	2.12521	1.02844e-37	2.99532e-36	-	NC_999999999.1	1260712	1261299	-	588	protein_coding	ATP-dependent Clp protease proteolytic subunit && PF00574:Clp protease	-	13679	15491	15395	3922	4115	3633	3816.37	4788.89	3906.99	1068.75	967.361	888.735
KNNFDEDG_00954	146.6	103.83	99.636	746.287	822.146	946.762	116.688	838.398	-2.84491	1.45039e-37	4.18402e-36	-	NC_999999999.1	1013528	1014556	-	1029	protein_coding	Phosphoribosylformylglycinamidine cyclo-ligase && PF00586:AIR synthase related protein, N-terminal domain|PF02769:AIR synthase related protein, C-terminal domain	-	140	88	103	734	947	1034	22.3196	15.5453	14.937	114.295	127.213	144.54
KNNFDEDG_00239	590.587	634.777	534.939	3137.66	2575.83	2434.66	586.768	2716.05	-2.21115	1.77473e-37	5.07138e-36	-	NC_999999999.1	209376	210569	+	1194	protein_coding	S-adenosylmethionine synthase && PF02773:S-adenosylmethionine synthetase, C-terminal domain|PF02772:S-adenosylmethionine synthetase, central domain|PF00438:S-adenosylmethionine synthetase, N-terminal domain	-	564	538	553	3086	2967	2659	77.4904	81.9051	69.1132	414.131	343.486	320.33
KNNFDEDG_00348	557.078	700.851	760.329	2967.86	3405.78	3139.7	672.753	3171.12	-2.23676	2.33284e-37	6.6039e-36	-	NC_999999999.1	342627	342983	+	357	protein_coding	50S ribosomal protein L20 && PF00453:Ribosomal protein L20	-	532	594	786	2919	3923	3429	244.465	302.448	328.545	1310.12	1518.96	1381.6
KNNFDEDG_00440	2969.69	2654.74	4727.39	200.298	366.363	276.521	3450.61	281.06	3.6168	2.71668e-37	7.61927e-36	-	NC_999999999.1	437537	438163	+	627	protein_coding	Protein GrpE && PF01025:GrpE	-	2836	2250	4887	197	422	302	742.013	652.301	1163.09	50.3437	93.0339	69.2825
KNNFDEDG_01537.t00	11123.8	13204.1	10266.4	3069.54	2695.63	2797.25	11531.4	2854.14	2.01447	2.17217e-36	6.03623e-35	-	NC_999999999.1	1624157	1626862	-	2706	protein_coding	hypothetical protein && PF10070:Uncharacterized protein conserved in bacteria (DUF2309)	-	10623	11191	10613	3019	3105	3055	644.01	751.751	585.262	178.765	158.61	162.393
KNNFDEDG_00668	1028.29	1570.43	1155.97	14552.6	9394.34	8786.39	1251.56	10911.1	-3.1243	3.53234e-36	9.64866e-35	-	NC_999999999.1	706814	708460	-	1647	protein_coding	Glycine betaine transporter OpuD && PF02028:BCCT, betaine/carnitine/choline family transporter	-	982	1331	1195	14313	10821	9596	97.8117	146.899	108.272	1392.46	908.176	838.071
KNNFDEDG_00108	2723.61	2723.17	2963.93	585.642	735.33	735.252	2803.57	685.408	2.03165	3.53582e-36	9.64866e-35	-	NC_999999999.1	112004	112987	+	984	protein_coding	Glyoxylate/hydroxypyruvate reductase B && PF02826:D-isomer specific 2-hydroxyacid dehydrogenase, NAD binding domain|PF00389:D-isomer specific 2-hydroxyacid dehydrogenase, catalytic domain	2-Hacid_dh_C	2601	2308	3064	576	847	803	433.629	426.357	464.658	93.7937	118.983	117.383
KNNFDEDG_00340	945.567	940.367	1030.22	4246.92	5753.28	6789.4	972.05	5596.54	-2.52536	1.18146e-35	3.19523e-34	-	NC_999999999.1	333299	334324	+	1026	protein_coding	Glyceraldehyde-3-phosphate dehydrogenase 2 && PF02800:Glyceraldehyde 3-phosphate dehydrogenase, C-terminal domain|PF00044:Glyceraldehyde 3-phosphate dehydrogenase, NAD binding domain	-	903	797	1065	4177	6627	7415	144.382	141.203	154.897	652.324	892.824	1039.56
KNNFDEDG_00953	48.1684	43.6557	46.4323	322.307	362.022	405.624	46.0855	363.318	-2.97784	1.22252e-35	3.27699e-34	-	NC_999999999.1	1012959	1013525	-	567	protein_coding	Phosphoribosylglycinamide formyltransferase && PF00551:Formyl transferase	-	46	37	48	317	417	443	13.3091	11.8618	12.6328	89.5823	101.66	112.384
KNNFDEDG_02543	252.361	306.77	250.541	1139.77	1164.2	1110.66	269.89	1138.21	-2.0783	1.26951e-35	3.37311e-34	-	NC_999999999.1	2725023	2725961	+	939	protein_coding	putative mannose-6-phosphate isomerase GmuF && PF01238:Phosphomannose isomerase type I	-	241	260	259	1121	1341	1213	42.1041	50.3316	41.1599	191.287	197.406	185.814
KNNFDEDG_01580	2897.44	3290.7	2877.84	773.739	581.666	578.679	3021.99	644.695	2.22948	2.62797e-35	6.92185e-34	-	NC_999999999.1	1671237	1671992	-	756	protein_coding	NADPH-dependent oxidoreductase && PF00881:Nitroreductase family	Nitroreductase	2767	2789	2975	761	670	632	600.427	670.594	587.226	161.291	122.504	120.248
KNNFDEDG_00084.t00	1295.31	2024.68	1682.2	278.587	201.413	247.22	1667.4	242.407	2.78307	5.25064e-35	1.37105e-33	-	NC_999999999.1	89026	89727	+	702	protein_coding	hypothetical protein && PF09922:Cell wall-active antibiotics response 4TMS YvqF	-	1237	1716	1739	274	232	270	289.072	444.338	369.66	62.5402	45.6822	55.3236
KNNFDEDG_02085	103.667	175.803	139.297	1144.85	959.315	910.137	139.589	1004.77	-2.8502	5.80249e-35	1.5022e-33	-	NC_999999999.1	2241708	2243330	+	1623	protein_coding	Glycine betaine transporter OpuD && PF02028:BCCT, betaine/carnitine/choline family transporter	-	99	149	144	1126	1105	994	10.0067	16.6879	13.2399	111.164	94.1109	88.0951
KNNFDEDG_00964	9994.95	7167.79	8566.76	35155.8	35684.8	35988	8576.5	35609.5	-2.05374	7.52139e-35	1.9307e-33	-	NC_999999999.1	1024163	1025263	+	1101	protein_coding	putative quinol oxidase subunit 2 && PF02790:Cytochrome C oxidase subunit II, transmembrane domain	-	9545	6075	8856	34577	41104	39304	1422.2	1002.98	1200.3	5032.06	5160.51	5134.92
KNNFDEDG_00347	459.694	635.957	651.987	3089.87	2959.55	2657.16	582.546	2902.19	-2.31674	8.77526e-35	2.23364e-33	-	NC_999999999.1	342380	342580	+	201	protein_coding	50S ribosomal protein L35 && -	-	439	539	674	3039	3409	2902	358.296	487.445	500.385	2422.59	2344.38	2076.76
KNNFDEDG_00614.t00	3402.16	2849.42	4085.08	637.496	718.835	748.986	3445.55	701.772	2.2956	9.45874e-35	2.38754e-33	-	NC_999999999.1	644519	645142	-	624	protein_coding	hypothetical protein && PF10112:5-bromo-4-chloroindolyl phosphate hydrolysis protein	-	3249	2415	4223	627	828	818	854.158	703.503	1009.9	161.001	183.418	188.561
KNNFDEDG_01875.t00	185.344	121.528	166.382	1384.8	1152.05	937.606	157.751	1158.15	-2.8734	1.36674e-34	3.42138e-33	-	NC_999999999.1	2001861	2003528	+	1668	protein_coding	hypothetical protein && PF01895:PhoU domain|PF02690:Na+/Pi-cotransporter	Na_Pi_cotrans	177	103	172	1362	1327	1024	17.4081	11.2247	15.3877	130.836	109.969	88.3055
KNNFDEDG_02610	13845.3	12765.2	16778.5	2991.25	3426.62	3683.58	14463	3367.15	2.10273	2.37916e-34	5.90695e-33	-	NC_999999999.1	2788558	2791215	-	2658	protein_coding	Sensor protein KdpD && PF00512:His Kinase A (phospho-acceptor) domain|PF02702:Osmosensitive K+ channel His kinase sensor domain|PF13493:Domain of unknown function (DUF4118)|PF02518:Histidine kinase-, DNA gyrase B-, and HSP90-like ATPase	HATPase_c	13222	10819	17345	2942	3947	4023	816.047	739.887	973.777	177.351	205.262	217.71
KNNFDEDG_00681	2661.83	2606.36	2599.24	759.505	809.992	664.748	2622.48	744.748	1.81602	2.76982e-34	6.82096e-33	-	NC_999999999.1	721299	721448	-	150	protein_coding	50S ribosomal protein L33 1 && -	-	2542	2209	2687	747	933	726	2780.08	2676.93	2673.11	797.95	859.778	696.193
KNNFDEDG_02566.t00	11060.9	15234.7	11354.6	2674.03	2270.23	2800.91	12550.1	2581.72	2.2813	3.29525e-34	8.04945e-33	-	NC_999999999.1	2748464	2749891	+	1428	protein_coding	Putative aldehyde dehydrogenase && PF00171:Aldehyde dehydrogenase family	Aldedh	10563	12912	11738	2630	2615	3059	1213.48	1643.61	1226.61	295.103	253.128	308.131
KNNFDEDG_00085	3079.64	3434.64	4414.94	497.186	658.932	698.626	3643.07	618.248	2.55845	5.06992e-34	1.22854e-32	-	NC_999999999.1	89724	90767	+	1044	protein_coding	Sensor protein VraS && PF02518:Histidine kinase-, DNA gyrase B-, and HSP90-like ATPase|PF07730:Histidine kinase	HisKA_3	2941	2911	4564	489	759	763	462.134	506.845	652.357	75.0507	100.493	105.126
KNNFDEDG_01377	912.059	1464.24	1541.94	134.21	170.159	178.548	1306.08	160.972	3.01911	6.05428e-34	1.45543e-32	-	NC_999999999.1	1445135	1446457	+	1323	protein_coding	putative pyridine nucleotide-disulfide oxidoreductase RclA && PF07992:Pyridine nucleotide-disulphide oxidoreductase|PF02852:Pyridine nucleotide-disulphide oxidoreductase, dimerisation domain	Pyr_redox_2	871	1241	1594	132	196	195	108.002	170.508	179.791	15.9868	20.4782	21.2011
KNNFDEDG_02571	407.337	480.213	462.388	1823.01	1620.85	1634.4	449.979	1692.76	-1.91165	6.43279e-34	1.53425e-32	-	NC_999999999.1	2753836	2754672	+	837	protein_coding	Release factor glutamine methyltransferase && PF05175:Methyltransferase small domain	-	389	407	478	1793	1867	1785	76.2425	88.3898	85.2202	343.242	308.329	306.759
KNNFDEDG_00024	274.351	324.468	307.614	33.5524	24.3084	38.4565	302.144	32.1058	3.23783	9.80938e-34	2.3213e-32	-	NC_999999999.1	23901	24101	-	201	protein_coding	Phospholipase C && -	-	262	275	318	33	28	42	213.835	248.697	236.087	26.3066	19.2556	30.0564
KNNFDEDG_02088	125.657	176.983	188.631	941.501	917.643	867.102	163.757	908.749	-2.4721	1.00152e-33	2.35163e-32	-	NC_999999999.1	2246067	2247776	+	1710	protein_coding	Oxygen-dependent choline dehydrogenase && PF00732:GMC oxidoreductase|PF05199:GMC oxidoreductase	-	120	150	195	926	1057	947	11.5122	15.9451	17.0168	86.7683	85.4427	79.6596
KNNFDEDG_01319	8078.68	12133.9	7763.87	1646.1	1162.46	1290.12	9325.49	1366.23	2.77116	1.39072e-33	3.24039e-32	-	NC_999999999.1	1389017	1389985	-	969	protein_coding	PTS-dependent dihydroxyacetone kinase, dihydroxyacetone-binding subunit DhaK && PF02733:Dak1 domain	-	7715	10284	8026	1619	1339	1409	1306.13	1929.17	1235.99	267.713	191.009	209.156
KNNFDEDG_00884	3588.55	3871.2	3944.81	1267.87	1119.06	1184.83	3801.52	1190.59	1.67518	2.37352e-33	5.48808e-32	-	NC_999999999.1	938694	941042	-	2349	protein_coding	Endonuclease MutS2 && PF00488:MutS domain V|PF01713:Smr domain	Smr	3427	3281	4078	1247	1289	1294	239.334	253.896	259.062	85.0608	75.8518	79.2383
KNNFDEDG_02471	1798.99	1886.63	1685.11	6190.93	5631.74	5415.04	1790.24	5745.9	-1.68255	3.77041e-33	8.65195e-32	-	NC_999999999.1	2639253	2639651	+	399	protein_coding	30S ribosomal protein S9 && PF00380:Ribosomal protein S9/S16	-	1718	1599	1742	6089	6487	5914	706.355	728.465	651.502	2445.23	2247.33	2132.03
KNNFDEDG_00560.t00	22183.7	24169.9	22531.3	7463.89	6516.39	5959.84	22961.6	6646.71	1.78856	4.055e-33	9.23504e-32	-	NC_999999999.1	553506	554204	+	699	protein_coding	hypothetical protein && PF04298:Putative neutral zinc metallopeptidase	-	21185	20485	23292	7341	7506	6509	4971.92	5327.11	4972.44	1682.77	1484.32	1339.43
KNNFDEDG_01270	296.34	299.69	295.039	1242.46	1132.95	1039.24	297.023	1138.21	-1.93803	5.20895e-33	1.16971e-31	-	NC_999999999.1	1341454	1342218	-	765	protein_coding	putative HTH-type transcriptional regulator YdjF && PF00455:DeoR C terminal sensor domain|PF08220:DeoR-like helix-turn-helix domain	DeoR	283	254	305	1222	1305	1135	60.6873	60.3539	59.4947	255.95	235.801	213.412
KNNFDEDG_02091	16574.1	14922	12710.8	4002.91	3505.62	3993.98	14735.7	3834.17	1.94236	5.21332e-33	1.16971e-31	-	NC_999999999.1	2249162	2250781	+	1620	protein_coding	Acetyl-coenzyme A synthetase && PF13193:AMP-binding enzyme C-terminal domain|PF00501:AMP-binding enzyme	AMP-binding	15828	12647	13140	3937	4038	4362	1602.82	1419.08	1210.38	389.401	344.546	387.306
KNNFDEDG_01513	2604.24	3794.51	3109.03	650.714	586.007	466.056	3169.26	567.592	2.48143	1.63917e-32	3.65077e-31	-	NC_999999999.1	1595907	1596635	-	729	protein_coding	HTH-type transcriptional regulator TreR && PF00392:Bacterial regulatory proteins, gntR family|PF07702:UTRA domain	UTRA	2487	3216	3214	640	675	509	559.656	801.903	657.898	140.669	127.989	100.433
KNNFDEDG_01631	297.388	225.358	248.606	1173.32	1049.6	1107	257.117	1109.97	-2.10883	2.60799e-32	5.76613e-31	-	NC_999999999.1	1718986	1720332	+	1347	protein_coding	Ascorbate-specific PTS system EIIC component && PF03611:PTS system sugar-specific permease component	-	284	191	257	1154	1209	1209	34.5879	25.775	28.4712	137.273	124.067	129.105
KNNFDEDG_00514	2690.1	2411.68	3667.18	587.676	577.325	571.354	2922.99	578.785	2.33665	3.52021e-32	7.7266e-31	-	NC_999999999.1	506502	507521	+	1020	protein_coding	HTH-type transcriptional regulator MalR && PF00356:Bacterial regulatory proteins, lacI family|PF13377:Periplasmic binding protein-like domain	LacI	2569	2044	3791	578	665	624	413.178	364.262	554.618	90.7975	90.1193	87.9971
KNNFDEDG_00443	4262.91	6458.68	5486.75	1182.47	1051.34	940.353	5402.78	1058.05	2.3524	7.46999e-32	1.62781e-30	-	NC_999999999.1	441343	442281	+	939	protein_coding	Ribosomal protein L11 methyltransferase && PF06325:Ribosomal protein L11 methyltransferase (PrmA)	-	4071	5474	5672	1163	1211	1027	711.227	1059.67	901.386	198.454	178.269	157.322
KNNFDEDG_01567	1867.05	1178.7	1368.79	260.285	242.216	201.439	1471.51	234.647	2.64944	7.63985e-32	1.65294e-30	-	NC_999999999.1	1655145	1655990	+	846	protein_coding	Quinone oxidoreductase 2 && PF05368:NmrA-like family	NmrA	1783	999	1415	256	279	220	345.743	214.649	249.589	48.4859	45.5858	37.4056
KNNFDEDG_02344	149.741	217.099	209.913	1146.88	961.919	975.147	192.251	1027.98	-2.41923	8.02611e-32	1.72419e-30	-	NC_999999999.1	2526262	2527470	-	1209	protein_coding	Sodium/glutamate symporter && PF03616:Sodium/glutamate symporter	-	143	184	217	1128	1108	1065	19.4036	27.6646	26.7839	149.496	126.68	126.709
KNNFDEDG_01166	415.714	257.215	378.23	2116.85	2628.78	3550.82	350.386	2765.48	-2.97941	1.03271e-31	2.20288e-30	-	NC_999999999.1	1232029	1232733	+	705	protein_coding	Toxic shock syndrome toxin-1 && -	-	397	218	391	2082	3028	3878	92.3792	56.2083	82.7614	473.192	593.694	791.23
KNNFDEDG_02117.t00	747.658	765.744	633.608	168.779	167.555	153.826	715.67	163.386	2.13067	1.07914e-31	2.28581e-30	-	NC_999999999.1	2276347	2277357	-	1011	protein_coding	hypothetical protein && PF04909:Amidohydrolase	Amidohydro_2	714	649	655	166	193	168	115.856	116.688	96.6786	26.3089	26.3877	23.9024
KNNFDEDG_01198	1899.51	1771.01	1362.98	390.428	319.482	314.061	1677.83	341.324	2.29799	3.58839e-31	7.54807e-30	-	NC_999999999.1	1258896	1260530	-	1635	protein_coding	Malolactic enzyme && PF00390:Malic enzyme, N-terminal domain|PF03949:Malic enzyme, NAD binding domain	Malic_M	1814	1501	1409	384	368	343	182.009	166.877	128.598	37.6322	31.1119	30.1759
KNNFDEDG_00581	16.7542	24.7776	18.3795	454.483	266.525	263.702	19.9704	328.236	-4.04563	8.27555e-31	1.72873e-29	-	NC_999999999.1	578889	580007	+	1119	protein_coding	Alanine dehydrogenase 1 && PF01262:Alanine dehydrogenase/PNT, C-terminal domain|PF05222:Alanine dehydrogenase/PNT, N-terminal domain	-	16	21	19	447	307	288	2.34565	3.41132	2.53375	64.0064	37.9232	37.0209
KNNFDEDG_02688.t00	29.3199	16.5184	28.0529	235.884	324.691	328.711	24.6304	296.429	-3.57844	8.88303e-31	1.84293e-29	-	NC_999999999.1	2863606	2864541	-	936	protein_coding	hypothetical protein && PF03595:Voltage-dependent anion channel	C4dic_mal_tran	28	14	29	232	374	359	4.90744	2.71885	4.62341	39.7153	55.2321	55.17
KNNFDEDG_01942	1449.24	1603.46	1675.43	420.93	430.606	487.116	1576.05	446.217	1.82031	1.05956e-30	2.17935e-29	-	NC_999999999.1	2073664	2075670	+	2007	protein_coding	PBP2a family beta-lactam-resistant peptidoglycan transpeptidase MecA && PF00905:Penicillin binding protein transpeptidase domain|PF03717:Penicillin-binding Protein dimerisation domain|PF05223:NTF2-like N-terminal transpeptidase domain	-	1384	1359	1732	414	496	532	113.126	123.085	128.778	33.0521	34.161	38.1284
KNNFDEDG_00546	22217.2	22482.7	22405.5	8872.07	8680.71	8571.22	22368.5	8708	1.36106	1.06485e-30	2.17935e-29	-	NC_999999999.1	539604	540779	+	1176	protein_coding	30S ribosomal protein S1 && PF00575:S1 RNA binding domain	S1	21217	19055	23162	8726	9999	9361	2959.71	2945.34	2939.06	1188.92	1175.29	1144.98
KNNFDEDG_00033.t00	10777.2	7145.38	11699	884.564	1474.13	1432.96	9873.85	1263.89	2.9655	1.12765e-30	2.29239e-29	-	NC_999999999.1	32714	33277	-	564	protein_coding	hypothetical protein && PF14595:Thioredoxin	-	10292	6056	12094	870	1698	1565	2993.6	1951.82	3199.86	247.165	416.155	399.135
KNNFDEDG_00583	46.0741	55.4545	42.5629	892.698	464.465	466.056	48.0305	607.739	-3.66422	1.55774e-30	3.14559e-29	-	NC_999999999.1	581173	582495	+	1323	protein_coding	Serine/threonine exchanger SteT && PF13520:Amino acid permease	-	44	47	44	878	535	509	5.45589	6.4576	4.96287	106.336	55.8972	55.3404
KNNFDEDG_01316.t00	11041	13103.8	13029.1	4054.76	4008.29	4113.93	12391.3	4058.99	1.61013	2.16792e-30	4.34876e-29	-	NC_999999999.1	1387423	1387920	-	498	protein_coding	hypothetical protein && -	-	10544	11106	13469	3988	4617	4493	3473.35	4053.79	4035.95	1283.13	1281.52	1297.75
KNNFDEDG_00151	414.667	316.209	385.001	1395.98	1592.2	1452.19	371.959	1480.13	-1.99138	2.50514e-30	4.99214e-29	-	NC_999999999.1	131520	132341	-	822	protein_coding	Ribosomal large subunit pseudouridine synthase D && PF00849:RNA pseudouridylate synthase	-	396	268	398	1373	1834	1586	79.0308	59.2647	72.2523	267.636	308.407	277.534
KNNFDEDG_02128	739.281	933.288	922.842	3775.16	3196.56	3142.44	865.137	3371.39	-1.96237	2.84878e-30	5.63985e-29	-	NC_999999999.1	2285715	2287526	+	1812	protein_coding	O-acetyltransferase OatA && PF01757:Acyltransferase family	-	706	791	954	3713	3682	3432	63.9175	79.3508	78.5652	328.332	280.881	272.441
KNNFDEDG_00827	340.32	326.828	307.614	5720.18	3213.92	2214	324.921	3716.03	-3.51559	3.06871e-30	6.0358e-29	-	NC_999999999.1	876836	880009	-	3174	protein_coding	Carbamoyl-phosphate synthase large chain && PF02786:Carbamoyl-phosphate synthase L chain, ATP binding domain|PF02142:MGS-like domain|PF02787:Carbamoyl-phosphate synthetase large chain, oligomerisation domain	CPSase_L_D2	325	277	318	5626	3702	2418	16.7977	15.8638	14.9507	284.013	161.223	109.581
KNNFDEDG_02495.t00	1139.29	1234.16	1241.1	361.959	368.967	386.396	1204.85	372.441	1.69356	7.79822e-30	1.52392e-28	-	NC_999999999.1	2665390	2666397	+	1008	protein_coding	Zinc-type alcohol dehydrogenase-like protein && PF08240:Alcohol dehydrogenase GroES-like domain|PF00107:Zinc-binding dehydrogenase	ADH_zinc_N	1088	1046	1283	356	425	422	177.069	188.627	189.936	56.5895	58.2807	60.2193
KNNFDEDG_01733.t00	34.5556	31.8569	24.1835	238.934	250.03	268.28	30.1987	252.414	-3.06898	1.69566e-29	3.29241e-28	-	NC_999999999.1	1833079	1833372	+	294	protein_coding	hypothetical protein && -	-	33	27	25	235	288	293	18.4136	16.6936	12.6892	128.076	135.407	143.352
KNNFDEDG_00912	849.23	853.056	769.035	2862.12	2509.85	2498.76	823.774	2623.57	-1.67144	1.96352e-29	3.78823e-28	-	NC_999999999.1	967299	968219	+	921	protein_coding	Heme A synthase && PF02628:Cytochrome oxidase assembly protein	-	811	723	795	2815	2891	2729	144.456	142.696	128.809	489.739	433.895	426.214
KNNFDEDG_00911	1639.82	1641.22	1483.9	5160.97	4501.4	4673.38	1588.31	4778.58	-1.58921	3.59563e-29	6.89314e-28	-	NC_999999999.1	965946	966857	-	912	protein_coding	Protoheme IX farnesyltransferase 2 && PF01040:UbiA prenyltransferase family	UbiA	1566	1391	1534	5076	5185	5104	281.689	277.246	250.998	891.811	785.869	805.007
KNNFDEDG_01344	41.8856	37.7563	37.7262	280.62	262.184	255.461	39.1227	266.088	-2.76516	4.14667e-29	7.89953e-28	-	NC_999999999.1	1415673	1416155	-	483	protein_coding	Na(+)/H(+) antiporter subunit E && PF01899:Na+/H+ ion antiporter subunit	-	40	32	39	276	302	279	13.5858	12.043	12.0492	91.5605	86.4283	83.0885
KNNFDEDG_00999.t00	4207.41	1479.57	2653.41	105.741	217.908	173.97	2780.13	165.873	4.06559	4.63543e-29	8.77545e-28	-	NC_999999999.1	1060738	1060956	-	219	protein_coding	hypothetical protein && -	-	4018	1254	2743	104	251	190	3009.81	1040.85	1869.05	76.0914	158.426	124.794
KNNFDEDG_00698	4152.96	3765.01	3641.07	1342.1	1363.88	1297.45	3853.01	1334.47	1.52969	6.58472e-29	1.23883e-27	-	NC_999999999.1	737642	739123	-	1482	protein_coding	Cardiolipin synthase && PF13091:PLD-like domain|PF13396:Phospholipase_D-nuclease N-terminal	-	3966	3191	3764	1320	1571	1417	439.013	391.392	379.002	142.716	146.529	137.533
KNNFDEDG_01349	53.4041	51.9149	47.3996	279.604	356.813	371.746	50.9062	336.054	-2.72508	1.99563e-28	3.73134e-27	-	NC_999999999.1	1420816	1421376	-	561	protein_coding	Tyrosine recombinase XerD && PF00589:Phage integrase family	Phage_integrase	51	44	49	275	411	406	14.9135	14.2568	13.0339	78.5445	101.269	104.099
KNNFDEDG_01138	1214.68	1140.95	1259.48	351.792	389.803	384.565	1205.04	375.387	1.6823	2.43875e-28	4.53188e-27	-	NC_999999999.1	1206877	1207197	+	321	protein_coding	Thioredoxin-like protein YdbP && PF00085:Thioredoxin	-	1160	967	1302	346	449	420	592.824	547.589	605.266	172.71	193.347	188.204
KNNFDEDG_00960	127.751	107.369	118.015	543.956	516.554	669.326	117.712	576.612	-2.291	2.52773e-28	4.6686e-27	-	NC_999999999.1	1019838	1020962	-	1125	protein_coding	N5-carboxyaminoimidazole ribonucleotide synthase && PF02222:ATP-grasp domain	-	122	91	122	535	595	731	17.7902	14.7035	16.1826	76.1987	73.1073	93.465
KNNFDEDG_00965	21477.9	15624	18320.4	67769.8	62872	64969.5	18474.1	65203.8	-1.81942	3.67497e-28	6.7182e-27	-	NC_999999999.1	1025263	1027251	+	1989	protein_coding	putative quinol oxidase subunit 1 && PF00115:Cytochrome C and Quinol oxidase polypeptide I	-	20511	13242	18939	66654	72420	70956	1691.71	1210.19	1420.9	5369.55	5032.92	5131.43
KNNFDEDG_01990	10842.1	7593.73	8298.81	34059.8	36419.2	33448	8911.54	34642.3	-1.95876	3.68181e-28	6.7182e-27	-	NC_999999999.1	2128823	2129023	-	201	protein_coding	Cold shock-like protein CspLA && -	-	10354	6436	8579	33499	41950	36530	8450.55	5820.4	6369.14	26704.3	28849.1	26141.9
KNNFDEDG_02434.t00	2424.13	2298.41	3290.89	346.708	535.654	505.428	2671.14	462.597	2.52893	3.8468e-28	6.97723e-27	-	NC_999999999.1	2618435	2618824	-	390	protein_coding	hypothetical protein && -	-	2315	1948	3402	341	617	552	973.777	907.941	1301.7	140.099	218.684	203.591
KNNFDEDG_01153	139.27	97.9303	134.46	625.295	933.27	1042.9	123.887	867.156	-2.80508	7.55837e-28	1.36276e-26	-	NC_999999999.1	1215517	1216203	-	687	protein_coding	Thermonuclease && PF00565:Staphylococcal nuclease homologue	-	133	83	139	615	1075	1139	31.7591	21.9611	30.1924	143.438	216.296	238.48
KNNFDEDG_01326	5898.54	5563.15	5729.55	2277.5	2126.99	2127.01	5730.41	2177.17	1.39632	7.71811e-28	1.38332e-26	-	NC_999999999.1	1396304	1398031	-	1728	protein_coding	Multidrug resistance ABC transporter ATP-binding/permease protein BmrA && PF00005:ABC transporter|PF00664:ABC transporter transmembrane region	ABC_membrane	5633	4715	5923	2240	2450	2323	534.772	495.988	511.491	207.707	195.983	193.37
KNNFDEDG_02160.t00	3322.57	3065.34	2974.57	1084.86	1086.07	954.087	3120.83	1041.67	1.58308	7.81897e-28	1.39316e-26	-	NC_999999999.1	2323891	2324859	+	969	protein_coding	hypothetical protein && PF07859:alpha/beta hydrolase fold	Abhydrolase_3	3173	2598	3075	1067	1251	1042	537.179	487.358	473.545	176.436	178.455	154.678
KNNFDEDG_00515	9962.49	13989.9	11786.1	2825.52	1807.51	1902.68	11912.8	2178.57	2.45126	1.1554e-27	2.04662e-26	-	NC_999999999.1	507537	509186	+	1650	protein_coding	Oligo-1,6-glucosidase && PF00128:Alpha amylase, catalytic domain|PF16657:Maltogenic Amylase, C-terminal domain	-	9514	11857	12184	2779	2082	2078	945.915	1306.24	1101.91	269.868	174.419	181.153
KNNFDEDG_00948	362.31	396.441	411.119	1199.75	1280.53	1403.66	389.957	1294.65	-1.73118	2.59344e-27	4.56716e-26	-	NC_999999999.1	1007140	1007715	+	576	protein_coding	Putative HMP/thiamine permease protein YkoE && PF09819:ABC-type cobalt transport system, permease component	-	346	336	425	1180	1475	1533	98.5432	106.035	110.105	328.251	353.969	382.828
KNNFDEDG_00957	123.562	88.4913	61.9097	779.84	587.743	695.879	91.3212	687.821	-2.91475	2.6203e-27	4.58779e-26	-	NC_999999999.1	1018194	1018865	-	672	protein_coding	Phosphoribosylformylglycinamidine synthase subunit PurQ && PF13507:CobB/CobQ-like glutamine amidotransferase domain	-	118	75	64	767	677	760	28.8062	20.2873	14.2119	182.883	139.257	162.678
KNNFDEDG_00627	590.587	672.534	762.264	2359.85	2206.86	2214.91	675.128	2260.54	-1.74297	2.96294e-27	5.1579e-26	-	NC_999999999.1	656219	657820	-	1602	protein_coding	putative ABC transporter ATP-binding protein YbiT && PF12848:ABC transporter|PF00005:ABC transporter	ABC_tran	564	570	788	2321	2542	2419	57.755	64.6764	73.4013	232.145	219.336	217.199
KNNFDEDG_01643	1609.45	1277.81	1471.32	418.897	440.156	397.384	1452.86	418.812	1.79468	3.48675e-27	6.03507e-26	-	NC_999999999.1	1733256	1734056	+	801	protein_coding	putative HTH-type transcriptional regulator YbbH && PF01418:Helix-turn-helix domain, rpiR family|PF01380:SIS domain	SIS	1537	1083	1521	412	507	434	314.785	245.77	283.359	82.4159	87.4927	77.9366
KNNFDEDG_02116.t00	3155.03	2848.24	2730.8	506.337	612.051	798.43	2911.36	638.939	2.18746	3.59888e-27	6.19376e-26	-	NC_999999999.1	2275497	2276327	-	831	protein_coding	putative hydrolase && PF00561:alpha/beta hydrolase fold	Abhydrolase_1	3013	2414	2823	498	705	872	594.8	528.043	506.932	96.0228	117.269	150.938
KNNFDEDG_00594	5665.03	7305.84	6751.06	2130.07	1919.5	1941.14	6573.98	1996.9	1.71906	3.90664e-27	6.68543e-26	-	NC_999999999.1	622798	623331	+	534	protein_coding	Peptide methionine sulfoxide reductase MsrA 2 && PF01625:Peptide methionine sulfoxide reductase	PMSR	5410	6192	6979	2095	2211	2120	1661.99	2107.77	1950.26	628.621	572.326	571.056
KNNFDEDG_01298.t00	1273.32	1251.86	1190.8	419.914	413.243	372.662	1238.66	401.94	1.62383	4.78202e-27	8.13749e-26	-	NC_999999999.1	1367342	1367986	-	645	protein_coding	hypothetical protein && PF04167:Protein of unknown function (DUF402)	-	1216	1061	1231	413	476	407	309.276	299.012	284.799	102.597	102.01	90.7651
KNNFDEDG_02353	402.102	356.325	449.813	1314.64	1497.57	1564.81	402.746	1459.01	-1.85592	5.03731e-27	8.52402e-26	-	NC_999999999.1	2535222	2536481	-	1260	protein_coding	Lysostaphin resistance protein A && -	-	384	302	465	1293	1725	1709	49.9958	43.5682	55.071	164.427	189.241	195.099
KNNFDEDG_01269	202.098	239.516	224.423	783.907	804.783	745.323	222.012	778.004	-1.81008	8.21271e-27	1.38202e-25	-	NC_999999999.1	1340537	1341457	-	921	protein_coding	Tagatose-6-phosphate kinase && PF00294:pfkB family carbohydrate kinase	PfkB	193	203	232	771	927	814	34.3772	40.0654	37.5897	134.135	139.129	127.13
KNNFDEDG_01082	11881.9	12148.1	12441.9	4920.01	4519.63	4900.46	12157.3	4780.03	1.34679	1.05002e-26	1.75719e-25	-	NC_999999999.1	1155192	1157597	+	2406	protein_coding	Na(+)/H(+) antiporter subunit A1 && PF00361:Proton-conducting membrane transporter|PF13244:Domain of unknown function (DUF4040)|PF00662:NADH-Ubiquinone oxidoreductase (complex I), chain 5 N-terminus	-	11347	10296	12862	4839	5206	5352	773.675	777.868	797.725	322.26	299.092	319.967
KNNFDEDG_01956.t00	138.222	99.1102	107.375	591.743	522.631	517.331	114.902	543.902	-2.24114	1.48382e-26	2.4695e-25	-	NC_999999999.1	2087377	2089695	-	2319	protein_coding	hypothetical protein && PF02872:5'-nucleotidase, C-terminal domain|PF00149:Calcineurin-like phosphoesterase	Metallophos	132	84	111	582	602	565	9.33783	6.58433	7.1427	40.2132	35.8833	35.0455
KNNFDEDG_00346	727.762	843.617	1105.67	3550.46	4739.28	4232.96	892.349	4174.23	-2.22547	1.81798e-26	3.00911e-25	-	NC_999999999.1	341791	342351	+	561	protein_coding	Translation initiation factor IF-3 && PF00707:Translation initiation factor IF-3, C-terminal domain|PF05198:Translation initiation factor IF-3, N-terminal domain	-	695	715	1143	3492	5459	4623	203.233	231.673	304.035	997.373	1345.07	1185.35
KNNFDEDG_00582	18.8485	11.7988	9.6734	263.336	195.336	173.054	13.4402	210.575	-3.97085	2.3734e-26	3.90708e-25	-	NC_999999999.1	580102	581142	+	1041	protein_coding	L-threonine dehydratase catabolic TdcB && PF00291:Pyridoxal-phosphate dependent enzyme	PALP	18	10	10	259	225	189	2.83658	1.74615	1.43347	39.8653	29.8764	26.1153
KNNFDEDG_00883	7274.48	7564.23	6901.97	2757.4	2916.14	2696.53	7246.89	2790.02	1.37698	2.78374e-26	4.5578e-25	-	NC_999999999.1	938207	938521	-	315	protein_coding	Thioredoxin && PF00085:Thioredoxin	-	6947	6411	7135	2712	3359	2945	3617.93	3699.55	3380.05	1379.51	1473.99	1344.8
KNNFDEDG_02569	132.987	153.385	206.043	993.355	842.113	759.058	164.138	864.842	-2.39509	2.91682e-26	4.75003e-25	-	NC_999999999.1	2752173	2752772	+	600	protein_coding	Thymidine kinase && PF00265:Thymidine kinase	TK	127	130	213	977	970	829	34.7237	39.3845	52.9747	260.909	223.469	198.741
KNNFDEDG_02238	462.836	782.263	785.48	106.758	71.189	91.5631	676.859	89.8366	2.91598	4.42583e-26	7.1689e-25	-	NC_999999999.1	2410560	2411786	+	1227	protein_coding	Carnitine transport ATP-binding protein OpuCA && PF00005:ABC transporter|PF00571:CBS domain	ABC_tran	442	663	812	105	82	100	59.095	98.2205	98.7533	13.7117	9.23773	11.723
KNNFDEDG_01993.t00	71.2055	48.3752	86.0932	419.914	746.616	680.314	68.558	615.614	-3.16144	4.97864e-26	8.02144e-25	-	NC_999999999.1	2131080	2131577	+	498	protein_coding	hypothetical protein && -	-	68	41	89	413	860	743	22.4002	14.9654	26.6686	132.882	238.707	214.607
KNNFDEDG_02337	3744.57	6056.34	4998.24	1094.01	719.703	781.033	4933.05	864.916	2.51224	6.20812e-26	9.94942e-25	-	NC_999999999.1	2519126	2521063	+	1938	protein_coding	Putative multidrug resistance protein MdtD && PF07690:Major Facilitator Superfamily	MFS_1	3576	5133	5167	1076	829	853	302.703	481.449	397.855	88.962	59.1285	63.311
KNNFDEDG_00300.t00	4102.69	4166.17	4322.07	1704.06	1583.52	1552.91	4196.98	1613.5	1.37935	6.46462e-26	1.0306e-24	-	NC_999999999.1	282793	284067	-	1275	protein_coding	hypothetical protein && PF13365:Trypsin-like peptidase domain|PF13180:PDZ domain	-	3918	3531	4468	1676	1824	1696	504.112	503.409	522.93	210.625	197.747	191.337
KNNFDEDG_01991.t00	296.34	197.041	202.174	1008.61	1148.57	1073.12	231.852	1076.77	-2.215	8.14527e-26	1.29173e-24	-	NC_999999999.1	2129507	2130310	+	804	protein_coding	hypothetical protein && PF00082:Subtilase family	Peptidase_S8	283	167	209	992	1323	1172	57.7435	37.7567	38.791	197.698	227.457	209.679
KNNFDEDG_02470	1773.85	1804.04	2096.23	5200.63	5660.39	5353.69	1891.37	5404.9	-1.51462	1.01539e-25	1.60188e-24	-	NC_999999999.1	2638802	2639239	+	438	protein_coding	50S ribosomal protein L13 && PF00572:Ribosomal protein L13	-	1694	1529	2167	5115	6520	5847	634.472	634.551	738.287	1871.19	2057.64	1920.18
KNNFDEDG_01729	1252.38	1126.79	1239.16	267.403	343.791	360.759	1206.11	323.984	1.89533	1.14429e-25	1.79589e-24	-	NC_999999999.1	1825832	1827337	+	1506	protein_coding	Long-chain-fatty-acid--CoA ligase && PF13193:AMP-binding enzyme C-terminal domain|PF00501:AMP-binding enzyme	AMP-binding	1196	955	1281	263	396	394	130.28	115.269	126.93	27.9819	36.3468	37.6318
KNNFDEDG_02570	301.576	458.975	371.458	1932.82	1567.89	1572.14	377.336	1690.95	-2.16493	1.33111e-25	2.07831e-24	-	NC_999999999.1	2752773	2753849	+	1077	protein_coding	Peptide chain release factor 1 && PF03462:PCRF domain|PF00472:RF-1 domain	-	288	389	384	1901	1806	1717	43.8682	65.6549	53.2054	282.822	231.792	229.318
KNNFDEDG_00674	36809.1	35041.4	36267.5	15080.3	13549.3	13233.6	36039.3	13954.4	1.36888	1.36148e-25	2.11483e-24	-	NC_999999999.1	714541	716529	-	1989	protein_coding	Transketolase && PF00456:Transketolase, thiamine diphosphate binding domain|PF02780:Transketolase, C-terminal domain|PF02779:Transketolase, pyrimidine binding domain	-	35152	29699	37492	14832	15607	14453	2899.27	2714.19	2812.83	1194.84	1084.63	1045.22
KNNFDEDG_02241	558.125	850.696	747.754	122.009	113.729	156.573	718.858	130.77	2.45827	4.14453e-25	6.405e-24	-	NC_999999999.1	2413376	2414071	+	696	protein_coding	Carnitine transport permease protein OpuCD && PF00528:Binding-protein-dependent transport system inner membrane component	BPD_transp_1	533	721	773	120	131	171	125.629	188.304	165.734	27.626	26.0171	35.3404
KNNFDEDG_00951	576.974	599.381	473.996	2528.63	1947.28	1931.98	550.117	2135.96	-1.95763	4.87737e-25	7.49926e-24	-	NC_999999999.1	1010197	1011444	-	1248	protein_coding	Phosphoribosylamine--glycine ligase && PF02844:Phosphoribosylglycinamide synthetase, N domain|PF02843:Phosphoribosylglycinamide synthetase, C domain|PF01071:Phosphoribosylglycinamide synthetase, ATP-grasp (A) domain	-	551	508	490	2487	2243	2110	72.4286	73.9916	58.5898	319.306	248.434	243.193
KNNFDEDG_01994.t00	345.556	260.754	276.659	53.8872	34.7263	35.7096	294.323	41.441	2.83542	1.23798e-24	1.89386e-23	-	NC_999999999.1	2131645	2132046	-	402	protein_coding	IS30 family transposase IS1252 && -	-	330	221	286	53	40	39	134.667	99.9308	106.165	21.125	13.754	13.9548
KNNFDEDG_01061	2858.69	3519.59	3316.04	1044.19	1002.72	819.49	3231.44	955.468	1.75799	1.66757e-24	2.53823e-23	-	NC_999999999.1	1127264	1127572	-	309	protein_coding	Fe-S protein maturation auxiliary factor SufT && PF01883:Domain of unknown function DUF59	-	2730	2983	3428	1027	1155	895	1449.36	1754.8	1655.47	532.547	516.678	416.628
KNNFDEDG_00522.t00	2458.68	2058.9	2166.84	746.287	791.76	782.864	2228.14	773.637	1.52604	1.72375e-24	2.61062e-23	-	NC_999999999.1	515379	516287	-	909	protein_coding	hypothetical protein && PF00248:Aldo/keto reductase family	Aldo_ket_red	2348	1745	2240	734	912	855	423.748	348.951	367.726	129.383	138.684	135.296
KNNFDEDG_01730	1479.61	1401.7	1417.15	269.436	316.878	425.768	1432.82	337.361	2.08573	2.02718e-24	3.0549e-23	-	NC_999999999.1	1827449	1828660	+	1212	protein_coding	Crotonobetainyl-CoA dehydrogenase && PF00441:Acyl-CoA dehydrogenase, C-terminal domain|PF02771:Acyl-CoA dehydrogenase, N-terminal domain|PF02770:Acyl-CoA dehydrogenase, middle domain	-	1413	1188	1465	265	365	465	191.255	178.175	180.375	35.034	41.6281	55.1867
KNNFDEDG_02240	744.516	1293.15	991.523	180.98	134.565	188.62	1009.73	168.055	2.58757	2.17028e-24	3.25434e-23	-	NC_999999999.1	2412435	2413376	+	942	protein_coding	Carnitine transport binding protein OpuCC && PF04069:Substrate binding domain of ABC-type glycine betaine transport system	-	711	1096	1025	178	155	206	123.82	211.491	162.373	30.2772	22.7445	31.4558
KNNFDEDG_00854.t00	3505.82	2723.17	3335.39	943.535	1065.23	909.221	3188.13	972.662	1.71269	3.0605e-24	4.56663e-23	-	NC_999999999.1	909277	909717	+	441	protein_coding	putative N-acetyltransferase && -	-	3348	2308	3448	928	1227	993	1245.43	951.328	1166.73	337.175	384.594	323.888
KNNFDEDG_00949	735.092	687.872	882.214	2335.45	2826.72	2973.05	768.393	2711.74	-1.81875	3.90057e-24	5.79158e-23	-	NC_999999999.1	1007730	1009130	+	1401	protein_coding	Putative HMP/thiamine import ATP-binding protein YkoD && PF00005:ABC transporter	ABC_tran	702	583	912	2297	3256	3247	82.2	75.6421	97.1397	262.705	321.249	333.371
KNNFDEDG_02667.t00	148.694	102.65	176.056	654.781	870.763	802.093	142.467	775.879	-2.44142	5.73673e-24	8.47636e-23	-	NC_999999999.1	2850836	2851510	-	675	protein_coding	hypothetical protein && PF13443:Cro/C1-type HTH DNA-binding domain	-	142	87	182	644	1003	876	34.511	23.4287	40.2354	152.872	205.397	186.674
KNNFDEDG_01195	3683.84	4409.23	4618.08	15400.6	12628.2	12743.7	4237.05	13590.8	-1.68146	6.09513e-24	8.96221e-23	-	NC_999999999.1	1254948	1255961	-	1014	protein_coding	Central glycolytic genes regulator && PF04198:Putative sugar-binding domain	Sugar-bind	3518	3737	4774	15147	14546	13918	569.155	669.913	702.562	2393.51	1982.9	1974.34
KNNFDEDG_00314	10262	11172.3	9621.16	3945.97	3442.25	3175.41	10351.8	3521.21	1.5558	7.65618e-24	1.12032e-22	-	NC_999999999.1	298970	299464	+	495	protein_coding	Thiol peroxidase && PF08534:Redoxin	-	9800	9469	9946	3881	3965	3468	3247.83	3477.22	2998.36	1256.27	1107.22	1007.76
KNNFDEDG_00141.t00	138.222	154.565	142.199	542.939	486.169	526.488	144.995	518.532	-1.83934	8.14333e-24	1.18587e-22	-	NC_999999999.1	122303	123364	+	1062	protein_coding	hypothetical protein && PF13303:Phosphotransferase system, EIIC	-	132	131	147	534	560	575	20.3902	22.4223	20.6554	80.5681	72.8886	77.8803
KNNFDEDG_00584	41.8856	42.4758	32.8896	402.629	243.952	282.014	39.0836	309.532	-2.98819	9.50267e-24	1.3772e-22	-	NC_999999999.1	582652	584043	+	1392	protein_coding	Quinolone resistance protein NorB && PF07690:Major Facilitator Superfamily	MFS_1	40	36	34	396	281	308	4.71405	4.70107	3.64485	45.5829	27.9038	31.827
KNNFDEDG_01701	258.643	277.273	228.292	780.856	888.994	863.44	254.736	844.43	-1.7309	1.4329e-23	2.06679e-22	-	NC_999999999.1	1793948	1794622	-	675	protein_coding	Iron-sulfur cluster repair protein ScdA && PF04405:Domain of Unknown function (DUF542)|PF01814:Hemerythrin HHE cation binding domain	-	247	235	236	768	1024	943	60.0297	63.2845	52.1733	182.307	209.697	200.952
KNNFDEDG_00826	52.357	55.4545	62.8771	621.228	447.97	309.483	56.8962	459.56	-3.01181	1.46654e-23	2.10528e-22	-	NC_999999999.1	876034	876726	-	693	protein_coding	Orotidine 5'-phosphate decarboxylase && PF00215:Orotidine 5'-phosphate decarboxylase / HUMPS family	-	50	47	65	611	516	338	11.8361	12.3281	13.9965	141.271	102.923	70.1564
KNNFDEDG_00875.t00	2402.14	2458.88	2228.75	948.618	901.148	889.993	2363.26	913.253	1.37171	1.88004e-23	2.68614e-22	-	NC_999999999.1	929589	929906	-	318	protein_coding	hypothetical protein && PF12199:Extracellular fibrinogen binding protein C terminal	-	2294	2084	2304	933	1038	972	1183.42	1191.25	1081.17	470.111	451.197	439.666
KNNFDEDG_02108	274.351	261.934	327.928	895.748	1010.54	976.978	288.071	961.087	-1.73682	2.20715e-23	3.13871e-22	-	NC_999999999.1	2268157	2269221	-	1065	protein_coding	Dihydroorotate dehydrogenase (quinone) && PF01180:Dihydroorotate dehydrogenase	DHO_dh	262	222	339	881	1164	1067	40.3575	37.891	47.4996	132.548	151.077	144.112
KNNFDEDG_02244.t00	2331.98	3584.49	2632.13	746.287	556.489	563.113	2849.53	621.963	2.19617	2.87716e-23	4.07239e-22	-	NC_999999999.1	2417248	2418099	+	852	protein_coding	hypothetical protein && PF01370:NAD dependent epimerase/dehydratase family	Epimerase	2227	3038	2721	734	641	615	428.799	648.159	476.573	138.039	103.996	103.829
KNNFDEDG_00399.t00	579.068	617.079	573.632	142.344	184.918	147.417	589.927	158.226	1.89633	3.56749e-23	5.02602e-22	-	NC_999999999.1	396964	397965	-	1002	protein_coding	hypothetical protein && PF00296:Luciferase-like monooxygenase	-	553	523	593	140	213	161	90.5379	94.8784	88.3135	22.3875	29.3838	23.1122
KNNFDEDG_00617	1925.69	1788.7	1473.26	5273.83	5399.08	4928.84	1729.22	5200.58	-1.5888	4.9549e-23	6.94833e-22	-	NC_999999999.1	646077	646277	+	201	protein_coding	Cold shock protein CspA && -	-	1839	1516	1523	5187	6219	5383	1500.92	1371	1130.69	4134.91	4276.82	3852.23
KNNFDEDG_01342.t00	81.6769	143.946	125.754	678.166	541.731	684.892	117.126	634.929	-2.44031	9.08813e-23	1.26857e-21	-	NC_999999999.1	1414962	1415399	-	438	protein_coding	hypothetical protein && PF03334:Na+/H+ antiporter subunit	-	78	122	130	667	624	748	29.2142	50.6313	44.2904	244.005	196.928	245.647
KNNFDEDG_02237.t00	683.782	942.727	975.078	225.716	218.776	202.354	867.196	215.616	2.00815	1.00942e-22	1.40254e-21	-	NC_999999999.1	2409291	2409890	+	600	protein_coding	hypothetical protein && PF13376:Bacteriocin-protection, YdeI or OmpD-Associated|PF08818:Domain of unknown function (DU1801)	-	653	799	1008	222	252	221	178.54	242.063	250.697	59.2854	58.0558	52.9816
Novel00249	463.883	661.915	532.037	133.193	131.96	122.695	552.611	129.283	2.09511	1.03974e-22	1.43807e-21	-	NC_999999999.1	1232333	1232887	-	555	-	-	-	443	561	550	131	152	134	130.943	183.74	147.88	37.8203	37.857	34.7293
KNNFDEDG_01727	1858.67	1327.37	1513.89	348.742	420.189	453.237	1566.64	407.389	1.94275	1.67157e-22	2.30145e-21	-	NC_999999999.1	1824243	1825316	+	1074	protein_coding	Caffeate CoA-transferase && PF01144:Coenzyme A transferase	-	1775	1125	1565	343	484	495	271.123	190.406	217.445	51.1724	62.2927	66.2956
KNNFDEDG_02494	7229.45	8419.65	6808.14	2538.8	1826.6	1844.08	7485.75	2069.83	1.85483	2.85462e-22	3.91251e-21	-	NC_999999999.1	2664151	2665155	+	1005	protein_coding	Putative NADP-dependent oxidoreductase YfmJ && PF00107:Zinc-binding dehydrogenase|PF16884:N-terminal domain of oxidoreductase	ADH_zinc_N	6904	7136	7038	2497	2104	2014	1126.96	1290.69	1045.02	398.106	289.385	288.255
KNNFDEDG_00966	5670.26	4185.05	4513.61	14500.7	14230	14951.3	4789.64	14560.7	-1.60403	3.18403e-22	4.34433e-21	-	NC_999999999.1	1027241	1027846	+	606	protein_coding	Quinol oxidase subunit 3 && PF00510:Cytochrome c oxidase subunit III	-	5415	3547	4666	14262	16391	16329	1465.88	1063.95	1148.98	3770.98	3738.77	3875.89
KNNFDEDG_00689	243.984	212.379	213.782	45.7533	37.3308	33.8783	223.382	38.9875	2.52263	3.90795e-22	5.30815e-21	-	NC_999999999.1	729854	731236	+	1383	protein_coding	Aspartokinase 3 && PF00696:Amino acid kinase family	AA_kinase	233	180	221	45	43	37	27.638	23.6583	23.8457	5.21358	4.29776	3.84825
KNNFDEDG_00837	1198.97	1240.06	1356.21	3290.17	3076.75	3174.49	1265.08	3180.47	-1.32972	3.93891e-22	5.32632e-21	-	NC_999999999.1	889546	892299	-	2754	protein_coding	Isoleucine--tRNA ligase && PF06827:Zinc finger found in FPG and IleRS|PF08264:Anticodon-binding domain of tRNA|PF00133:tRNA synthetases class I (I, L, M and V)	-	1145	1051	1402	3236	3544	3467	68.2047	69.37	75.9669	188.274	177.88	181.081
KNNFDEDG_00917	1041.9	1748.59	1431.66	8640.26	6244.66	5912.23	1407.38	6932.38	-2.30054	4.65717e-22	6.26958e-21	-	NC_999999999.1	975238	977085	-	1848	protein_coding	GTP-binding protein TypA/BipA && PF14492:Elongation Factor G, domain II|PF00679:Elongation factor G C-terminus|PF00009:Elongation factor Tu GTP binding domain|PF03144:Elongation factor Tu domain 2	GTP_EFTU	995	1482	1480	8498	7193	6457	88.3271	145.774	119.509	736.819	538.027	502.589
KNNFDEDG_00319.t00	2226.22	1677.79	2287.76	395.512	500.927	590.582	2063.92	495.674	2.05757	6.94962e-22	9.31433e-21	-	NC_999999999.1	304139	305194	-	1056	protein_coding	putative peptidase && PF00557:Metallopeptidase family M24|PF01321:Creatinase/Prolidase N-terminal domain	Peptidase_M24	2126	1422	2365	389	577	645	330.272	244.776	334.201	59.0244	75.528	87.8577
KNNFDEDG_02534	2533.03	3498.35	3407.94	1003.52	822.146	836.887	3146.44	887.518	1.82617	7.25895e-22	9.68606e-21	-	NC_999999999.1	2711161	2712699	-	1539	protein_coding	PTS system mannitol-specific EIICB component && PF02302:PTS system, Lactose/Cellobiose specific IIB subunit|PF02378:Phosphotransferase system, EIIC	PTS_IIB	2419	2965	3523	987	947	914	257.852	350.203	341.597	102.76	85.0565	85.4263
KNNFDEDG_02252	924.624	775.184	754.525	2503.21	2232.9	2275.34	818.111	2337.15	-1.51425	1.37577e-21	1.82772e-20	-	NC_999999999.1	2428051	2429262	-	1212	protein_coding	Bicyclomycin resistance protein && PF07690:Major Facilitator Superfamily	MFS_1	883	657	780	2462	2572	2485	119.517	98.5362	96.0356	325.485	293.335	294.922
KNNFDEDG_01655	153.93	161.644	212.815	729.003	621.601	675.736	176.129	675.446	-1.93655	1.47955e-21	1.95701e-20	-	NC_999999999.1	1747745	1748569	+	825	protein_coding	putative formate transporter 1 && PF01226:Formate/nitrite transporter	-	147	137	220	717	716	738	29.2305	30.1856	39.7932	139.255	119.965	128.673
KNNFDEDG_00691.t00	2857.64	2363.31	3021.97	861.179	991.437	913.8	2747.64	922.138	1.57511	1.54311e-21	2.03221e-20	-	NC_999999999.1	732196	733050	+	855	protein_coding	hypothetical protein && -	-	2729	2003	3124	847	1142	998	523.613	425.842	545.237	158.732	184.627	167.899
KNNFDEDG_00442	3123.62	6053.98	4465.24	1010.64	784.815	825.899	4547.61	873.785	2.3799	2.01583e-21	2.64327e-20	-	NC_999999999.1	440200	441339	+	1140	protein_coding	Chaperone protein DnaJ && PF00226:DnaJ domain|PF01556:DnaJ C terminal domain|PF00684:DnaJ central domain	DnaJ_C	2983	5131	4616	994	904	902	429.261	818.145	604.228	139.71	109.612	113.811
KNNFDEDG_00518	161.259	154.565	166.382	609.027	516.554	513.669	160.736	546.417	-1.7639	2.51116e-21	3.27858e-20	-	NC_999999999.1	512162	513082	+	921	protein_coding	Ribonuclease Z && PF12706:Beta-lactamase superfamily domain	-	154	131	172	599	595	561	27.4305	25.855	27.8682	104.211	89.3004	87.6168
KNNFDEDG_02407	1063.89	1056	1201.44	341.625	403.694	389.143	1107.11	378.154	1.54924	3.24298e-21	4.21588e-20	-	NC_999999999.1	2591757	2592554	-	798	protein_coding	Sulfur carrier protein FdhD && PF02634:FdhD/NarQ family	-	1016	895	1242	336	465	425	208.864	203.87	232.252	67.4656	80.5464	76.6073
KNNFDEDG_00086	1955.01	3525.49	2694.04	652.747	569.512	524.656	2724.85	582.305	2.22642	3.48895e-21	4.51625e-20	-	NC_999999999.1	90757	91386	+	630	protein_coding	Response regulator protein VraR && PF00196:Bacterial regulatory proteins, luxR family|PF00072:Response regulator receiver domain	Response_reg	1867	2988	2785	642	656	573	486.157	862.131	659.667	163.283	143.933	130.827
KNNFDEDG_00876.t00	1579.09	1412.32	1473.26	528.705	491.377	586.919	1488.22	535.667	1.47442	3.53221e-21	4.5528e-20	-	NC_999999999.1	930397	930900	-	504	protein_coding	Putative metallophosphoesterase MG207 && PF12850:Calcineurin-like phosphoesterase superfamily domain	-	1508	1197	1523	520	566	641	490.844	431.715	450.93	165.318	155.232	182.941
KNNFDEDG_01728	412.573	382.282	380.165	91.5066	93.7611	117.201	391.673	100.823	1.95706	3.60219e-21	4.62332e-20	-	NC_999999999.1	1825288	1825806	+	519	protein_coding	Caffeate CoA-transferase && -	-	394	324	393	90	108	128	124.538	113.478	112.997	27.7857	28.7642	35.4753
KNNFDEDG_02159.t00	471.213	424.758	437.238	136.243	100.706	108.044	444.403	114.998	1.95346	3.97027e-21	5.07424e-20	-	NC_999999999.1	2323414	2323770	+	357	protein_coding	hypothetical protein && PF00085:Thioredoxin	-	450	360	452	134	116	118	206.784	183.302	188.934	60.1427	44.9144	47.5442
KNNFDEDG_01325	1482.75	1480.75	1366.85	4490.94	3633.24	3753.17	1443.45	3959.12	-1.45568	5.03959e-21	6.41384e-20	-	NC_999999999.1	1394708	1395937	-	1230	protein_coding	Purine nucleoside transport protein NupG && PF07662:Na+ dependent nucleoside transporter C-terminus|PF01773:Na+ dependent nucleoside transporter N-terminus	-	1416	1255	1413	4417	4185	4099	188.856	185.469	171.426	575.398	470.312	479.355
KNNFDEDG_01152	8357.22	4612.17	5928.83	24881.7	34131.6	31098.5	6299.4	30037.3	-2.25342	6.5483e-21	8.29909e-20	-	NC_999999999.1	1214960	1215160	-	201	protein_coding	Cold shock protein CspA && -	-	7981	3909	6129	24472	39315	33964	6513.8	3535.11	4550.23	19508.3	27037	24305.6
KNNFDEDG_01609	481.684	507.35	619.097	150.478	149.323	152.91	536.044	150.904	1.82944	6.96002e-21	8.78413e-20	-	NC_999999999.1	1699569	1700411	-	843	protein_coding	Vitamin B12 import ATP-binding protein BtuD && PF00005:ABC transporter	ABC_tran	460	430	640	148	172	167	89.5165	92.7201	113.29	28.1307	28.2031	28.4953
KNNFDEDG_01022	2883.82	2875.38	2964.9	1193.65	1191.98	1302.94	2908.03	1229.53	1.24194	9.4225e-21	1.18426e-19	-	NC_999999999.1	1087318	1088127	-	810	protein_coding	NAD kinase && PF01513:ATP-NAD kinase	NAD_kinase	2754	2437	3065	1174	1373	1423	557.766	546.895	564.658	232.236	234.305	252.699
Novel00474	3.14142	4.71953	3.86936	123.026	138.905	104.382	3.9101	122.104	-4.97477	9.62733e-21	1.20501e-19	-	NC_999999999.1	2378128	2378265	+	138	-	-	-	3	4	4	121	160	114	3.56628	5.26883	4.32535	140.492	160.264	118.826
KNNFDEDG_01347	90.054	151.025	84.1586	851.011	546.071	636.363	108.413	677.815	-2.64888	1.02315e-20	1.27536e-19	-	NC_999999999.1	1417983	1418408	-	426	protein_coding	Na(+)/H(+) antiporter subunit B && PF04039:Domain related to MnhB subunit of Na+/H+ antiporter	-	86	128	87	837	629	695	33.1178	54.6177	30.4754	314.82	204.097	234.671
KNNFDEDG_02194	665.981	1544.47	1537.1	168.779	182.313	160.235	1249.18	170.442	2.87338	1.06484e-20	1.32189e-19	-	NC_999999999.1	2364163	2366892	+	2730	protein_coding	Fibronectin-binding protein A && PF00746:Gram positive anchor|PF04650:YSIRK type signal peptide|PF10425:C-terminus of bacterial fibrinogen-binding adhesin|PF02986:Fibronectin binding repeat	Gram_pos_anchor	636	1309	1589	166	210	175	38.218	87.1586	86.8563	9.74297	10.6329	9.22061
KNNFDEDG_02389	126.704	93.2108	77.3872	670.032	496.586	455.069	99.1006	540.562	-2.44785	1.11028e-20	1.37267e-19	-	NC_999999999.1	2574529	2575338	-	810	protein_coding	Staphylococcal secretory antigen ssaA2 && PF05257:CHAP domain	-	121	79	80	659	572	497	24.5061	17.7286	14.7382	130.361	97.6129	88.2583
KNNFDEDG_01595	2695.34	2624.06	2754.98	8183.74	7053.78	6381.03	2691.46	7206.19	-1.42073	2.31118e-20	2.84007e-19	-	NC_999999999.1	1683841	1684137	-	297	protein_coding	30S ribosomal protein S6 && -	-	2574	2224	2848	8049	8125	6969	1421.76	1361.17	1430.95	4342.42	3781.49	3375.19
KNNFDEDG_01215	16557.4	16488.9	16716.6	7869.57	7171.85	7478.87	16587.6	7506.76	1.14389	2.31594e-20	2.84007e-19	-	NC_999999999.1	1280123	1282654	-	2532	protein_coding	Protein translocase subunit SecA 1 && PF07516:SecA Wing and Scaffold domain|PF07517:SecA DEAD-like domain|PF02810:SEC-C motif|PF01043:SecA preprotein cross-linking domain	SEC-C	15812	13975	17281	7740	8261	8168	1024.46	1003.28	1018.46	489.805	450.988	464.019
KNNFDEDG_02230.t00	596.87	735.068	828.043	192.164	217.04	184.042	719.993	197.748	1.86395	2.65478e-20	3.24247e-19	-	NC_999999999.1	2400696	2400962	+	267	protein_coding	hypothetical protein && -	-	570	623	856	189	250	201	350.216	424.141	478.413	113.422	129.427	108.285
KNNFDEDG_01297	3035.66	2799.86	3233.82	1059.44	1119.06	1259.91	3023.11	1146.14	1.39924	3.14255e-20	3.82281e-19	-	NC_999999999.1	1366358	1367224	-	867	protein_coding	Hydrogen peroxide-inducible genes activator && PF03466:LysR substrate binding domain|PF00126:Bacterial regulatory helix-turn-helix protein, lysR family	LysR_substrate	2899	2373	3343	1042	1289	1376	548.532	497.521	575.384	192.573	205.509	228.288
KNNFDEDG_00597.t00	364.405	453.075	423.695	110.825	118.07	94.31	413.725	107.735	1.94054	3.65171e-20	4.42441e-19	-	NC_999999999.1	624264	624485	+	222	protein_coding	hypothetical protein && -	-	348	384	438	109	136	103	257.158	314.421	294.416	78.6719	84.6802	66.7373
KNNFDEDG_00484	29563.9	25865.4	29394.6	10515.1	10699.2	12317.1	28274.6	11177.1	1.33896	4.88199e-20	5.89146e-19	-	NC_999999999.1	477880	479226	+	1347	protein_coding	putative glycine dehydrogenase (decarboxylating) subunit 1 && PF02347:Glycine cleavage system P-protein	-	28233	21922	30387	10342	12324	13452	3438.45	2958.32	3366.36	1230.22	1264.68	1436.49
KNNFDEDG_00934.t00	2807.38	3302.49	3523.05	1101.13	1226.71	1000.78	3210.98	1109.54	1.53296	5.00828e-20	6.01988e-19	-	NC_999999999.1	992514	993140	-	627	protein_coding	hypothetical protein && PF10368:Putative cell-wall binding lipoprotein	-	2681	2799	3642	1083	1413	1093	701.459	811.463	866.787	276.762	311.509	250.748
KNNFDEDG_00513.t00	3174.93	2694.85	2632.13	1082.83	831.695	876.259	2833.97	930.261	1.60762	6.06982e-20	7.26698e-19	-	NC_999999999.1	505937	506308	+	372	protein_coding	hypothetical protein && PF00903:Glyoxalase/Bleomycin resistance protein/Dioxygenase superfamily	Glyoxalase	3032	2284	2721	1065	958	957	1337.09	1116.06	1091.51	458.725	355.974	370.044
KNNFDEDG_02093	33093.8	22024.9	26327.1	8365.74	8517.5	8584.95	27148.6	8489.4	1.67716	6.27665e-20	7.48502e-19	-	NC_999999999.1	2253157	2254047	-	891	protein_coding	Fructose-bisphosphate aldolase class 1 && PF00274:Fructose-bisphosphate aldolase class-I	-	31604	18667	27216	8228	9811	9376	5818.85	3808.29	4558.13	1479.66	1522.06	1513.64
KNNFDEDG_01780.t00	128.798	188.781	189.599	7.11718	10.4179	21.0595	169.059	12.8649	3.70752	9.28936e-20	1.10343e-18	-	NC_999999999.1	1882950	1883528	-	579	protein_coding	hypothetical protein && PF01551:Peptidase family M23	Peptidase_M23	123	160	196	7	12	23	34.8497	50.2313	50.5147	1.93716	2.86483	5.71391
KNNFDEDG_00332	27926.2	21010.2	17655.9	6789.79	6217.75	5868.28	22197.4	6291.94	1.81883	1.11178e-19	1.31546e-18	-	NC_999999999.1	321498	322619	+	1122	protein_coding	Citrate synthase 2 && PF00285:Citrate synthase	Citrate_synt	26669	17807	18252	6678	7162	6409	3899.3	2884.9	2427.49	953.673	882.343	821.64
KNNFDEDG_01263	5598.01	4127.23	7210.55	818.476	1221.5	1327.66	5645.26	1122.55	2.33009	1.22415e-19	1.44278e-18	-	NC_999999999.1	1332224	1333279	+	1056	protein_coding	Histidine protein kinase SaeS && PF02518:Histidine kinase-, DNA gyrase B-, and HSP90-like ATPase|PF00512:His Kinase A (phospho-acceptor) domain|PF00672:HAMP domain	HATPase_c	5346	3498	7454	805	1407	1450	830.497	602.128	1053.33	122.146	184.173	197.51
KNNFDEDG_00890	234.559	251.315	232.162	701.551	697.999	635.448	239.345	678.333	-1.50366	1.47834e-19	1.73562e-18	-	NC_999999999.1	947643	948701	-	1059	protein_coding	Phenylalanine--tRNA ligase alpha subunit && PF02912:Aminoacyl tRNA synthetase class II, N-terminal domain|PF01409:tRNA synthetases class II core domain (F)	tRNA-synt_2d	224	213	240	690	804	694	34.6996	36.5609	33.8186	104.4	104.944	94.2644
KNNFDEDG_01404	3379.12	3228.16	3474.68	1458.01	1496.7	1526.36	3360.66	1493.69	1.16989	1.57116e-19	1.83746e-18	-	NC_999999999.1	1470018	1470896	+	879	protein_coding	GTP cyclohydrolase FolE2 && PF02649:Type I GTP cyclohydrolase folE2	-	3227	2736	3592	1434	1724	1667	602.259	565.797	609.8	261.4	271.109	272.791
KNNFDEDG_02433	1181.17	1427.66	1274.95	4149.32	3222.6	3783.39	1294.6	3718.44	-1.52234	1.63189e-19	1.90116e-18	-	NC_999999999.1	2616906	2618240	+	1335	protein_coding	Guanine/hypoxanthine permease PbuG && PF00860:Permease family	-	1128	1210	1318	4081	3712	4132	138.612	164.754	147.324	489.814	384.346	445.208
KNNFDEDG_02004	887.974	759.845	770.002	2491.01	2401.33	1978.68	805.941	2290.34	-1.50663	3.50763e-19	4.07074e-18	-	NC_999999999.1	2142951	2145380	+	2430	protein_coding	Collagen adhesin && PF05738:Cna protein B-type domain|PF05737:Collagen binding domain	-	848	644	796	2450	2766	2161	57.2483	48.174	48.8818	161.55	157.341	127.918
KNNFDEDG_01554.t00	5552.98	14945.6	5111.42	1062.49	751.825	846.958	8536.66	887.092	3.26659	3.66627e-19	4.2386e-18	-	NC_999999999.1	1640030	1640338	+	309	protein_coding	hypothetical protein && -	-	5303	12667	5284	1045	866	925	2815.37	7451.58	2551.79	541.881	387.396	430.593
KNNFDEDG_00874.t00	38.7442	68.4333	40.6283	344.675	279.547	260.955	49.2686	295.059	-2.59077	3.88e-19	4.46863e-18	-	NC_999999999.1	927678	928184	-	507	protein_coding	hypothetical protein && -	-	37	58	42	339	322	285	11.972	20.7947	12.3618	107.137	87.7898	80.8576
KNNFDEDG_01346	55.4984	121.528	79.3219	670.032	437.552	556.704	85.4494	554.762	-2.70312	4.07335e-19	4.67356e-18	-	NC_999999999.1	1417642	1417986	-	345	protein_coding	Na(+)/H(+) antiporter subunit C1 && PF00420:NADH-ubiquinone/plastoquinone oxidoreductase chain 4L	-	53	103	82	659	504	608	25.2017	54.2689	35.4679	306.064	201.933	253.495
KNNFDEDG_02147	989.547	1072.51	1156.94	263.336	217.04	354.349	1073	278.241	1.94758	4.71925e-19	5.39419e-18	-	NC_999999999.1	2309063	2311168	-	2106	protein_coding	ATP-dependent Clp protease ATP-binding subunit ClpL && PF10431:C-terminal, D2-small domain, of ClpB protein|PF07724:AAA domain (Cdc48 subfamily)|PF00004:ATPase family associated with various cellular activities (AAA)	AAA	945	909	1196	259	250	387	73.6116	78.4583	84.7448	19.7055	16.4088	26.4324
KNNFDEDG_01823.t00	1086.93	1006.44	1053.43	2340.54	2430.84	2368.74	1048.93	2380.04	-1.1819	5.24418e-19	5.97166e-18	-	NC_999999999.1	1939221	1940426	-	1206	protein_coding	hypothetical protein && PF13692:Glycosyl transferases group 1	-	1038	853	1089	2302	2800	2587	141.196	128.569	134.748	305.847	320.927	308.555
KNNFDEDG_02043.t00	972.793	720.909	805.794	2622.17	2363.13	2298.23	833.165	2427.84	-1.54252	5.62936e-19	6.38626e-18	-	NC_999999999.1	2179187	2185723	+	6537	protein_coding	hypothetical protein && -	-	929	611	833	2579	2722	2510	23.3136	16.9901	19.0155	63.2148	57.558	55.2305
KNNFDEDG_02239	335.085	858.955	485.605	67.1048	67.7163	75.0817	559.881	69.9676	2.99924	6.0501e-19	6.83797e-18	-	NC_999999999.1	2411783	2412418	+	636	protein_coding	Carnitine transport permease protein OpuCB && PF00528:Binding-protein-dependent transport system inner membrane component	BPD_transp_1	320	728	502	66	78	82	82.5403	208.069	117.784	16.6277	16.9525	18.5456
KNNFDEDG_00628	1777	1490.19	1459.72	5239.26	4323.43	4091.95	1575.63	4551.55	-1.53032	6.25333e-19	7.04139e-18	-	NC_999999999.1	657967	658869	+	903	protein_coding	Conserved virulence factor B && PF13509:S1 domain	-	1697	1263	1509	5153	4980	4469	308.295	254.243	249.369	914.363	762.321	711.88
KNNFDEDG_02346.t00	213.616	130.967	192.501	649.697	723.176	756.311	179.028	709.728	-1.98439	6.55731e-19	7.35633e-18	-	NC_999999999.1	2528813	2529460	+	648	protein_coding	hypothetical protein && PF05656:Protein of unknown function (DUF805)	-	204	111	199	639	833	826	51.645	31.1373	45.8267	158.005	177.691	183.353
KNNFDEDG_00690.t00	292.152	231.257	300.843	849.995	837.773	792.936	274.751	826.901	-1.5875	6.60433e-19	7.38174e-18	-	NC_999999999.1	731290	731874	-	585	protein_coding	hypothetical protein && -	-	279	196	311	836	965	866	78.2386	60.9023	79.3313	228.979	228.017	212.935
KNNFDEDG_00055	344.509	306.77	326.961	998.439	850.795	872.596	326.08	907.277	-1.47539	6.89497e-19	7.67826e-18	-	NC_999999999.1	55604	56680	-	1077	protein_coding	Nitric oxide synthase oxygenase && PF02898:Nitric oxide synthase, oxygenase domain	-	329	260	338	982	980	953	50.1133	43.8824	46.8318	146.097	125.779	127.28
KNNFDEDG_00154.t00	51.3098	30.677	82.2239	367.043	422.793	376.324	54.7369	388.72	-2.81783	7.36172e-19	8.16801e-18	-	NC_999999999.1	134619	135083	+	465	protein_coding	hypothetical protein && -	-	49	26	85	361	487	411	17.2869	10.1637	27.2776	124.394	144.768	127.137
KNNFDEDG_01443	1313.11	1487.83	1594.18	3465.05	3620.22	3668.93	1465.04	3584.73	-1.29085	9.58634e-19	1.05975e-17	-	NC_999999999.1	1520636	1522090	-	1455	protein_coding	Glutamate--tRNA ligase && PF00749:tRNA synthetases class I (E and Q), catalytic domain	-	1254	1261	1648	3408	4170	4007	141.386	157.538	169.019	375.304	396.159	396.132
KNNFDEDG_02475	938.237	612.36	718.733	29.4855	76.3979	113.538	756.443	73.1405	3.36694	9.84727e-19	1.08463e-17	-	NC_999999999.1	2645962	2646387	-	426	protein_coding	Protein map && PF03642:MAP domain	-	896	519	743	29	88	124	345.042	221.458	260.267	10.9077	28.5542	41.8693
KNNFDEDG_02254	2231.45	2519.05	2373.85	1028.94	868.158	855.199	2374.79	917.433	1.37247	1.00523e-18	1.1032e-17	-	NC_999999999.1	2430163	2431305	-	1143	protein_coding	Glycerate 2-kinase && PF02595:Glycerate kinase family	-	2131	2135	2454	1012	1000	934	305.851	339.535	320.382	141.867	120.934	117.54
KNNFDEDG_00317.t00	42510.7	31913.5	28276.3	11334.6	10790.3	10107.6	34233.5	10744.2	1.67186	1.08239e-18	1.18359e-17	-	NC_999999999.1	302070	302570	-	501	protein_coding	Putative universal stress protein && PF00582:Universal stress protein family	Usp	40597	27048	29231	11148	12429	11039	13293.2	9813.65	8706.55	3565.38	3429.21	3169.39
KNNFDEDG_01566.t00	132.987	280.812	223.455	25.4185	23.4403	23.8064	212.418	24.2217	3.13256	1.51896e-18	1.65501e-17	-	NC_999999999.1	1653993	1654673	-	681	protein_coding	hypothetical protein && PF09199:Staphylococcal superantigen-like OB-fold domain	-	127	238	231	25	27	26	30.5935	63.5277	50.618	5.88219	5.48041	5.49174
KNNFDEDG_02140.t00	459.694	556.905	449.813	152.511	138.905	113.538	488.804	134.985	1.85683	1.74077e-18	1.88989e-17	-	NC_999999999.1	2300491	2301090	+	600	protein_coding	Putative acetyltransferase && PF12464:Maltose acetyltransferase|PF00132:Bacterial transferase hexapeptide (six repeats)	Hexapep	439	472	465	150	160	124	120.029	142.996	115.649	40.0577	36.8608	29.7272
KNNFDEDG_02307	2244.02	2944.99	2394.17	810.342	486.169	515.5	2527.73	604.004	2.06594	2.149e-18	2.32476e-17	-	NC_999999999.1	2488593	2490035	+	1443	protein_coding	PTS system trehalose-specific EIIBC component && PF00367:phosphotransferase system, EIIB|PF02378:Phosphotransferase system, EIIC	-	2143	2496	2475	797	560	563	243.629	314.421	255.946	88.4989	53.6436	56.1211
KNNFDEDG_02378	3601.11	4288.88	4065.73	1549.51	1451.56	1156.44	3985.24	1385.84	1.52401	2.24374e-18	2.41861e-17	-	NC_999999999.1	2560679	2561626	+	948	protein_coding	Polyisoprenyl-teichoic acid--peptidoglycan teichoic acid transferase TagU && PF03816:Cell envelope-related transcriptional attenuator domain	-	3439	3635	4203	1524	1672	1263	595.109	696.994	661.594	257.586	243.795	191.637
KNNFDEDG_02435	2068.1	2273.64	2564.42	5690.69	6481.67	5613.73	2302.05	5928.7	-1.36471	2.4927e-18	2.67744e-17	-	NC_999999999.1	2619181	2619489	+	309	protein_coding	30S ribosomal protein S10 && PF00338:Ribosomal protein S10p/S20e	Ribosomal_S10	1975	1927	2651	5597	7466	6131	1048.53	1133.59	1280.24	2902.3	3339.84	2854.02
KNNFDEDG_02083	290.058	313.849	329.863	892.698	1074.78	1390.84	311.257	1119.44	-1.84669	3.34966e-18	3.5852e-17	-	NC_999999999.1	2238807	2240657	+	1851	protein_coding	Anaerobic ribonucleoside-triphosphate reductase && PF13597:Anaerobic ribonucleoside-triphosphate reductase	-	277	266	341	878	1238	1519	24.5497	26.1221	27.4908	76.0036	92.4507	118.042
KNNFDEDG_00485	29461.3	24142.8	26925.9	10072.8	11134.1	11614.8	26843.3	10940.6	1.29486	4.27444e-18	4.5589e-17	-	NC_999999999.1	479219	480691	+	1473	protein_coding	putative glycine dehydrogenase (decarboxylating) subunit 2 && PF00266:Aminotransferase class-V	Aminotran_5	28135	20462	27835	9907	12825	12685	3133.41	2525.1	2819.87	1077.67	1203.51	1238.72
KNNFDEDG_00519	1234.58	1094.93	1321.39	333.491	436.684	434.009	1216.97	401.394	1.59952	4.40222e-18	4.67871e-17	-	NC_999999999.1	513187	514002	-	816	protein_coding	Pyrroline-5-carboxylate reductase && PF03807:NADP oxidoreductase coenzyme F420-dependent|PF14748:Pyrroline-5-carboxylate reductase dimerisation	F420_oxidored	1179	928	1366	328	503	474	237.026	206.724	249.805	64.4065	85.2067	83.555
KNNFDEDG_02087	153.93	299.69	239.9	1025.89	1073.04	954.087	231.173	1017.67	-2.13988	4.48496e-18	4.74998e-17	-	NC_999999999.1	2244316	2245806	+	1491	protein_coding	Betaine aldehyde dehydrogenase && PF00171:Aldehyde dehydrogenase family	Aldedh	147	254	248	1009	1236	1042	16.1738	30.9663	24.8207	108.433	114.587	100.525
KNNFDEDG_00595	3313.15	2827	4086.04	843.894	1114.72	1084.11	3408.73	1014.24	1.74868	4.678e-18	4.93717e-17	-	NC_999999999.1	623324	623752	+	429	protein_coding	Peptide methionine sulfoxide reductase MsrB && PF01641:SelR domain	-	3164	2396	4224	830	1284	1184	1209.91	1015.23	1469.29	310.004	413.718	396.989
KNNFDEDG_01401	877.503	746.866	1085.36	163.695	243.084	248.136	903.241	218.305	2.0477	4.95836e-18	5.21488e-17	-	NC_999999999.1	1467929	1468687	-	759	protein_coding	Glucosamine-6-phosphate deaminase && PF01182:Glucosamine-6-phosphate isomerases/6-phosphogluconolactonase	-	838	633	1122	161	280	271	181.124	151.599	220.593	33.9884	50.9932	51.3584
KNNFDEDG_00998.t00	787.449	613.539	707.125	240.967	243.084	227.992	702.705	237.348	1.56647	5.01759e-18	5.25892e-17	-	NC_999999999.1	1059671	1060657	+	987	protein_coding	Lipoate--protein ligase 1 && PF10437:Bacterial lipoate protein ligase C-terminus|PF03099:Biotin/lipoate A/B protein ligase family	BPL_LipA_LipB	752	520	731	237	280	249	124.99	95.7678	110.52	38.4749	39.2136	36.2883
KNNFDEDG_01380.t00	568.597	671.354	689.713	1834.2	1556.61	1812.95	643.221	1734.59	-1.43105	5.26405e-18	5.49821e-17	-	NC_999999999.1	1448116	1449099	-	984	protein_coding	hypothetical protein && PF08544:GHMP kinases C terminal|PF00288:GHMP kinases N terminal domain	GHMP_kinases	543	569	713	1804	1793	1980	90.5269	105.112	108.127	293.757	251.873	289.437
KNNFDEDG_01163	104.714	69.6131	81.2565	355.859	366.363	316.808	85.1945	346.343	-2.02084	5.30265e-18	5.51949e-17	-	NC_999999999.1	1228112	1228834	+	723	protein_coding	Enterotoxin type A && PF02876:Staphylococcal/Streptococcal toxin, beta-grasp domain	-	100	59	84	350	422	346	22.69	14.8336	17.3373	77.5668	80.6808	68.837
KNNFDEDG_00578.t00	4.18856	9.43907	5.80404	93.5401	113.729	104.382	6.47722	103.884	-4.02551	5.40706e-18	5.6089e-17	-	NC_999999999.1	572432	573772	-	1341	protein_coding	hypothetical protein && PF03929:PepSY-associated TM region	-	4	8	6	92	131	114	0.489333	1.08441	0.667671	10.9927	13.5033	12.2281
KNNFDEDG_00612	157.071	234.797	219.586	740.187	672.823	690.386	203.818	701.132	-1.78321	6.02383e-18	6.22737e-17	-	NC_999999999.1	641940	643283	+	1344	protein_coding	Branched-chain amino acid transport system 2 carrier protein && PF05525:Branched-chain amino acid transport protein	-	150	199	227	728	775	754	18.309	26.9145	25.2038	86.7917	79.7074	80.6968
KNNFDEDG_01629	65.9698	68.4333	67.7138	280.62	240.48	256.377	67.3723	259.159	-1.94317	8.54022e-18	8.79875e-17	-	NC_999999999.1	1718242	1718685	+	444	protein_coding	Mannitol-specific cryptic phosphotransferase enzyme IIA component && PF00359:Phosphoenolpyruvate-dependent sugar phosphotransferase system, EIIA 2	PTS_EIIA_2	63	58	70	276	277	280	23.2772	23.7453	23.5264	99.603	86.2369	90.7108
KNNFDEDG_00062	858.654	848.336	893.822	2290.72	1917.76	2072.99	866.938	2093.82	-1.27176	9.9501e-18	1.02166e-16	-	NC_999999999.1	62837	64132	+	1296	protein_coding	Adenylosuccinate lyase && PF10397:Adenylosuccinate lyase C-terminus|PF00206:Lyase	-	820	719	924	2253	2209	2264	103.796	100.846	106.392	278.549	235.606	251.279
KNNFDEDG_02390	50.2627	47.1953	52.2363	198.264	290.833	337.868	49.8981	275.655	-2.46535	1.03724e-17	1.06142e-16	-	NC_999999999.1	2575948	2577903	+	1956	protein_coding	HTH-type transcriptional activator RhaS && PF12833:Helix-turn-helix domain	-	48	40	54	195	335	369	4.02574	3.71727	4.1197	15.9739	23.674	27.1357
KNNFDEDG_02736.t00	162.307	164.004	239.9	623.262	732.725	784.696	188.737	713.561	-1.91634	1.20435e-17	1.22828e-16	-	NC_999999999.1	2893220	2893945	+	726	protein_coding	hypothetical protein && PF01446:Replication protein	-	155	139	248	613	844	857	35.0242	34.8026	50.9748	135.291	160.695	169.796
KNNFDEDG_02336	692.159	1148.03	972.176	258.252	173.632	162.067	937.454	197.983	2.24479	1.8168e-17	1.84667e-16	-	NC_999999999.1	2518466	2519113	+	648	protein_coding	p-hydroxybenzoic acid efflux pump subunit AaeA && PF13437:HlyD family secretion protein|PF13533:Biotin-lipoyl like	-	661	973	1005	254	200	177	167.34	272.942	231.436	62.8065	42.663	39.29
KNNFDEDG_01995.t00	197.909	100.29	146.068	1.01674	12.1542	5.49378	148.089	6.22158	4.53918	2.05151e-17	2.07827e-16	-	NC_999999999.1	2132664	2132855	-	192	protein_coding	hypothetical protein && -	-	189	85	151	1	14	6	161.486	80.4731	117.359	0.834536	10.0791	4.49505
KNNFDEDG_02095.t00	735.092	547.466	362.752	100.657	79.0024	112.623	548.437	97.4274	2.49345	2.54037e-17	2.55804e-16	-	NC_999999999.1	2254840	2256171	+	1332	protein_coding	Isoleucine 2-epimerase && PF00202:Aminotransferase class-III	Aminotran_3	702	464	375	99	91	123	86.4581	63.3209	42.0114	11.909	9.44351	13.2827
KNNFDEDG_01607.t00	130.892	113.269	131.558	418.897	371.572	396.468	125.24	395.646	-1.65702	2.542e-17	2.55804e-16	-	NC_999999999.1	1697438	1698571	+	1134	protein_coding	hypothetical protein && PF06772:Bacterial low temperature requirement A protein (LtrA)	-	125	96	136	412	428	433	18.083	15.3883	17.8964	58.2144	52.1707	54.9236
KNNFDEDG_00333	47721.3	30984.9	31478.2	11231.9	11247.9	11219.2	36728.1	11233	1.70915	3.05268e-17	3.06178e-16	-	NC_999999999.1	322668	323936	+	1269	protein_coding	Isocitrate dehydrogenase [NADP] && PF00180:Isocitrate/isopropylmalate dehydrogenase	-	45573	26261	32541	11047	12956	12253	5891.41	3761.69	3826.57	1394.85	1411.25	1388.88
KNNFDEDG_02242	3965.52	4921.29	3729.09	1614.58	1222.37	1182.08	4205.3	1339.68	1.65051	3.64078e-17	3.63958e-16	-	NC_999999999.1	2414365	2415765	+	1401	protein_coding	Quinolone resistance protein NorB && PF07690:Major Facilitator Superfamily	MFS_1	3787	4171	3855	1588	1408	1291	443.435	541.172	410.607	181.618	138.919	132.548
KNNFDEDG_02398	206.286	480.213	404.348	40.6696	44.2761	59.516	363.616	48.1539	2.9149	3.70821e-17	3.69479e-16	-	NC_999999999.1	2582636	2584351	-	1716	protein_coding	Urease subunit alpha && PF00449:Urease alpha-subunit, N-terminal domain|PF01979:Amidohydrolase family	Amidohydro_1	197	407	418	40	51	65	18.8331	43.1132	36.3496	3.73498	4.10818	5.44854
KNNFDEDG_02312.t00	767.553	751.586	602.653	224.7	154.532	130.02	707.264	169.75	2.0608	4.56031e-17	4.52892e-16	-	NC_999999999.1	2494036	2495070	+	1035	protein_coding	Ferredoxin--NADP reductase && PF07992:Pyridine nucleotide-disulphide oxidoreductase	Pyr_redox_2	733	637	623	221	178	142	116.181	111.875	89.8231	34.2135	23.7726	19.7348
KNNFDEDG_01731	1969.67	2193.4	2260.67	466.684	612.92	779.202	2141.25	619.602	1.78848	5.60398e-17	5.54721e-16	-	NC_999999999.1	1828847	1831108	+	2262	protein_coding	putative 3-hydroxyacyl-CoA dehydrogenase && PF00378:Enoyl-CoA hydratase/isomerase|PF00725:3-hydroxyacyl-CoA dehydrogenase, C-terminal domain|PF02737:3-hydroxyacyl-CoA dehydrogenase, NAD binding domain	3HCDH_N	1881	1859	2337	459	706	851	136.417	149.389	154.172	32.5137	43.1428	54.1154
KNNFDEDG_00406	5532.04	5964.31	5529.31	2737.06	2561.93	2363.24	5675.22	2554.08	1.15191	6.6575e-17	6.56859e-16	-	NC_999999999.1	407665	408093	+	429	protein_coding	Putative pre-16S rRNA nuclease && PF03652:Holliday junction resolvase	-	5283	5055	5716	2692	2951	2581	2020.21	2141.89	1988.27	1005.46	950.841	865.396
KNNFDEDG_01640	3940.39	4693.58	4667.41	10194.9	10125.3	9841.2	4433.79	10053.8	-1.18115	6.84389e-17	6.73057e-16	-	NC_999999999.1	1728517	1730592	-	2076	protein_coding	Lipase 2 && PF04650:YSIRK type signal peptide	YSIRK_signal	3763	3978	4825	10027	11663	10748	297.358	348.314	346.825	773.909	776.567	744.705
KNNFDEDG_01194	12704.9	14317.9	11913.8	38259.9	31161.7	30529.9	12978.9	33317.2	-1.36013	7.44896e-17	7.30191e-16	-	NC_999999999.1	1253885	1254895	-	1011	protein_coding	Glyceraldehyde-3-phosphate dehydrogenase 1 && PF02800:Glyceraldehyde 3-phosphate dehydrogenase, C-terminal domain|PF00044:Glyceraldehyde 3-phosphate dehydrogenase, NAD binding domain	-	12133	12135	12316	37630	35894	33343	1968.75	2181.83	1817.85	5963.88	4907.57	4743.92
KNNFDEDG_01085	6324.72	6581.39	6443.45	3162.06	2772.9	3064.62	6449.85	2999.86	1.10447	8.58107e-17	8.38453e-16	-	NC_999999999.1	1158352	1159848	+	1497	protein_coding	Na(+)/H(+) antiporter subunit D1 && PF00361:Proton-conducting membrane transporter	-	6040	5578	6661	3110	3194	3347	661.893	677.314	663.984	332.878	294.923	321.601
KNNFDEDG_00295	6994.89	6081.12	4943.11	2149.39	2243.32	2260.69	6006.37	2217.8	1.43727	1.18304e-16	1.15222e-15	-	NC_999999999.1	273126	274832	+	1707	protein_coding	Acetyl-coenzyme A synthetase && PF00501:AMP-binding enzyme|PF13193:AMP-binding enzyme C-terminal domain	AMP-binding	6680	5154	5110	2114	2584	2469	641.972	548.838	446.712	198.435	209.245	208.052
KNNFDEDG_00309	1147.66	807.04	1128.89	284.687	327.296	341.53	1027.86	317.838	1.69329	1.20084e-16	1.16331e-15	-	NC_999999999.1	293033	293497	-	465	protein_coding	Free methionine-R-sulfoxide reductase && PF13185:GAF domain	-	1096	684	1167	280	377	373	386.661	267.385	374.505	96.4831	112.069	115.383
KNNFDEDG_01815	1516.26	2044.74	1771.2	688.333	617.26	658.339	1777.4	654.644	1.44099	1.2021e-16	1.16331e-15	-	NC_999999999.1	1930927	1931886	-	960	protein_coding	Cadmium, cobalt and zinc/H(+)-K(+) antiporter && PF01545:Cation efflux family	-	1448	1733	1831	677	711	719	247.44	328.141	284.615	112.996	102.375	107.731
KNNFDEDG_01683	67.0169	51.9149	30.9549	376.194	289.965	253.63	49.9622	306.596	-2.6211	1.27184e-16	1.22688e-15	-	NC_999999999.1	1773529	1774188	+	660	protein_coding	putative ABC transporter ATP-binding protein YxlF && PF00005:ABC transporter	ABC_tran	64	44	32	370	334	277	15.9078	12.1183	7.23513	89.8264	69.9518	60.3698
KNNFDEDG_00811	1014.68	954.526	1044.73	2103.64	2314.51	2257.03	1004.64	2225.06	-1.14695	1.56941e-16	1.50912e-15	-	NC_999999999.1	860432	861526	-	1095	protein_coding	putative dual-specificity RNA methyltransferase RlmN && PF13394:4Fe-4S single cluster domain|PF04055:Radical SAM superfamily	Radical_SAM	969	809	1080	2069	2666	2465	145.172	134.297	147.18	302.756	336.544	323.807
KNNFDEDG_01379.t00	822.005	942.727	842.553	2040.6	2035.83	2448.4	869.095	2174.94	-1.32383	1.58256e-16	1.51696e-15	-	NC_999999999.1	1447027	1448103	-	1077	protein_coding	Phosphomevalonate kinase && PF00288:GHMP kinases N terminal domain|PF08544:GHMP kinases C terminal	GHMP_kinases	785	799	871	2007	2345	2674	119.571	134.854	120.682	298.592	300.97	357.133
KNNFDEDG_00885	1849.25	2147.39	2011.1	804.241	546.071	564.944	2002.58	638.419	1.65005	1.66262e-16	1.58867e-15	-	NC_999999999.1	941052	942764	-	1713	protein_coding	DNA polymerase/3'-5' exonuclease PolX && PF14716:Helix-hairpin-helix domain|PF14791:DNA polymerase beta thumb	-	1766	1820	2079	791	629	617	169.124	193.129	181.108	73.9887	50.7562	51.8098
KNNFDEDG_00812	853.419	816.479	872.54	1910.45	1766.7	1916.42	847.48	1864.52	-1.13717	2.27416e-16	2.16618e-15	-	NC_999999999.1	861529	862836	-	1308	protein_coding	Ribosomal RNA small subunit methyltransferase B && PF01029:NusB family|PF01189:16S rRNA methyltransferase RsmF	-	815	692	902	1879	2035	2093	102.217	96.1682	102.906	230.179	215.057	230.168
KNNFDEDG_02786.t00	1539.3	1935.01	2401.9	661.898	619.865	561.282	1958.74	614.348	1.67314	3.63016e-16	3.44695e-15	-	NC_999999999.1	2941649	2943646	-	1998	protein_coding	hypothetical protein && PF03389:MobA/MobL family	-	1470	1640	2483	651	714	613	120.697	149.204	185.448	52.2073	49.3968	44.1315
KNNFDEDG_01266.t00	5604.29	5913.58	5955.91	2959.73	2840.61	2872.33	5824.59	2890.89	1.01069	5.84046e-16	5.52836e-15	-	NC_999999999.1	1335519	1336868	-	1350	protein_coding	hypothetical protein && PF00571:CBS domain|PF03471:Transporter associated domain|PF01595:Domain of unknown function DUF21	CBS	5352	5012	6157	2911	3272	3137	650.362	674.855	680.574	345.505	335.024	334.245
KNNFDEDG_00001.t00	559.173	824.739	801.925	230.8	211.831	176.717	728.612	206.449	1.81984	6.01809e-16	5.67875e-15	-	NC_999999999.1	1	1662	+	1662	protein_coding	hypothetical protein && PF03354:Phage Terminase	Terminase_1	534	699	829	227	244	193	52.7088	76.4503	74.4327	21.8847	20.2934	16.7036
KNNFDEDG_00596	6502.74	10182.4	6368	2497.11	1886.51	1866.97	7684.38	2083.53	1.88295	6.29568e-16	5.92224e-15	-	NC_999999999.1	623764	624264	+	501	protein_coding	PTS system glucose-specific EIIA component && PF00358:phosphoenolpyruvate-dependent sugar phosphotransferase system, EIIA 1	-	6210	8630	6583	2456	2173	2039	2033.42	3131.17	1960.77	785.483	599.54	585.415
KNNFDEDG_01334.t00	401.054	390.541	546.547	131.159	126.751	97.9725	446.048	118.628	1.91242	6.83087e-16	6.40579e-15	-	NC_999999999.1	1405598	1406350	+	753	protein_coding	hypothetical protein && PF13398:Peptidase M50B-like	-	383	331	565	129	146	107	83.4405	79.9036	111.968	27.4499	26.8012	20.4396
KNNFDEDG_01023	1035.62	1100.83	1124.05	456.516	472.278	496.272	1086.83	475.022	1.19387	6.88053e-16	6.43244e-15	-	NC_999999999.1	1088144	1088779	-	636	protein_coding	GTP pyrophosphokinase YjbM && PF04607:Region found in RelA / SpoT proteins	-	989	933	1162	449	544	542	255.101	266.66	272.64	113.119	118.233	122.582
KNNFDEDG_00877.t00	1783.28	1831.18	1527.43	734.086	570.38	654.676	1713.96	653.047	1.39246	8.76326e-16	8.16736e-15	-	NC_999999999.1	930893	931480	-	588	protein_coding	dITP/XTP pyrophosphatase && PF01725:Ham1 family	-	1703	1552	1579	722	657	715	475.128	479.786	400.724	196.746	154.449	174.909
KNNFDEDG_00468	19162.7	13143.9	17056.1	4162.53	5562.29	5825.24	16454.2	5183.36	1.66646	1.01496e-15	9.43043e-15	-	NC_999999999.1	464939	465538	+	600	protein_coding	Superoxide dismutase [Mn] 1 && PF02777:Iron/manganese superoxide dismutases, C-terminal domain|PF00081:Iron/manganese superoxide dismutases, alpha-hairpin domain	-	18300	11140	17632	4094	6407	6362	5003.49	3374.95	4385.21	1093.31	1476.05	1525.2
KNNFDEDG_01806.t00	875.409	947.447	1102.77	363.993	318.614	390.059	975.208	357.555	1.44824	1.09268e-15	1.01008e-14	-	NC_999999999.1	1922690	1923940	-	1251	protein_coding	hypothetical protein && PF07690:Major Facilitator Superfamily	MFS_1	836	803	1140	358	367	426	109.628	116.679	135.984	45.8534	40.5513	48.982
KNNFDEDG_01826.t00	1162.32	1234.16	1184.99	3215.95	2591.45	2680.97	1193.82	2829.46	-1.24487	1.09378e-15	1.01008e-14	-	NC_999999999.1	1942261	1943655	-	1395	protein_coding	hypothetical protein && -	-	1110	1046	1225	3163	2985	2928	130.533	136.298	131.039	363.305	295.778	301.912
KNNFDEDG_01392.t00	98230.1	420573	127349	2490	3329.39	951.34	215384	2256.91	6.5764	1.10765e-15	1.01978e-14	-	NC_999999999.1	1459965	1460132	+	168	protein_coding	hypothetical protein && -	-	93808	356453	131649	2449	3835	1039	91601.7	385679	116936	2335.75	3155.38	889.591
KNNFDEDG_01872	913.106	822.379	796.121	1928.76	1927.31	2315.63	843.868	2057.23	-1.28569	1.19927e-15	1.10078e-14	-	NC_999999999.1	1997089	1998681	-	1593	protein_coding	L-lactate permease && PF02652:L-lactate permease	-	872	697	823	1897	2220	2529	89.7995	79.5335	77.0946	190.808	192.634	228.358
KNNFDEDG_00075	1241.91	1467.78	954.764	378.227	244.821	205.101	1221.48	276.05	2.14669	1.3724e-15	1.25589e-14	-	NC_999999999.1	80180	81250	+	1071	protein_coding	DNA polymerase IV && PF00817:impB/mucB/samB family|PF11799:impB/mucB/samB family C-terminal domain	IMS	1186	1244	987	372	282	224	181.664	211.137	137.521	55.6544	36.3962	30.0845
KNNFDEDG_00950	332.99	274.913	313.418	790.007	1112.11	1278.22	307.107	1060.11	-1.78712	1.38761e-15	1.26235e-14	-	NC_999999999.1	1009123	1009929	+	807	protein_coding	Energy-coupling factor transporter transmembrane protein EcfT && PF02361:Cobalt transport protein	-	318	233	324	777	1281	1396	64.6438	52.4826	59.9117	154.274	219.418	248.826
KNNFDEDG_01536.t00	1611.55	1274.27	1493.57	420.93	581.666	515.5	1459.8	506.032	1.52786	1.38779e-15	1.26235e-14	-	NC_999999999.1	1623633	1623995	-	363	protein_coding	hypothetical protein && PF10057:Uncharacterized conserved protein (DUF2294)	-	1539	1080	1544	414	670	563	695.513	540.817	634.718	182.743	255.132	223.093
KNNFDEDG_02361.t00	641.897	515.609	660.693	169.796	187.522	225.245	606.066	194.188	1.64192	1.54496e-15	1.4011e-14	-	NC_999999999.1	2545309	2545878	+	570	protein_coding	hypothetical protein && -	-	613	437	683	167	216	246	176.424	139.361	178.808	46.9448	52.3812	62.0789
KNNFDEDG_02302	3197.96	3210.46	3195.12	6721.67	6207.33	6274.82	3201.18	6401.27	-0.999717	1.62278e-15	1.46728e-14	-	NC_999999999.1	2481786	2483063	+	1278	protein_coding	Proton/sodium-glutamate symport protein && PF00375:Sodium:dicarboxylate symporter family	SDF	3054	2721	3303	6611	7150	6853	392.023	387.018	385.672	828.862	773.342	771.319
KNNFDEDG_01579	495.297	462.514	383.067	1403.1	1128.61	1161.94	446.959	1231.21	-1.46225	2.61223e-15	2.35489e-14	-	NC_999999999.1	1669769	1671157	+	1389	protein_coding	L-cystine uptake protein TcyP && PF00375:Sodium:dicarboxylate symporter family	SDF	473	392	396	1380	1300	1269	55.864	51.3	42.5435	159.193	129.371	131.415
KNNFDEDG_02213.t00	1344.53	1490.19	1361.05	437.198	544.335	598.823	1398.59	526.785	1.40779	2.79317e-15	2.51054e-14	-	NC_999999999.1	2382757	2383179	+	423	protein_coding	hypothetical protein && PF02627:Carboxymuconolactone decarboxylase family	CMD	1284	1263	1407	430	627	654	497.964	542.745	496.357	162.882	204.891	222.393
KNNFDEDG_00354	7093.32	7202.01	7184.43	14286.2	13876.6	13392	7159.92	13851.6	-0.952032	3.67452e-15	3.29294e-14	-	NC_999999999.1	348519	349865	+	1347	protein_coding	Glutamyl-tRNA reductase && PF00745:Glutamyl-tRNAGlu reductase, dimerisation domain|PF05201:Glutamyl-tRNAGlu reductase, N-terminal domain|PF01488:Shikimate / quinate 5-dehydrogenase	-	6774	6104	7427	14051	15984	14626	824.994	823.721	822.784	1671.42	1640.27	1561.86
KNNFDEDG_01798	372.782	247.776	448.846	1119.43	1523.62	1575.8	356.468	1406.28	-1.97848	4.21131e-15	3.76285e-14	-	NC_999999999.1	1907417	1908772	+	1356	protein_coding	Branched-chain amino acid transport system 2 carrier protein && PF05525:Branched-chain amino acid transport protein	-	356	210	464	1101	1755	1721	43.0689	28.1509	51.0621	130.099	178.901	182.56
KNNFDEDG_02068.t00	322.519	351.605	296.006	114.892	91.1566	90.6474	323.377	98.8986	1.71091	4.39364e-15	3.91421e-14	-	NC_999999999.1	2222729	2223490	+	762	protein_coding	S-formylglutathione hydrolase && PF00756:Putative esterase	-	308	298	306	113	105	99	66.3084	71.0877	59.9248	23.7613	19.0472	18.6881
KNNFDEDG_00972	7958.26	5367.29	6732.68	17106.7	18195.7	18435.3	6686.08	17912.6	-1.42166	4.73896e-15	4.20947e-14	-	NC_999999999.1	1032671	1036444	+	3774	protein_coding	Bifunctional autolysin && PF01832:Mannosyl-glycoprotein endo-beta-N-acetylglucosaminidase	-	7600	4549	6960	16825	20959	20134	330.358	219.102	275.199	714.331	767.653	767.383
KNNFDEDG_00508	2119.41	1913.77	1635.77	755.438	694.526	544.8	1889.65	664.922	1.50705	6.71283e-15	5.94537e-14	-	NC_999999999.1	500409	501542	+	1134	protein_coding	Peptidase T && PF07687:Peptidase dimerisation domain|PF01546:Peptidase family M20/M25/M40	Peptidase_M20	2024	1622	1691	743	800	595	292.8	259.999	222.521	104.984	97.5154	75.4724
KNNFDEDG_02253.t00	2041.92	1761.57	2505.41	533.789	766.584	710.529	2102.97	670.301	1.64921	7.60739e-15	6.71801e-14	-	NC_999999999.1	2429444	2430103	-	660	protein_coding	hypothetical protein && -	-	1950	1493	2590	525	883	776	484.69	411.196	585.593	127.456	184.932	169.123
KNNFDEDG_02408	301.576	279.632	288.267	902.865	738.803	692.217	289.825	777.962	-1.42374	8.04905e-15	7.08738e-14	-	NC_999999999.1	2592844	2593626	+	783	protein_coding	Molybdate-binding protein ModA && PF13531:Bacterial extracellular solute-binding protein	-	288	237	298	888	851	756	60.3398	55.0199	56.793	181.718	150.233	138.881
KNNFDEDG_01403	1553.96	1507.89	1507.12	749.337	714.494	661.085	1522.99	708.306	1.10472	8.75821e-15	7.68945e-14	-	NC_999999999.1	1469340	1470005	+	666	protein_coding	putative N-acetyl-alpha-D-glucosaminyl L-malate deacetylase 2 && PF02585:GlcNAc-PI de-N-acetylase	-	1484	1278	1558	737	823	722	365.538	348.811	349.087	177.313	170.813	155.936
KNNFDEDG_01236	2875.45	2204.02	2889.44	6082.14	7421.02	7807.58	2656.3	7103.58	-1.41895	8.9247e-15	7.81298e-14	-	NC_999999999.1	1302399	1303370	-	972	protein_coding	Ribonucleoside-diphosphate reductase subunit beta && PF00268:Ribonucleotide reductase, small chain	-	2746	1868	2987	5982	8548	8527	463.455	349.336	458.574	986.112	1215.61	1261.87
KNNFDEDG_02084.t00	89.0069	172.263	116.081	619.195	452.31	549.378	125.784	540.295	-2.1061	1.00384e-14	8.76261e-14	-	NC_999999999.1	2240654	2241190	+	537	protein_coding	hypothetical protein && PF04055:Radical SAM superfamily|PF13353:4Fe-4S single cluster domain	Radical_SAM	85	146	120	609	521	600	25.9668	49.421	33.3463	181.714	134.11	160.717
KNNFDEDG_01610.t00	447.129	597.021	443.042	168.779	118.938	144.67	495.73	144.129	1.78335	1.025e-14	8.92166e-14	-	NC_999999999.1	1700436	1701149	-	714	protein_coding	hypothetical protein && PF11368:Protein of unknown function (DUF3169)	-	427	506	458	166	137	158	98.1076	128.821	95.721	37.2525	26.5227	31.8305
KNNFDEDG_01646	1007.35	842.437	858.998	2301.9	2363.99	3357.62	902.928	2674.5	-1.56655	1.06159e-14	9.21362e-14	-	NC_999999999.1	1736272	1737804	+	1533	protein_coding	Sodium/glucose cotransporter && PF00474:Sodium:solute symporter family	-	962	714	888	2264	2723	3667	102.945	84.6621	86.4393	236.636	245.528	344.075
KNNFDEDG_01433	5402.19	6568.41	5869.82	16003.5	14039.9	12615.6	5946.81	14219.6	-1.25774	1.06939e-14	9.25482e-14	-	NC_999999999.1	1513296	1513988	-	693	protein_coding	50S ribosomal protein L1 && PF00687:Ribosomal protein L1p/L10e family	-	5159	5567	6068	15740	16172	13778	1221.25	1460.23	1306.63	3639.3	3225.72	2859.81
KNNFDEDG_00967	2717.33	1687.23	2049.79	5933.7	6701.31	6475.34	2151.45	6370.12	-1.56585	1.26902e-14	1.09512e-13	-	NC_999999999.1	1027843	1028133	+	291	protein_coding	Quinol oxidase subunit 4 && -	-	2595	1430	2119	5836	7719	7072	1462.91	893.257	1086.62	3213.43	3666.61	3495.69
KNNFDEDG_01824.t00	689.018	717.369	858.03	1739.64	1810.98	1716.81	754.806	1755.81	-1.21739	1.31917e-14	1.13516e-13	-	NC_999999999.1	1940460	1941698	-	1239	protein_coding	hypothetical protein && PF13440:Polysaccharide biosynthesis protein	-	658	608	887	1711	2086	1875	87.1219	89.2001	106.83	221.271	232.723	217.678
KNNFDEDG_02101	702.631	774.004	739.048	315.189	309.064	331.458	738.561	318.571	1.2129	1.45581e-14	1.24919e-13	-	NC_999999999.1	2262156	2263007	+	852	protein_coding	Pantothenate synthetase && PF02569:Pantoate-beta-alanine ligase	-	671	656	764	310	356	362	129.198	139.958	133.812	58.3	57.7573	61.1157
KNNFDEDG_00568	765.459	790.522	852.226	331.457	365.495	320.471	802.736	339.141	1.24284	1.50268e-14	1.28577e-13	-	NC_999999999.1	563744	564403	+	660	protein_coding	Endonuclease III && PF00633:Helix-hairpin-helix motif|PF00730:HhH-GPD superfamily base excision DNA repair protein	HhH-GPD	731	670	881	326	421	350	181.696	184.529	199.192	79.1443	88.1727	76.2796
KNNFDEDG_01523.t00	877.503	874.294	978.948	383.311	400.221	412.034	910.248	398.522	1.19168	1.63217e-14	1.39263e-13	-	NC_999999999.1	1610831	1611613	+	783	protein_coding	hypothetical protein && PF07907:YibE/F-like protein	-	838	741	1012	377	461	450	175.572	172.024	192.867	77.1482	81.3833	82.6675
KNNFDEDG_01052	1664.95	764.565	1491.64	120.992	251.766	257.292	1307.05	210.017	2.63667	2.01307e-14	1.71281e-13	-	NC_999999999.1	1116896	1117330	-	435	protein_coding	Protein map && PF03642:MAP domain	-	1590	648	1542	119	290	281	599.627	270.781	528.975	43.8333	92.152	92.9183
KNNFDEDG_01410.t00	18.8485	9.43907	22.2488	118.959	161.477	113.538	16.8455	131.325	-2.94643	2.14763e-14	1.82218e-13	-	NC_999999999.1	1482652	1485516	-	2865	protein_coding	hypothetical protein && PF00746:Gram positive anchor|PF05738:Cna protein B-type domain|PF04650:YSIRK type signal peptide|PF10425:C-terminus of bacterial fibrinogen-binding adhesin	YSIRK_signal	18	8	23	117	186	124	1.03067	0.507573	1.19796	6.54346	8.97397	6.2256
KNNFDEDG_01702.t00	7941.51	7580.75	8667.36	3852.43	4101.18	3992.15	8063.21	3981.92	1.01791	2.26923e-14	1.91997e-13	-	NC_999999999.1	1794762	1796486	-	1725	protein_coding	hypothetical protein && PF00535:Glycosyl transferase family 2	Glycos_transf_2	7584	6425	8960	3789	4724	4360	721.244	677.044	775.102	351.951	378.545	363.564
KNNFDEDG_02609	3291.16	2140.31	3759.08	550.056	834.3	898.234	3063.52	760.863	2.00925	2.31185e-14	1.95058e-13	-	NC_999999999.1	2787863	2788558	-	696	protein_coding	KDP operon transcriptional regulatory protein KdpE && PF00072:Response regulator receiver domain|PF00486:Transcriptional regulatory protein, C terminal	Response_reg	3143	1814	3886	541	961	981	740.812	473.763	833.17	124.547	190.858	202.742
KNNFDEDG_01682.t00	70.1584	23.5977	43.5303	240.967	305.592	331.458	45.7621	292.672	-2.67127	3.05686e-14	2.57201e-13	-	NC_999999999.1	1772595	1773515	+	921	protein_coding	hypothetical protein && PF12698:ABC-2 family transporter protein	-	67	20	45	237	352	362	11.9341	3.94733	7.2911	41.232	52.8298	56.537
KNNFDEDG_00542	9508.03	7717.62	7759.03	3399.98	3932.76	3486.72	8328.23	3606.49	1.20736	3.13329e-14	2.62877e-13	-	NC_999999999.1	534242	535702	+	1461	protein_coding	Elastin-binding protein EbpS && -	-	9080	6541	8021	3344	4530	3808	1019.55	813.818	819.254	366.743	428.592	374.913
KNNFDEDG_00419.t00	152.882	147.485	155.742	37.6194	22.5721	33.8783	152.037	31.3566	2.28465	3.14168e-14	2.62877e-13	-	NC_999999999.1	418844	420064	+	1221	protein_coding	hypothetical protein && PF02661:Fic/DOC family	Fic	146	125	161	37	26	37	19.616	18.6092	19.6766	4.85548	2.94343	4.35883
KNNFDEDG_01017.t00	678.546	346.886	670.366	1917.57	2594.06	2406.28	565.266	2305.97	-2.0274	3.82468e-14	3.19145e-13	-	NC_999999999.1	1080878	1081963	+	1086	protein_coding	Putative transport protein && PF01594:Domain of unknown function DUF20	-	648	294	693	1886	2988	2628	97.8855	49.2097	95.2234	278.265	380.318	348.08
KNNFDEDG_02409	346.603	396.441	411.119	1047.24	893.335	891.824	384.721	944.134	-1.29475	3.84072e-14	3.19603e-13	-	NC_999999999.1	2593640	2594311	+	672	protein_coding	Molybdenum transport system permease protein ModB && PF00528:Binding-protein-dependent transport system inner membrane component	BPD_transp_1	331	336	425	1030	1029	974	80.8038	90.8873	94.3756	245.592	211.662	208.484
KNNFDEDG_01742.t00	428.28	342.166	487.539	130.143	127.619	88.8162	419.329	115.526	1.86159	3.9995e-14	3.31904e-13	-	NC_999999999.1	1840295	1841038	-	744	protein_coding	hypothetical protein && PF04394:Protein of unknown function, DUF536	DUF536	409	290	504	128	147	97	90.1827	70.853	101.088	27.5666	27.3112	18.7535
KNNFDEDG_02375.t00	139.27	141.586	160.578	388.395	392.407	392.806	147.145	391.203	-1.40927	5.26672e-14	4.35871e-13	-	NC_999999999.1	2557910	2558647	+	738	protein_coding	hypothetical protein && PF02517:CAAX protease self-immunity	-	133	120	166	382	452	429	29.5643	29.5568	33.5654	82.9379	84.66	83.6152
KNNFDEDG_01366.t00	2847.17	3395.71	2992.95	1493.59	1316.13	1412.82	3078.61	1407.51	1.12917	5.49062e-14	4.53163e-13	-	NC_999999999.1	1436308	1437603	-	1296	protein_coding	hypothetical protein && PF01966:HD domain	HD	2719	2878	3094	1469	1516	1543	344.173	403.663	356.251	181.62	161.693	171.256
KNNFDEDG_02547	10292.3	24212.4	20801.7	4227.61	2718.2	1701.24	18435.5	2882.35	2.67725	5.77838e-14	4.75617e-13	-	NC_999999999.1	2729330	2729773	+	444	protein_coding	General stress protein 20U && PF00210:Ferritin-like domain	Ferritin	9829	20521	21504	4158	3131	1858	3631.61	8401.34	7227.31	1500.54	974.757	601.931
KNNFDEDG_01114.t00	1304.74	1255.4	1299.14	571.408	560.83	646.435	1286.42	592.891	1.11757	6.20291e-14	5.09176e-13	-	NC_999999999.1	1184001	1185041	-	1041	protein_coding	hypothetical protein && PF01595:Domain of unknown function DUF21	-	1246	1064	1343	562	646	706	196.354	185.791	192.515	86.5031	85.7784	97.5524
KNNFDEDG_00003	522.523	1041.84	767.1	192.164	211.831	162.982	777.153	188.992	2.03913	6.81075e-14	5.57561e-13	-	NC_999999999.1	2849	3586	+	738	protein_coding	ATP-dependent Clp protease proteolytic subunit && PF00574:Clp protease	-	499	883	793	189	244	178	110.922	217.489	160.346	41.0347	45.7014	34.6935
KNNFDEDG_02555	525.664	633.598	490.441	218.599	183.181	193.198	549.901	198.326	1.4715	7.19814e-14	5.87687e-13	-	NC_999999999.1	2736121	2737305	+	1185	protein_coding	p-aminobenzoyl-glutamate hydrolase subunit B && PF01546:Peptidase family M20/M25/M40|PF07687:Peptidase dimerisation domain	M20_dimer	502	537	507	215	211	211	69.4958	82.3738	63.8454	29.0714	24.6128	25.6123
KNNFDEDG_01220.t00	1252.38	986.383	932.515	423.981	382.858	322.302	1057.09	376.38	1.49034	8.38148e-14	6.8246e-13	-	NC_999999999.1	1286824	1287465	+	642	protein_coding	hypothetical protein && PF01205:Uncharacterized protein family UPF0029|PF09186:Domain of unknown function (DUF1949)	-	1196	836	964	417	441	352	305.611	236.703	224.069	104.075	94.951	78.8663
KNNFDEDG_01972	1226.2	1172.8	992.491	2490	2403.93	2561.93	1130.5	2485.29	-1.1368	9.26395e-14	7.52292e-13	-	NC_999999999.1	2106601	2107887	-	1287	protein_coding	Serine--tRNA ligase && PF00587:tRNA synthetase class II core domain (G, H, P, S and T)|PF02403:Seryl-tRNA synthetase N-terminal domain	tRNA-synt_2b	1171	994	1026	2449	2769	2798	149.263	140.392	118.962	304.899	297.4	312.718
KNNFDEDG_01520	800.015	861.315	549.449	234.867	161.477	223.414	736.926	206.586	1.83536	9.52407e-14	7.71348e-13	-	NC_999999999.1	1604037	1608536	-	4500	protein_coding	Glutamate synthase [NADPH] large chain && PF01493:GXGXG motif|PF01645:Conserved region in glutamate synthase|PF04898:Glutamate synthase central domain|PF00310:Glutamine amidotransferases class-II	GATase_2	764	730	568	231	186	244	27.8518	29.4879	18.8355	8.22518	5.71343	7.7994
KNNFDEDG_02787.t00	378.017	644.216	777.741	143.36	125.015	76.913	599.992	115.096	2.38336	1.25502e-13	1.01372e-12	-	NC_999999999.1	2943850	2944122	+	273	protein_coding	hypothetical protein && -	-	361	546	804	141	144	84	216.929	363.549	439.474	82.7566	72.9115	44.2589
KNNFDEDG_02394	233.512	252.495	332.765	77.2722	78.1342	79.6599	272.924	78.3555	1.80148	1.30664e-13	1.05261e-12	-	NC_999999999.1	2580026	2580862	-	837	protein_coding	Urease accessory protein UreD && PF01774:UreD urease accessory protein	-	223	214	344	76	90	87	43.7071	46.4752	61.33	14.549	14.8632	14.9513
KNNFDEDG_00433	618.859	782.263	572.665	258.252	204.017	192.282	657.929	218.184	1.59295	1.40609e-13	1.12972e-12	-	NC_999999999.1	428664	429095	+	432	protein_coding	tRNA-specific adenosine deaminase && PF00383:Cytidine and deoxycytidylate deaminase zinc-binding region	-	591	663	592	254	235	210	224.428	278.974	204.493	94.2098	75.1935	69.9229
KNNFDEDG_00353	142.411	166.364	145.101	532.772	438.42	385.481	151.292	452.224	-1.58049	1.5095e-13	1.20959e-12	-	NC_999999999.1	347712	348302	+	591	protein_coding	putative GTP-binding protein EngB && PF01926:50S ribosome-binding GTPase	-	136	141	150	524	505	421	37.7506	43.3675	37.8742	142.066	118.114	102.466
KNNFDEDG_02612	9066.13	10677.9	9573.76	4609.9	3530.8	3189.14	9772.61	3776.61	1.37175	1.7221e-13	1.37631e-12	-	NC_999999999.1	2793182	2795209	+	2028	protein_coding	Potassium-transporting ATPase ATP-binding subunit && PF00122:E1-E2 ATPase|PF00702:haloacid dehalogenase-like hydrolase	E1-E2_ATPase	8658	9050	9897	4534	4067	3483	700.362	811.174	728.242	358.228	277.206	247.041
KNNFDEDG_01944	1517.31	1479.57	1607.72	532.772	730.989	549.378	1534.87	604.38	1.34399	1.76554e-13	1.40732e-12	-	NC_999999999.1	2076241	2076984	-	744	protein_coding	Glycerophosphodiester phosphodiesterase, cytoplasmic && PF03009:Glycerophosphoryl diester phosphodiesterase family	-	1449	1254	1662	524	842	600	319.498	306.378	333.348	112.851	156.436	116.001
KNNFDEDG_00825	57.5927	44.8356	26.1182	336.541	275.206	178.548	42.8488	263.432	-2.6237	1.89728e-13	1.50836e-12	-	NC_999999999.1	875423	876034	-	612	protein_coding	Orotate phosphoribosyltransferase && PF00156:Phosphoribosyl transferase domain	Pribosyltran	55	38	27	331	317	195	14.7429	11.2867	6.58343	86.6608	71.5985	45.8318
KNNFDEDG_01628.t00	331.943	211.199	338.569	805.258	1156.39	1129.89	293.904	1030.51	-1.80846	1.90486e-13	1.51042e-12	-	NC_999999999.1	1716282	1718237	+	1956	protein_coding	hypothetical protein && PF00359:Phosphoenolpyruvate-dependent sugar phosphotransferase system, EIIA 2|PF05043:Mga helix-turn-helix domain|PF08279:HTH domain|PF00874:PRD domain	PRD	317	179	350	792	1332	1234	26.5866	16.6348	26.7017	64.8787	94.1308	90.7466
KNNFDEDG_02141	35398.6	35913.3	32134.1	18457.9	16916.9	17763.2	34482	17712.7	0.96106	2.05739e-13	1.62711e-12	-	NC_999999999.1	2301280	2302824	+	1545	protein_coding	1-pyrroline-5-carboxylate dehydrogenase && PF00171:Aldehyde dehydrogenase family	Aldedh	33805	30438	33219	18154	19486	19400	3589.43	3581.14	3208.47	1882.74	1743.37	1806.16
KNNFDEDG_02002	1049.23	1142.13	1020.54	496.169	363.758	362.59	1070.63	407.506	1.39454	2.37445e-13	1.87297e-12	-	NC_999999999.1	2139698	2140606	+	909	protein_coding	Protein RarD && PF00892:EamA-like transporter family	DUF6	1002	968	1055	488	419	396	180.833	193.573	173.192	86.0205	63.7157	62.6636
KNNFDEDG_00491	1978.05	1680.15	1872.77	3874.8	4510.95	3768.74	1843.66	4051.49	-1.13576	2.40533e-13	1.8924e-12	-	NC_999999999.1	484519	485076	+	558	protein_coding	Elongation factor P && PF09285:Elongation factor P, C-terminal|PF08207:Elongation factor P (EF-P) KOW-like domain|PF01132:Elongation factor P (EF-P) OB domain	-	1889	1424	1936	3811	5196	4116	555.355	463.884	517.74	1094.34	1287.16	1061.02
KNNFDEDG_02323.t00	121.468	114.449	148.97	17.2846	19.9676	30.2158	128.296	22.4893	2.51003	2.4764e-13	1.94327e-12	-	NC_999999999.1	2506396	2506959	+	564	protein_coding	hypothetical protein && PF00440:Bacterial regulatory proteins, tetR family	TetR_N	116	97	154	17	23	33	33.7405	31.2627	40.7457	4.82965	5.63696	8.41626
KNNFDEDG_02544.t00	85.8654	139.226	133.493	415.847	385.462	388.227	119.528	396.512	-1.73091	2.67335e-13	2.0924e-12	-	NC_999999999.1	2725992	2726222	+	231	protein_coding	hypothetical protein && -	-	82	118	138	409	444	424	58.2338	92.8546	89.1471	283.699	265.685	264.021
KNNFDEDG_00882	1592.7	1625.88	1928.88	578.525	685.845	780.117	1715.82	681.496	1.33187	2.6978e-13	2.10202e-12	-	NC_999999999.1	936102	937883	-	1782	protein_coding	UvrABC system protein C && PF01541:GIY-YIG catalytic domain|PF02151:UvrB/uvrC motif|PF08459:UvrC Helix-hairpin-helix N-terminal	GIY-YIG	1521	1378	1994	569	790	852	140.021	140.564	166.977	51.1624	61.2795	68.7727
KNNFDEDG_02540	696.348	851.876	820.304	260.285	211.831	325.965	789.509	266.027	1.56965	2.69953e-13	2.10202e-12	-	NC_999999999.1	2722468	2723448	-	981	protein_coding	Cadmium, cobalt and zinc/H(+)-K(+) antiporter && PF01545:Cation efflux family	-	665	722	848	256	244	356	111.205	133.783	128.993	41.8136	34.3809	52.1993
KNNFDEDG_02170	8508.01	11345.8	11520	4674.97	4076.87	4181.69	10457.9	4311.18	1.27849	2.82353e-13	2.19294e-12	-	NC_999999999.1	2333684	2334676	-	993	protein_coding	D-lactate dehydrogenase && PF00389:D-isomer specific 2-hydroxyacid dehydrogenase, catalytic domain|PF02826:D-isomer specific 2-hydroxyacid dehydrogenase, NAD binding domain	2-Hacid_dh_C	8125	9616	11909	4598	4696	4567	1342.29	1760.27	1789.64	741.935	653.695	661.555
KNNFDEDG_02051.t00	1318.35	1196.4	1352.34	415.847	559.094	558.535	1289.03	511.158	1.33377	2.98504e-13	2.31245e-12	-	NC_999999999.1	2196621	2198504	+	1884	protein_coding	hypothetical protein && -	-	1259	1014	1398	409	644	610	109.627	97.8341	110.73	34.7847	47.2499	46.5729
KNNFDEDG_00926	19.8957	18.8781	29.9875	124.042	122.41	121.779	22.9204	122.744	-2.41065	3.12975e-13	2.41837e-12	-	NC_999999999.1	984431	985228	-	798	protein_coding	Spermidine/putrescine transport system permease protein PotB && PF00528:Binding-protein-dependent transport system inner membrane component	BPD_transp_1	19	16	31	122	141	133	3.90592	3.6446	5.79694	24.4964	24.4238	23.9736
KNNFDEDG_00004.t00	1026.2	1658.92	1510.02	384.328	512.213	420.275	1398.38	438.939	1.67091	3.35352e-13	2.58469e-12	-	NC_999999999.1	3610	4755	+	1146	protein_coding	hypothetical protein && PF05065:Phage capsid family	-	980	1406	1561	378	590	459	140.286	223.015	203.263	52.851	71.1645	57.6119
KNNFDEDG_01847	131.94	212.379	197.337	30.5022	43.4079	37.5409	180.552	37.1503	2.27611	3.41353e-13	2.62208e-12	-	NC_999999999.1	1967778	1968485	-	708	protein_coding	Purine nucleoside phosphorylase DeoD-type && PF01048:Phosphorylase superfamily	-	126	180	204	30	50	41	29.1951	46.2139	42.9969	6.78944	9.76187	8.3298
KNNFDEDG_00002.t00	436.657	797.601	737.113	195.214	169.291	167.56	657.124	177.355	1.88989	3.41936e-13	2.62208e-12	-	NC_999999999.1	1678	2865	+	1188	protein_coding	hypothetical protein && PF04860:Phage portal protein	-	417	676	762	192	195	183	57.5828	103.434	95.7147	25.8959	22.6889	22.1574
KNNFDEDG_01825	298.435	243.056	311.483	677.149	809.992	702.289	284.325	729.81	-1.35862	3.73204e-13	2.85464e-12	-	NC_999999999.1	1941707	1942264	-	558	protein_coding	2,3,4,5-tetrahydropyridine-2,6-dicarboxylate N-acetyltransferase && PF00132:Bacterial transferase hexapeptide (six repeats)	Hexapep	285	206	322	666	933	767	83.7883	67.1067	86.1116	191.243	231.123	197.718
KNNFDEDG_00750.t00	241.889	246.596	296.973	638.513	612.92	702.289	261.819	651.24	-1.31323	3.74495e-13	2.8573e-12	-	NC_999999999.1	785828	787114	-	1287	protein_coding	hypothetical protein && PF05193:Peptidase M16 inactive domain|PF00675:Insulinase (Peptidase family M16)	-	231	209	307	628	706	767	29.4447	29.519	35.5959	78.1857	75.8267	85.7237
KNNFDEDG_00788	1997.94	1826.46	1909.53	3834.13	4392.01	3698.23	1911.31	3974.79	-1.05629	3.80595e-13	2.89654e-12	-	NC_999999999.1	835934	836284	-	351	protein_coding	50S ribosomal protein L19 && PF01245:Ribosomal protein L19	-	1908	1548	1974	3771	5059	4039	891.752	801.673	839.228	1721.45	1992.3	1655.2
KNNFDEDG_02734.t00	336.132	231.257	456.584	1022.84	1985.48	1767.17	341.324	1591.83	-2.22026	3.95152e-13	2.99979e-12	-	NC_999999999.1	2891243	2892202	+	960	protein_coding	hypothetical protein && PF06970:Replication initiator protein A (RepA) N-terminus	-	321	196	472	1006	2287	1930	54.8538	37.1123	73.3687	167.909	329.3	289.181
KNNFDEDG_00437	818.863	1065.43	1097.93	2361.89	2275.44	2374.23	994.076	2337.19	-1.23335	4.08772e-13	3.09543e-12	-	NC_999999999.1	432974	434797	+	1824	protein_coding	Elongation factor 4 && PF00679:Elongation factor G C-terminus|PF03144:Elongation factor Tu domain 2|PF00009:Elongation factor Tu GTP binding domain|PF06421:GTP-binding protein LepA C-terminus	GTP_EFTU	782	903	1135	2323	2621	2593	70.3323	89.9904	92.8563	204.066	198.627	204.485
KNNFDEDG_00907.t00	699.489	959.245	788.382	334.507	309.932	303.074	815.705	315.838	1.36864	4.37755e-13	3.30663e-12	-	NC_999999999.1	962650	963579	+	930	protein_coding	hypothetical protein && PF03009:Glycerophosphoryl diester phosphodiesterase family	-	668	813	815	329	357	331	117.833	158.906	130.772	56.6838	53.0617	51.1952
KNNFDEDG_01086	2235.64	2272.46	2487.03	1219.07	1056.55	1085.94	2331.71	1120.52	1.05766	5.11284e-13	3.85244e-12	-	NC_999999999.1	1159850	1160329	+	480	protein_coding	Na(+)/H(+) antiporter subunit E1 && PF01899:Na+/H+ ion antiporter subunit	-	2135	1926	2571	1199	1217	1186	729.675	729.371	799.284	400.243	350.466	355.408
KNNFDEDG_00751.t00	118.327	90.851	155.742	377.211	460.992	414.781	121.64	417.661	-1.77545	5.28357e-13	3.9712e-12	-	NC_999999999.1	787114	788379	-	1266	protein_coding	hypothetical protein && PF05193:Peptidase M16 inactive domain	-	113	77	161	371	531	453	14.6426	11.0558	18.9772	46.9555	57.9772	51.4693
KNNFDEDG_00463	818.863	962.785	1063.11	2002.98	2292.81	2271.68	948.252	2189.15	-1.20696	5.50006e-13	4.12369e-12	-	NC_999999999.1	460204	461550	+	1347	protein_coding	DEAD-box ATP-dependent RNA helicase CshB && PF00271:Helicase conserved C-terminal domain|PF00270:DEAD/DEAH box helicase	DEAD	782	816	1099	1970	2641	2481	95.2384	110.117	121.75	234.339	271.017	264.937
KNNFDEDG_01268	889.021	919.129	708.093	2439.16	1831.81	2160.89	838.748	2143.95	-1.35434	5.84138e-13	4.36877e-12	-	NC_999999999.1	1338573	1340531	-	1959	protein_coding	PTS system fructose-specific EIIABC component && PF02378:Phosphotransferase system, EIIC|PF02302:PTS system, Lactose/Cellobiose specific IIB subunit|PF00359:Phosphoenolpyruvate-dependent sugar phosphotransferase system, EIIA 2	PTS_EIIA_2	849	779	732	2399	2110	2360	71.0962	72.283	55.7592	196.219	148.883	173.285
KNNFDEDG_01425	7333.12	8537.64	7636.18	23256.9	17975.2	16531.7	7835.65	19254.6	-1.29709	5.92821e-13	4.42279e-12	-	NC_999999999.1	1502366	1502836	-	471	protein_coding	30S ribosomal protein S7 && PF00177:Ribosomal protein S7p/S5e	-	7003	7236	7894	22874	20705	18055	2439.14	2792.61	2501.02	7781.57	6076.46	5513.92
KNNFDEDG_00878	2524.65	2566.25	2146.53	1152.98	881.18	1041.99	2412.48	1025.38	1.2346	9.51296e-13	7.0798e-12	-	NC_999999999.1	931492	932292	-	801	protein_coding	Glutamate racemase && PF01177:Asp/Glu/Hydantoin racemase	Asp_Glu_race	2411	2175	2219	1134	1015	1138	493.785	493.583	413.395	226.844	175.158	204.359
KNNFDEDG_01408	858.654	482.572	532.037	2249.03	2143.48	1816.61	624.421	2069.71	-1.72847	1.03191e-12	7.66092e-12	-	NC_999999999.1	1476575	1477852	-	1278	protein_coding	Bone sialoprotein-binding protein && PF04650:YSIRK type signal peptide	YSIRK_signal	820	409	550	2212	2469	1984	105.258	58.1736	64.2203	277.332	267.046	223.303
KNNFDEDG_01978.t00	1074.37	1273.09	1013.77	511.42	482.696	488.947	1120.41	494.354	1.18006	1.09409e-12	8.1027e-12	-	NC_999999999.1	2116755	2116991	-	237	protein_coding	hypothetical protein && -	-	1026	1079	1048	503	556	534	710.186	827.573	659.862	340.068	324.282	324.098
KNNFDEDG_02556.t00	1003.16	914.41	901.561	466.684	417.584	403.793	939.71	429.354	1.13066	1.21081e-12	8.94526e-12	-	NC_999999999.1	2737305	2738498	+	1194	protein_coding	hypothetical protein && PF13535:ATP-grasp domain	-	958	775	932	459	481	441	131.624	117.986	116.48	61.5963	55.6848	53.1274
KNNFDEDG_01216	6749.86	4087.12	5489.65	1136.72	1857.86	1752.52	5442.21	1582.36	1.78193	1.27246e-12	9.37783e-12	-	NC_999999999.1	1283068	1283640	-	573	protein_coding	Ribosome hibernation promotion factor && PF02482:Sigma 54 modulation protein / S30EA ribosomal protein|PF16321:Sigma 54 modulation/S30EA ribosomal protein C terminus	-	6446	3464	5675	1118	2140	1914	1845.48	1098.9	1477.92	312.632	516.244	480.476
KNNFDEDG_01352.t00	31.4142	38.9362	49.3343	145.394	193.599	250.883	39.8949	196.625	-2.299	1.3307e-12	9.78323e-12	-	NC_999999999.1	1422168	1423097	+	930	protein_coding	hypothetical protein && PF04657:Putative inner membrane exporter, YdcZ	-	30	33	51	143	223	274	5.2919	6.45007	8.18328	24.6376	33.145	42.3791
KNNFDEDG_02533.t00	3406.35	3169.17	4373.34	1018.77	1290.95	1539.18	3649.62	1282.97	1.50816	1.40928e-12	1.03358e-11	-	NC_999999999.1	2708994	2711126	-	2133	protein_coding	hypothetical protein && PF00874:PRD domain|PF02302:PTS system, Lactose/Cellobiose specific IIB subunit|PF05043:Mga helix-turn-helix domain|PF00359:Phosphoenolpyruvate-dependent sugar phosphotransferase system, EIIA 2|PF08279:HTH domain	PRD	3253	2686	4521	1002	1487	1681	250.188	228.901	316.289	75.2702	96.3643	113.36
KNNFDEDG_02542	839.806	927.389	799.99	228.767	318.614	358.927	855.728	302.103	1.50054	1.50226e-12	1.09912e-11	-	NC_999999999.1	2723922	2724587	+	666	protein_coding	putative sugar epimerase YhfK && PF13460:NAD(P)H-binding	-	802	786	827	225	367	392	197.548	214.527	185.298	54.132	76.1707	84.6634
KNNFDEDG_01396	19.8957	29.4971	26.1182	134.21	108.52	127.273	25.1703	123.334	-2.29564	1.638e-12	1.19555e-11	-	NC_999999999.1	1462086	1463462	-	1377	protein_coding	2-succinylbenzoate--CoA ligase && PF13193:AMP-binding enzyme C-terminal domain|PF00501:AMP-binding enzyme	AMP-binding	19	25	27	132	125	139	2.26356	3.30019	2.92597	15.3598	12.5479	14.5199
KNNFDEDG_02052.t00	1470.18	1274.27	1361.05	595.81	694.526	590.582	1368.5	626.973	1.12588	1.64717e-12	1.19935e-11	-	NC_999999999.1	2198672	2199232	+	561	protein_coding	N-carbamoylsarcosine amidase && PF00857:Isochorismatase family	Isochorismatase	1404	1080	1407	586	800	645	410.561	349.94	374.258	167.371	197.117	165.379
KNNFDEDG_01719	867.032	903.791	842.553	402.629	330.768	411.118	871.125	381.505	1.19168	1.69707e-12	1.23272e-11	-	NC_999999999.1	1814616	1816145	+	1530	protein_coding	PTS system glucose-specific EIICBA component && PF00367:phosphotransferase system, EIIB|PF02378:Phosphotransferase system, EIIC	-	828	766	871	396	381	449	88.7793	91.0061	84.9507	41.4715	34.4215	42.2123
KNNFDEDG_00483	8511.15	11980.5	9247.77	4485.86	3624.56	3612.16	9913.15	3907.53	1.34311	1.8271e-12	1.32399e-11	-	NC_999999999.1	476769	477860	+	1092	protein_coding	Aminomethyltransferase && PF08669:Glycine cleavage T-protein C-terminal barrel domain|PF01571:Aminomethyltransferase folate-binding domain	GCV_T	8128	10154	9560	4412	4175	3945	1221.05	1690.24	1306.4	647.38	528.482	519.647
KNNFDEDG_00403	1030.39	1270.73	1095.03	2558.12	2304.96	2372.4	1132.05	2411.83	-1.09155	1.88946e-12	1.36592e-11	-	NC_999999999.1	401888	404365	+	2478	protein_coding	ATP-dependent RecD-like DNA helicase && PF13538:UvrD-like helicase C-terminal domain|PF14490:Helix-hairpin-helix containing domain|PF13604:AAA domain	-	984	1077	1132	2516	2655	2591	65.1429	79.0037	68.1687	162.688	148.101	150.401
KNNFDEDG_00107	503.674	379.923	453.682	73.2053	146.719	124.526	445.76	114.817	1.95383	2.2774e-12	1.64244e-11	-	NC_999999999.1	111552	112007	+	456	protein_coding	Putative peroxiredoxin bcp && PF00578:AhpC/TSA family	-	481	322	469	72	169	136	173.043	128.358	153.479	25.2996	51.2293	42.9001
KNNFDEDG_00959	46.0741	15.3385	35.7916	148.444	258.711	345.193	32.4014	250.783	-2.94504	2.4623e-12	1.77157e-11	-	NC_999999999.1	1019130	1019834	-	705	protein_coding	Phosphoribosylaminoimidazole-succinocarboxamide synthase && PF01259:SAICAR synthetase	-	44	13	37	146	298	377	10.2385	3.35187	7.83164	33.1826	58.4283	76.9195
KNNFDEDG_02158.t00	290.058	313.849	231.194	94.5568	93.7611	83.3224	278.367	90.5468	1.61911	2.74354e-12	1.96924e-11	-	NC_999999999.1	2322962	2323372	+	411	protein_coding	hypothetical protein && PF13279:Thioesterase-like superfamily	-	277	266	239	93	108	91	110.563	117.645	86.7753	36.2566	36.3227	31.8481
KNNFDEDG_01336	4168.66	2755.03	3542.4	7922.44	9535.85	9518.9	3488.7	8992.4	-1.3659	2.9004e-12	2.07691e-11	-	NC_999999999.1	1407196	1407939	+	744	protein_coding	High-affinity zinc uptake system ATP-binding protein ZnuC && PF00005:ABC transporter	ABC_tran	3981	2335	3662	7792	10984	10396	877.793	570.489	734.489	1678.12	2040.72	2009.91
KNNFDEDG_02703	1514.16	2028.22	2217.14	763.572	804.783	719.686	1919.84	762.68	1.33183	3.12649e-12	2.23352e-11	-	NC_999999999.1	2877216	2877932	-	717	protein_coding	LexA repressor && PF00717:Peptidase S24-like|PF01381:Helix-turn-helix	Peptidase_S24	1446	1719	2292	751	927	786	330.843	435.803	477.019	167.829	178.713	157.684
KNNFDEDG_01680.t00	357.075	125.068	185.729	921.167	1346.51	1175.67	222.624	1147.78	-2.36519	3.27757e-12	2.33594e-11	-	NC_999999999.1	1769841	1771364	+	1524	protein_coding	hypothetical protein && -	-	341	106	192	906	1551	1284	36.7065	12.6431	18.7999	95.2553	140.677	121.189
KNNFDEDG_02419	2590.62	3264.74	2699.85	1397	1296.16	1251.67	2851.74	1314.94	1.11676	3.32779e-12	2.36617e-11	-	NC_999999999.1	2600249	2601271	+	1023	protein_coding	GTP 3',8-cyclase && PF13353:4Fe-4S single cluster domain|PF06463:Molybdenum Cofactor Synthesis C|PF04055:Radical SAM superfamily	Radical_SAM	2474	2767	2791	1374	1493	1367	396.732	491.662	407.122	215.207	201.735	192.21
KNNFDEDG_01426	4674.43	3250.58	4967.29	10255.9	12471.1	11219.2	4297.43	11315.4	-1.39659	3.35718e-12	2.38148e-11	-	NC_999999999.1	1502902	1503315	-	414	protein_coding	30S ribosomal protein S12 && PF00164:Ribosomal protein S12/S23	Ribosomal_S12	4464	2755	5135	10087	14365	12253	1768.87	1209.64	1850.89	3903.98	4796.25	4257.22
Novel00493	69.1112	46.0155	90.9299	3.05022	5.20895	5.49378	68.6855	4.58432	3.89618	3.95688e-12	2.80032e-11	-	NC_999999999.1	2550947	2551432	+	486	-	-	-	66	39	94	3	6	6	22.2782	14.5868	28.8624	0.989079	1.70652	1.77582
KNNFDEDG_02231	3294.3	3730.79	2312.91	1220.09	795.233	759.974	3112.67	925.098	1.75075	4.35523e-12	3.07506e-11	-	NC_999999999.1	2401318	2402394	+	1077	protein_coding	Putative aminopeptidase YsdC && PF05343:M42 glutamyl aminopeptidase	-	3146	3162	2391	1200	916	830	479.199	533.678	331.287	178.53	117.564	110.853
KNNFDEDG_01877	374.876	420.039	341.471	128.109	115.465	157.488	378.795	133.688	1.50191	4.51834e-12	3.1828e-11	-	NC_999999999.1	2005404	2006582	-	1179	protein_coding	putative hydrolase YxeP && PF07687:Peptidase dimerisation domain|PF01546:Peptidase family M20/M25/M40	Peptidase_M20	358	356	353	126	133	172	49.8129	54.887	44.6788	17.1239	15.5932	20.9845
KNNFDEDG_02118	241.889	253.675	242.802	91.5066	70.3208	88.8162	246.122	83.5479	1.56086	4.60782e-12	3.2383e-11	-	NC_999999999.1	2277455	2278159	-	705	protein_coding	Cyclopentanol dehydrogenase && PF00106:short chain dehydrogenase	adh_short	231	215	251	90	81	97	53.7521	55.4348	53.1282	20.455	15.8815	19.791
KNNFDEDG_01846	364.405	671.354	626.836	162.678	151.06	158.404	554.198	157.381	1.81614	4.7699e-12	3.34445e-11	-	NC_999999999.1	1966419	1967777	-	1359	protein_coding	tetracycline efflux MFS transporter Tet(38) && PF07690:Major Facilitator Superfamily	MFS_1	348	569	648	160	174	173	42.0081	76.1072	71.1534	18.8646	17.6981	18.3109
KNNFDEDG_02010	134.034	77.8723	74.4852	13.2176	12.1542	11.9032	95.4638	12.425	2.94377	5.60721e-12	3.92246e-11	-	NC_999999999.1	2150112	2150960	+	849	protein_coding	Adenosyl-chloride synthase && PF01887:S-adenosyl-l-methionine hydroxide adenosyltransferase	-	128	66	77	13	14	13	24.7329	14.1309	13.5339	2.45348	2.27938	2.20252
KNNFDEDG_01475	17861.1	25010	22084.4	10264	8623.41	8576.71	21651.8	9154.71	1.24192	5.86582e-12	4.09391e-11	-	NC_999999999.1	1554831	1556924	-	2094	protein_coding	ATP-dependent zinc metalloprotease FtsH && PF01434:Peptidase family M41|PF00004:ATPase family associated with various cellular activities (AAA)|PF06480:FtsH Extracellular	AAA	17057	21197	22830	10095	9933	9367	1336.28	1840.06	1626.93	772.46	655.692	643.44
KNNFDEDG_02425	2343.5	2759.75	2711.45	1325.83	1300.5	1313.93	2604.9	1313.42	0.987876	6.1676e-12	4.29464e-11	-	NC_999999999.1	2605618	2606883	+	1266	protein_coding	Lipid II:glycine glycyltransferase && PF02388:FemAB family	-	2238	2339	2803	1304	1498	1435	290.001	335.838	330.392	165.04	163.559	163.043
KNNFDEDG_02229.t00	328.802	553.365	564.926	125.059	156.268	106.213	482.365	129.18	1.89977	6.26129e-12	4.34987e-11	-	NC_999999999.1	2400439	2400696	+	258	protein_coding	hypothetical protein && -	-	314	469	584	123	180	116	199.656	330.435	337.78	76.3891	96.4382	64.6729
KNNFDEDG_01704	3246.13	4371.47	3667.18	1809.8	1477.61	1476	3761.6	1587.8	1.24441	6.29316e-12	4.36201e-11	-	NC_999999999.1	1798229	1799254	-	1026	protein_coding	Ribulose-5-phosphate reductase 1 && PF00107:Zinc-binding dehydrogenase|PF08240:Alcohol dehydrogenase GroES-like domain	ADH_zinc_N	3100	3705	3791	1780	1702	1612	495.664	656.408	551.374	277.983	229.302	225.997
KNNFDEDG_01705	1491.13	1493.73	1878.57	669.015	755.298	745.323	1621.14	723.212	1.16455	8.11869e-12	5.6145e-11	-	NC_999999999.1	1799247	1799963	-	717	protein_coding	Ribitol-5-phosphate cytidylyltransferase 1 && PF01128:2-C-methyl-D-erythritol 4-phosphate cytidylyltransferase	-	1424	1266	1942	658	870	814	325.81	320.958	404.176	147.046	167.724	163.301
KNNFDEDG_00814	48.1684	53.0948	77.3872	194.197	220.512	252.714	59.5501	222.475	-1.89705	9.14469e-12	6.30963e-11	-	NC_999999999.1	863761	864249	-	489	protein_coding	Peptide deformylase 1 && PF01327:Polypeptide deformylase	Pep_deformylase	46	45	80	191	254	276	15.432	16.7277	24.413	62.5851	71.7994	81.1866
KNNFDEDG_00072	1499.5	1592.84	1572.89	797.124	828.223	830.477	1555.08	818.608	0.925552	1.05538e-11	7.26534e-11	-	NC_999999999.1	76844	77791	+	948	protein_coding	Diacylglycerol kinase && PF00781:Diacylglycerol kinase catalytic domain	-	1432	1350	1626	784	954	907	247.804	258.856	255.948	132.512	139.103	137.62
KNNFDEDG_02391.t00	9.42426	12.9787	14.5101	84.3894	89.4203	74.1661	12.3044	82.6586	-2.74605	1.09898e-11	7.54831e-11	-	NC_999999999.1	2577929	2578672	+	744	protein_coding	hypothetical protein && -	-	9	11	15	83	103	81	1.98446	2.68753	3.00856	17.8752	19.1364	15.6602
KNNFDEDG_00387.t00	483.778	558.085	646.183	1176.37	1375.16	1420.14	562.682	1323.89	-1.23414	1.17033e-11	8.02021e-11	-	NC_999999999.1	382812	385085	+	2274	protein_coding	hypothetical protein && PF01368:DHH family|PF02272:DHHA1 domain|PF10141:Single-strand DNA-specific exonuclease, C terminal domain	-	462	473	668	1157	1584	1551	33.3292	37.8098	43.8355	81.5247	96.2855	98.1082
KNNFDEDG_02279	317.283	527.408	313.418	113.875	101.574	111.707	386.036	109.052	1.82273	1.22004e-11	8.34202e-11	-	NC_999999999.1	2457312	2457578	+	267	protein_coding	Toxin YoeB && -	-	303	447	324	112	117	122	186.168	304.319	181.081	67.2129	60.5718	65.7253
KNNFDEDG_01242.t00	6509.02	3571.51	4947.94	1005.56	1630.4	1629.82	5009.49	1421.93	1.81665	1.31393e-11	8.96372e-11	-	NC_999999999.1	1310259	1311176	+	918	protein_coding	Putative lipid kinase && PF00781:Diacylglycerol kinase catalytic domain	-	6216	3027	5115	989	1878	1780	1110.81	599.381	831.463	172.623	282.78	278.908
KNNFDEDG_02702.t00	1664.95	1598.74	2062.37	623.262	750.089	827.73	1775.35	733.694	1.27473	1.34363e-11	9.14574e-11	-	NC_999999999.1	2876350	2877204	-	855	protein_coding	hypothetical protein && PF08797:HIRAN domain	-	1590	1355	2132	613	864	904	305.073	288.076	372.101	114.879	139.683	152.085
KNNFDEDG_00872	206.286	269.013	216.684	75.2388	63.3755	41.2034	230.661	59.9392	1.94596	1.44494e-11	9.8133e-11	-	NC_999999999.1	926422	926772	-	351	protein_coding	Staphylococcal complement inhibitor && PF11546:Staphylococcal complement inhibitor SCIN	-	197	228	224	74	73	45	92.073	118.076	95.2316	33.7809	28.7483	18.4412
KNNFDEDG_01957	246.078	264.294	222.488	620.211	525.236	558.535	244.287	567.994	-1.21823	1.45679e-11	9.87165e-11	-	NC_999999999.1	2089922	2090713	-	792	protein_coding	Putative metallo-hydrolase YycJ && PF00753:Metallo-beta-lactamase superfamily	Lactamase_B	235	224	230	610	605	610	48.6761	51.411	43.3354	123.41	105.591	110.787
KNNFDEDG_00927	33.5085	37.7563	25.1508	119.975	136.301	147.417	32.1385	134.564	-2.07416	1.56497e-11	1.0581e-10	-	NC_999999999.1	985221	986315	-	1095	protein_coding	Spermidine/putrescine import ATP-binding protein PotA && PF00005:ABC transporter|PF08402:TOBE domain	ABC_tran	32	32	26	118	157	161	4.79412	5.31213	3.54323	17.2669	19.819	21.1493
KNNFDEDG_01568.t00	843.994	368.124	716.799	62.0211	126.751	151.995	642.972	113.589	2.49933	1.57634e-11	1.06342e-10	-	NC_999999999.1	1656009	1656368	+	360	protein_coding	hypothetical protein && PF06993:Protein of unknown function (DUF1304)	-	806	312	741	61	146	166	367.287	157.538	307.154	27.1502	56.0592	66.3269
KNNFDEDG_00741	259.691	323.288	248.606	697.484	624.206	645.52	277.195	655.736	-1.24397	1.71898e-11	1.15707e-10	-	NC_999999999.1	777190	777987	-	798	protein_coding	2',3'-cyclic-nucleotide 2'-phosphodiesterase && PF13277:YmdB-like protein	-	248	274	257	686	719	705	50.9826	62.4138	48.0585	137.742	124.544	127.078
KNNFDEDG_02600	801.062	784.623	763.231	1619.67	1475.87	1454.02	782.972	1516.52	-0.953645	1.98258e-11	1.33154e-10	-	NC_999999999.1	2777822	2779306	-	1485	protein_coding	Cardiolipin synthase && PF13396:Phospholipase_D-nuclease N-terminal|PF13091:PLD-like domain	-	765	665	789	1593	1700	1588	84.51	81.4007	79.2849	171.884	158.241	153.818
KNNFDEDG_00961	56.5455	50.735	39.6609	188.097	164.95	162.982	48.9805	172.01	-1.81479	1.99177e-11	1.33475e-10	-	NC_999999999.1	1020949	1021431	-	483	protein_coding	N5-carboxyaminoimidazole ribonucleotide mutase && PF00731:AIR carboxylase	-	54	43	41	185	190	178	18.3409	16.1828	12.6671	61.3721	54.3754	53.0099
KNNFDEDG_01332	2750.84	2972.13	3042.28	1547.48	1598.28	1398.17	2921.75	1514.64	0.947857	2.19517e-11	1.46781e-10	-	NC_999999999.1	1403744	1404538	+	795	protein_coding	Teichoic acids export ATP-binding protein TagH && PF00005:ABC transporter	ABC_tran	2627	2519	3145	1522	1841	1527	542.083	575.963	590.328	306.756	320.098	276.284
KNNFDEDG_00077	2763.4	3982.11	5079.5	11302.1	12150.7	10616.7	3941.67	11356.5	-1.52658	2.20534e-11	1.47136e-10	-	NC_999999999.1	82262	82762	-	501	protein_coding	Bacterial non-heme ferritin && PF00210:Ferritin-like domain	Ferritin	2639	3375	5251	11116	13996	11595	864.121	1224.53	1564.03	3555.14	3861.56	3329.03
KNNFDEDG_01955	172.778	125.068	137.362	515.487	382.858	381.818	145.069	426.721	-1.55467	2.72813e-11	1.81616e-10	-	NC_999999999.1	2086530	2087009	-	480	protein_coding	Ribosomal RNA large subunit methyltransferase H && PF02590:Predicted SPOUT methyltransferase	-	165	106	142	507	441	417	56.3918	40.1419	44.1456	169.244	126.997	124.962
KNNFDEDG_02171.t00	833.523	836.537	820.304	426.014	367.231	415.696	830.122	402.98	1.0432	2.7714e-11	1.84092e-10	-	NC_999999999.1	2334946	2335617	+	672	protein_coding	Putative NAD(P)H nitroreductase && PF00881:Nitroreductase family	Nitroreductase	796	709	848	419	423	454	194.32	191.783	188.307	99.9058	87.0096	97.1786
KNNFDEDG_00405.t00	2478.58	2153.29	2986.18	797.124	1081.72	1098.76	2539.35	992.535	1.3551	2.95182e-11	1.95647e-10	-	NC_999999999.1	407401	407661	+	261	protein_coding	hypothetical protein && -	-	2367	1825	3087	784	1246	1200	1487.75	1271.03	1764.97	481.306	659.893	661.34
KNNFDEDG_01146.t00	89.0069	49.5551	38.6936	276.553	256.107	235.317	59.0852	255.992	-2.11573	3.85456e-11	2.54923e-10	-	NC_999999999.1	1212033	1212236	-	204	protein_coding	hypothetical protein && -	-	85	42	40	272	295	257	68.3537	37.4242	29.2597	213.641	199.889	181.212
KNNFDEDG_01170.t00	117.28	148.665	124.787	13.2176	32.99	26.5533	130.244	24.2536	2.41295	4.27935e-11	2.82287e-10	-	NC_999999999.1	1234376	1234594	-	219	protein_coding	hypothetical protein && -	-	112	126	129	13	38	29	83.8971	104.583	87.8994	9.51142	23.9848	19.0475
KNNFDEDG_00910.t00	491.108	365.764	544.612	1054.36	1620.85	1942.97	467.162	1539.39	-1.71972	4.28696e-11	2.82287e-10	-	NC_999999999.1	965460	965921	-	462	protein_coding	hypothetical protein && PF04238:Protein of unknown function (DUF420)	-	469	310	563	1037	1867	2122	166.534	121.97	181.847	359.652	558.597	660.674
KNNFDEDG_01418.t00	4700.61	4214.54	4406.23	7718.07	8674.64	8273.64	4440.46	8222.12	-0.888789	4.43099e-11	2.91138e-10	-	NC_999999999.1	1491819	1492784	-	966	protein_coding	putative epimerase/dehydratase && PF01370:NAD dependent epimerase/dehydratase family	Epimerase	4489	3572	4555	7591	9992	9036	762.334	672.152	703.641	1259.12	1429.79	1345.5
KNNFDEDG_01431	2864.97	2873.02	3408.91	5659.18	6086.66	6023.94	3048.97	5923.26	-0.957926	4.6466e-11	3.04644e-10	-	NC_999999999.1	1512113	1512481	-	369	protein_coding	50S ribosomal protein L7/L12 && PF16320:Ribosomal protein L7/L12 dimerisation domain|PF00542:Ribosomal protein L7/L12 C-terminal domain	-	2736	2435	3524	5566	7011	6579	1216.36	1199.52	1425.11	2416.92	2626.33	2564.59
KNNFDEDG_01193	3700.59	3517.23	3999.95	6670.83	6840.22	7368.08	3739.26	6959.71	-0.896164	4.78885e-11	3.13292e-10	-	NC_999999999.1	1252556	1253746	-	1191	protein_coding	Phosphoglycerate kinase && PF00162:Phosphoglycerate kinase	-	3534	2981	4135	6561	7879	8047	486.774	454.971	518.088	882.682	914.441	971.866
KNNFDEDG_02624	1708.93	2205.2	1957.9	3810.74	4043.88	4332.76	1957.34	4062.46	-1.05372	4.92437e-11	3.21464e-10	-	NC_999999999.1	2802974	2803744	+	771	protein_coding	RNA polymerase sigma-B factor && PF04542:Sigma-70 region 2|PF04545:Sigma-70, region 4|PF04539:Sigma-70 region 3	Sigma70_r3	1632	1869	2024	3748	4658	4732	347.247	440.644	391.739	778.917	835.105	882.825
KNNFDEDG_01084	1607.36	1949.17	1489.7	823.559	655.459	727.926	1682.08	735.648	1.19325	5.02958e-11	3.27626e-10	-	NC_999999999.1	1158018	1158359	+	342	protein_coding	Na(+)/H(+) antiporter subunit C1 && PF00420:NADH-ubiquinone/plastoquinone oxidoreductase chain 4L	-	1535	1652	1540	810	755	795	736.301	878.046	671.947	379.494	305.153	334.368
KNNFDEDG_02106	123.562	77.8723	94.7993	310.106	311.669	271.942	98.7447	297.906	-1.59045	5.2499e-11	3.41244e-10	-	NC_999999999.1	2266819	2267541	+	723	protein_coding	Epoxyqueuosine reductase QueH && PF02677:Uncharacterized BCR, COG1636	-	118	66	98	305	359	297	26.7742	16.5935	20.2268	67.5939	68.6361	59.0884
KNNFDEDG_00070	2241.93	2395.16	2741.44	5102	4730.59	4667.89	2459.51	4833.49	-0.974499	5.30024e-11	3.43778e-10	-	NC_999999999.1	73124	74581	+	1458	protein_coding	Glutamyl-tRNA(Gln) amidotransferase subunit A && PF01425:Amidase	Amidase	2141	2030	2834	5018	5449	5098	240.897	253.088	290.056	551.467	516.601	502.952
KNNFDEDG_01272.t00	127.751	129.787	144.134	306.039	511.345	422.106	133.891	413.163	-1.62593	5.36165e-11	3.47018e-10	-	NC_999999999.1	1343124	1343576	-	453	protein_coding	hypothetical protein && -	-	122	110	149	301	589	461	44.1809	44.1395	49.0827	106.467	179.727	146.382
KNNFDEDG_00685.t00	2163.39	1942.09	2127.18	1138.75	1096.48	1110.66	2077.55	1115.3	0.897731	5.61016e-11	3.62328e-10	-	NC_999999999.1	725539	726342	-	804	protein_coding	Putative phosphatase && PF08282:haloacid dehalogenase-like hydrolase	Hydrolase_3	2066	1646	2199	1120	1263	1213	421.548	372.141	408.14	223.207	217.142	217.015
KNNFDEDG_01588.t00	1317.3	744.507	1123.08	222.666	366.363	337.868	1061.63	308.966	1.78009	5.81399e-11	3.74693e-10	-	NC_999999999.1	1679299	1679562	+	264	protein_coding	hypothetical protein && -	-	1258	631	1161	219	422	369	781.717	434.469	656.249	132.919	220.955	201.051
KNNFDEDG_01405	867.032	673.714	832.879	1617.63	1639.95	1792.81	791.208	1683.46	-1.08863	6.28679e-11	4.04303e-10	-	NC_999999999.1	1471178	1472668	+	1491	protein_coding	Glycosyltransferase Gtf1 && PF00534:Glycosyl transferases group 1	Glycos_transf_1	828	571	861	1591	1889	1958	91.1015	69.6132	86.1719	170.977	175.126	188.894
KNNFDEDG_00252.t00	518.334	442.456	514.625	180.98	223.985	217.004	491.805	207.323	1.24547	6.56627e-11	4.21382e-10	-	NC_999999999.1	220048	220272	+	225	protein_coding	hypothetical protein && -	-	495	375	532	178	258	237	360.907	302.958	352.833	126.76	158.501	151.513
KNNFDEDG_01865	65.9698	49.5551	60.9424	5.0837	7.81342	3.66252	58.8224	5.51988	3.4062	7.45313e-11	4.77284e-10	-	NC_999999999.1	1988500	1989510	-	1011	protein_coding	Delta(1)-pyrroline-2-carboxylate reductase && PF02423:Ornithine cyclodeaminase/mu-crystallin family	OCD_Mu_crystall	63	42	63	5	9	4	10.2226	7.55147	9.29886	0.792437	1.23052	0.569106
KNNFDEDG_02126.t00	241.889	243.056	144.134	54.904	49.485	27.4689	209.693	43.9526	2.25507	7.79177e-11	4.97917e-10	-	NC_999999999.1	2282664	2283719	+	1056	protein_coding	hypothetical protein && PF13303:Phosphotransferase system, EIIC	-	231	206	149	54	57	30	35.8857	35.4598	21.0554	8.19362	7.46117	4.0864
KNNFDEDG_01941	1240.86	856.596	1740.24	245.034	388.067	399.215	1279.23	344.105	1.89402	9.11356e-11	5.81157e-10	-	NC_999999999.1	2071807	2073564	-	1758	protein_coding	beta-lactam sensor/signal transducer MecR1 && PF05569:BlaR1 peptidase M56|PF00905:Penicillin binding protein transpeptidase domain	-	1185	726	1799	241	447	436	110.579	75.0673	152.705	21.9657	35.1467	35.674
KNNFDEDG_01681.t00	50.2627	17.6983	42.5629	187.08	159.741	221.583	36.8413	189.468	-2.35269	9.16362e-11	5.83122e-10	-	NC_999999999.1	1771432	1772598	+	1167	protein_coding	hypothetical protein && PF12698:ABC-2 family transporter protein	-	48	15	44	184	184	242	6.74751	2.33643	5.62629	25.2635	21.7943	29.8283
KNNFDEDG_01390	223.041	279.632	246.672	591.743	550.412	534.728	249.782	558.961	-1.16312	1.06433e-10	6.75858e-10	-	NC_999999999.1	1457761	1458417	-	657	protein_coding	Uracil-DNA glycosylase && PF03167:Uracil DNA glycosylase superfamily	UDG	213	237	255	582	634	584	53.1848	65.5717	57.9182	141.94	133.389	127.859
KNNFDEDG_01976	9939.45	10751.1	9318.38	5714.08	4788.76	4904.12	10003	5135.65	0.961849	1.12167e-10	7.10782e-10	-	NC_999999999.1	2113702	2115636	-	1935	protein_coding	DNA gyrase subunit B && PF00204:DNA gyrase B|PF00986:DNA gyrase B subunit, carboxyl terminus|PF02518:Histidine kinase-, DNA gyrase B-, and HSP90-like ATPase|PF01751:Toprim domain	DNA_gyraseB	9492	9112	9633	5620	5516	5356	804.729	855.985	742.884	465.373	394.039	398.147
KNNFDEDG_01732	1509.98	2136.77	1567.09	612.078	623.338	806.671	1737.94	680.695	1.35183	1.13527e-10	7.17901e-10	-	NC_999999999.1	1831138	1832322	+	1185	protein_coding	3-ketoacyl-CoA thiolase && PF02803:Thiolase, C-terminal domain|PF00108:Thiolase, N-terminal domain	Thiolase_N	1442	1811	1620	602	718	881	199.627	277.801	204.003	81.4	83.7534	106.94
KNNFDEDG_01736.t00	27.2256	20.058	28.0529	111.841	96.3655	131.851	25.1122	113.353	-2.16713	1.16063e-10	7.32407e-10	-	NC_999999999.1	1835708	1836334	+	627	protein_coding	putative ABC transporter ATP-binding protein && PF00005:ABC transporter	ABC_tran	26	17	29	110	111	144	6.80266	4.9285	6.90193	28.1107	24.471	33.0354
KNNFDEDG_01139.t00	476.449	742.147	501.082	225.716	157.137	177.632	573.226	186.828	1.61801	1.20218e-10	7.57047e-10	-	NC_999999999.1	1207347	1207886	-	540	protein_coding	hypothetical protein && PF00881:Nitroreductase family	Nitroreductase	455	629	518	222	181	194	138.226	211.734	143.145	65.8727	46.332	51.6764
KNNFDEDG_00615	114.138	160.464	139.297	32.5357	34.7263	41.2034	137.966	36.1551	1.92933	1.24243e-10	7.80774e-10	-	NC_999999999.1	645167	645436	-	270	protein_coding	Acylphosphatase && -	-	109	136	144	32	40	45	66.2271	91.5605	79.5864	18.9903	20.4782	23.9736
KNNFDEDG_02385.t00	68.0641	122.708	53.2037	401.612	362.89	273.774	81.3252	346.092	-2.09599	1.30168e-10	8.1631e-10	-	NC_999999999.1	2570117	2570608	-	492	protein_coding	hypothetical protein && PF05257:CHAP domain	-	65	104	55	395	418	299	21.6731	38.4239	16.6816	128.641	117.438	87.4158
KNNFDEDG_01095.t00	731.951	1289.61	651.987	301.972	181.445	180.379	891.183	221.265	2.01068	1.43771e-10	8.9976e-10	-	NC_999999999.1	1168189	1168425	-	237	protein_coding	hypothetical protein && -	-	699	1093	674	297	209	197	483.84	838.311	424.377	200.796	121.897	119.564
Novel00488	4.18856	0	11.6081	55.9207	106.783	115.369	5.26554	92.6912	-4.08789	1.5334e-10	9.57665e-10	-	NC_999999999.1	2480416	2480654	+	239	-	PF01047:MarR family	MarR	4	0	12	55	123	126	2.74559	0	7.49244	36.8732	71.1383	75.8327
KNNFDEDG_02386.t00	36.6499	24.7776	28.0529	112.858	118.938	126.357	29.8268	119.384	-1.99814	1.58184e-10	9.85881e-10	-	NC_999999999.1	2570845	2571267	-	423	protein_coding	hypothetical protein && PF09685:Domain of unknown function (DUF4870)	-	35	21	29	111	137	138	13.5738	9.02427	10.2305	42.0464	44.7689	46.927
KNNFDEDG_01608.t00	586.398	796.421	641.346	304.005	223.985	195.029	674.722	241.006	1.48617	1.66106e-10	1.03202e-09	-	NC_999999999.1	1698940	1699569	-	630	protein_coding	hypothetical protein && PF13346:ABC-2 family transporter protein	-	560	675	663	299	258	213	145.821	194.758	157.041	76.0461	56.6077	48.6321
KNNFDEDG_02535	4586.47	2936.73	2956.19	9220.82	9058.36	8314.84	3493.13	8864.67	-1.3435	1.66268e-10	1.03202e-09	-	NC_999999999.1	2713380	2715185	+	1806	protein_coding	Glutamine--fructose-6-phosphate aminotransferase [isomerizing] && PF01380:SIS domain|PF13522:Glutamine amidotransferase domain	SIS	4380	2489	3056	9069	10434	9081	397.859	250.519	252.508	804.614	798.6	723.269
KNNFDEDG_00552	1101.59	804.681	1042.79	2025.35	2126.99	2252.45	983.021	2134.93	-1.11832	1.89673e-10	1.17489e-09	-	NC_999999999.1	545502	546461	+	960	protein_coding	Heptaprenyl diphosphate synthase component 2 && PF00348:Polyprenyl synthetase	-	1052	682	1078	1992	2450	2460	179.77	129.136	167.567	332.479	352.769	368.594
KNNFDEDG_01864.t00	104.714	106.19	116.081	17.2846	22.5721	32.0471	108.995	23.9679	2.18068	2e-10	1.23632e-09	-	NC_999999999.1	1986725	1988479	-	1755	protein_coding	hypothetical protein && PF04183:IucA / IucC family|PF06276:Ferric iron reductase FhuF-like transporter	-	100	90	120	17	26	35	9.34751	9.32177	10.2034	1.55209	2.04782	2.86863
KNNFDEDG_01250	17835.9	19726.5	24880.9	8370.82	9721.63	10087.5	20814.4	9393.32	1.14787	2.07012e-10	1.27707e-09	-	NC_999999999.1	1320380	1322320	-	1941	protein_coding	Lipoteichoic acid synthase && PF00884:Sulfatase	Sulfatase	17033	16719	25721	8233	11198	11017	1439.59	1565.73	1977.44	679.64	797.464	816.436
KNNFDEDG_02660	2450.31	1872.48	2438.66	916.083	1132.95	991.628	2253.82	1013.55	1.15291	2.08668e-10	1.28467e-09	-	NC_999999999.1	2843434	2844219	-	786	protein_coding	Omega-amidase YafV && PF00795:Carbon-nitrogen hydrolase	CN_hydrolase	2340	1587	2521	901	1305	1083	488.389	367.018	478.62	183.674	229.501	198.194
KNNFDEDG_01322	775.93	735.068	738.08	361.959	398.485	328.711	749.693	363.052	1.04584	2.12486e-10	1.30551e-09	-	NC_999999999.1	1392272	1393069	-	798	protein_coding	Ferric enterobactin transport ATP-binding protein FepC && PF00005:ABC transporter	ABC_tran	741	623	763	356	459	359	152.331	141.912	142.68	71.4814	79.5071	64.7106
KNNFDEDG_01412	70.1584	61.3539	77.3872	190.13	195.336	217.92	69.6332	201.129	-1.52695	2.13926e-10	1.3117e-09	-	NC_999999999.1	1486533	1487402	-	870	protein_coding	5-amino-6-(5-phospho-D-ribitylamino)uracil phosphatase YwtE && PF08282:haloacid dehalogenase-like hydrolase	Hydrolase_3	67	52	80	187	225	238	12.6336	10.8647	13.7218	34.4404	35.7486	39.3497
KNNFDEDG_01703	5013.7	4018.68	5896.9	1809.8	2169.53	2322.04	4976.43	2100.45	1.24442	2.29446e-10	1.40403e-09	-	NC_999999999.1	1796519	1798207	-	1689	protein_coding	Teichoic acid ribitol-phosphate polymerase TarL && PF04464:CDP-Glycerol:Poly(glycerophosphate) glycerophosphotransferase	-	4788	3406	6096	1780	2499	2536	465.048	366.563	538.587	168.864	204.519	215.975
KNNFDEDG_01369	1417.83	1586.94	1468.42	807.292	795.233	810.333	1491.06	804.286	0.890376	2.3946e-10	1.46235e-09	-	NC_999999999.1	1439034	1439972	-	939	protein_coding	Aldo-keto reductase IolS && PF00248:Aldo/keto reductase family	Aldo_ket_red	1354	1345	1518	794	916	885	236.552	260.369	241.238	135.488	134.842	135.569
KNNFDEDG_01088	1211.54	1322.65	1369.75	709.685	623.338	563.113	1301.31	632.045	1.04241	2.5379e-10	1.54674e-09	-	NC_999999999.1	1160600	1160956	+	357	protein_coding	Na(+)/H(+) antiporter subunit G1 && PF03334:Na+/H+ antiporter subunit	-	1157	1121	1416	698	718	615	531.665	570.782	591.882	313.28	278.005	247.794
KNNFDEDG_01519	261.785	372.843	266.018	115.908	79.0024	69.5879	300.216	88.1662	1.76978	2.67574e-10	1.62747e-09	-	NC_999999999.1	1603036	1604019	-	984	protein_coding	Glutamate synthase [NADPH] small chain && PF14691:Dihydroprymidine dehydrogenase domain II, 4Fe-4S cluster|PF07992:Pyridine nucleotide-disulphide oxidoreductase	Pyr_redox_2	250	316	275	114	91	76	41.6791	58.3748	41.704	18.5633	12.7833	11.1097
KNNFDEDG_02090	1335.1	919.129	886.083	390.428	434.079	419.359	1046.77	414.622	1.33585	2.70313e-10	1.64084e-09	-	NC_999999999.1	2248546	2248989	+	444	protein_coding	Heme oxygenase (staphylobilin-producing) && PF03992:Antibiotic biosynthesis monooxygenase	ABM	1275	779	916	384	500	458	471.086	318.924	307.86	138.578	155.662	148.377
KNNFDEDG_00007.t00	135.081	226.538	199.272	50.837	56.4303	48.5284	186.964	51.9319	1.84618	3.37531e-10	2.04476e-09	-	NC_999999999.1	5317	5679	+	363	protein_coding	hypothetical protein && PF05521:Phage head-tail joining protein	-	129	192	206	50	65	53	58.2983	96.1452	84.6839	22.0704	24.7516	21.0016
KNNFDEDG_00653	124.61	322.108	309.549	49.8203	55.5621	36.6252	252.089	47.3359	2.41229	3.46313e-10	2.09377e-09	-	NC_999999999.1	683968	685230	-	1263	protein_coding	Protein UmuC && PF00817:impB/mucB/samB family|PF11799:impB/mucB/samB family C-terminal domain|PF11798:IMS family HHH motif	IMS	119	273	320	49	64	40	15.4567	39.2909	37.8083	6.2164	7.00443	4.55555
KNNFDEDG_00083.t00	369.64	267.834	529.135	57.9542	118.938	96.1412	388.87	91.011	2.09311	3.8792e-10	2.34066e-09	-	NC_999999999.1	88625	89011	+	387	protein_coding	hypothetical protein && -	-	353	227	547	57	137	105	149.636	106.622	210.919	23.5999	48.9334	39.0268
KNNFDEDG_00005.t00	125.657	238.336	201.207	49.8203	48.6169	31.1314	188.4	43.1895	2.12517	4.21763e-10	2.5398e-09	-	NC_999999999.1	4775	5059	+	285	protein_coding	hypothetical protein && -	-	120	202	208	49	56	34	69.0732	128.837	108.908	27.5485	27.1606	17.16
KNNFDEDG_02480.t00	3671.27	2141.49	2496.7	1067.58	1112.11	938.522	2769.82	1039.4	1.41414	4.25706e-10	2.55846e-09	-	NC_999999999.1	2651941	2652789	+	849	protein_coding	putative oxidoreductase/MSMEI_2347 && PF00248:Aldo/keto reductase family	Aldo_ket_red	3506	1815	2581	1050	1281	1025	677.45	388.599	453.65	198.165	208.563	173.66
KNNFDEDG_00242	568.597	676.073	571.698	225.716	300.383	255.461	605.456	260.52	1.21467	4.30709e-10	2.5834e-09	-	NC_999999999.1	212888	213721	+	834	protein_coding	Glyoxal reductase && PF00248:Aldo/keto reductase family	Aldo_ket_red	543	573	591	222	346	279	106.809	124.888	105.745	42.6514	57.3464	48.1196
KNNFDEDG_00576	211.522	364.584	258.28	877.447	746.616	703.204	278.129	775.756	-1.48154	4.36696e-10	2.61414e-09	-	NC_999999999.1	570526	571671	+	1146	protein_coding	Ribosomal RNA large subunit methyltransferase L && PF01170:Putative RNA methylase family UPF0020|PF02926:THUMP domain	-	202	309	267	863	860	768	28.9161	49.0125	34.767	120.662	103.731	96.3964
KNNFDEDG_00725	677.499	546.286	495.278	173.863	261.316	190.451	573.021	208.543	1.4565	4.42706e-10	2.64489e-09	-	NC_999999999.1	758270	758731	+	462	protein_coding	Glutathione peroxidase BsaA && PF00255:Glutathione peroxidase	GSHPx	647	463	512	171	301	208	229.739	182.168	165.374	59.3062	90.0577	64.7598
KNNFDEDG_01212	228.276	285.532	294.071	107.774	102.443	103.466	269.293	104.561	1.3653	5.70205e-10	3.3999e-09	-	NC_999999999.1	1276266	1276916	-	651	protein_coding	5'-deoxynucleotidase YfbR && PF12917:HD containing hydrolase-like enzyme	-	218	242	304	106	118	113	54.9349	67.5721	69.684	26.0898	25.0552	24.9679
KNNFDEDG_00769	398.96	476.673	502.049	1064.53	959.315	897.318	459.227	973.72	-1.08395	5.88626e-10	3.50285e-09	-	NC_999999999.1	812600	813370	-	771	protein_coding	Isoprenyl transferase && PF01255:Putative undecaprenyl diphosphate synthase	Prenyltransf	381	404	519	1047	1105	980	81.0669	95.2489	100.451	217.59	198.109	182.833
KNNFDEDG_00901.t00	2284.86	2493.09	2840.11	5285.01	5208.08	4521.38	2539.35	5004.83	-0.978715	6.40005e-10	3.80113e-09	-	NC_999999999.1	958784	959341	-	558	protein_coding	hypothetical protein && PF02620:Uncharacterized ACR, COG1399	-	2182	2113	2936	5198	5999	4938	641.495	688.333	785.167	1492.62	1486.08	1272.92
KNNFDEDG_01685	263.879	217.099	267.953	89.4731	87.684	51.2753	249.644	76.1441	1.71499	7.07826e-10	4.1957e-09	-	NC_999999999.1	1775516	1776508	-	993	protein_coding	putative protein YxeI && PF02275:Linear amide C-N hydrolases, choloylglycine hydrolase family	-	252	184	277	88	101	56	41.6317	33.6823	41.6266	14.1997	14.0594	8.1119
KNNFDEDG_01278.t00	474.354	365.764	367.589	895.748	822.146	880.837	402.569	866.244	-1.10514	7.94653e-10	4.69365e-09	-	NC_999999999.1	1348370	1349923	-	1554	protein_coding	hypothetical protein && PF00939:Sodium:sulfate symporter transmembrane region	Na_sulph_symp	453	310	380	881	947	962	47.8212	36.2613	36.4899	90.8387	84.2355	89.0447
KNNFDEDG_00316	3553.99	2765.65	3273.48	5944.88	6492.95	6174.1	3197.71	6203.98	-0.956015	7.94929e-10	4.69365e-09	-	NC_999999999.1	300621	301823	+	1203	protein_coding	Acetate kinase && PF00871:Acetokinase family	-	3394	2344	3384	5847	7479	6743	462.828	354.181	419.764	778.778	859.358	806.253
KNNFDEDG_00809	1827.26	1863.04	2145.56	3636.88	3636.71	3438.19	1945.28	3570.6	-0.875943	8.08317e-10	4.76341e-09	-	NC_999999999.1	857691	859685	-	1995	protein_coding	Serine/threonine-protein kinase PrkC && PF00069:Protein kinase domain|PF03793:PASTA domain	Pkinase	1745	1579	2218	3577	4189	3755	143.491	143.871	165.905	287.291	290.244	270.739
KNNFDEDG_01840	39.7913	37.7563	36.7589	108.791	151.06	148.332	38.1022	136.061	-1.83826	8.26417e-10	4.86062e-09	-	NC_999999999.1	1960782	1961738	+	957	protein_coding	putative ABC transporter phosphonate/phosphite binding protein PhnD2 && PF12974:ABC transporter, phosphonate, periplasmic substrate-binding protein	-	38	32	38	107	174	162	6.51395	6.07815	5.92532	17.915	25.1324	24.3493
KNNFDEDG_02379.t00	30917.8	22519.3	22535.1	11592.9	10630.6	12621.1	25324.1	11614.8	1.12455	8.35353e-10	4.90365e-09	-	NC_999999999.1	2562228	2565182	+	2955	protein_coding	Putative formate dehydrogenase && PF13510:2Fe-2S iron-sulfur cluster binding domain|PF04879:Molybdopterin oxidoreductase Fe4S4 domain|PF00384:Molybdopterin oxidoreductase|PF01568:Molydopterin dinucleotide binding domain|PF10588:NADH-ubiquinone oxidoreductase-G iron-sulfur binding region|PF12838:4Fe-4S dicluster domain	-	29526	19086	23296	11402	12245	13784	1639.16	1174.06	1176.42	618.258	572.793	670.968
KNNFDEDG_01538	2237.74	3669.44	2245.2	1139.77	750.957	672.989	2717.46	854.57	1.6692	8.54049e-10	5.0037e-09	-	NC_999999999.1	1626875	1628359	-	1485	protein_coding	NAD(P)H-quinone oxidoreductase subunit 2, chloroplastic && PF00361:Proton-conducting membrane transporter	-	2137	3110	2321	1121	865	735	236.076	380.686	233.232	120.955	80.5167	71.1943
KNNFDEDG_00789	139.27	206.48	161.546	543.956	410.639	414.781	169.098	456.458	-1.43417	8.75131e-10	5.11732e-09	-	NC_999999999.1	836387	837124	-	738	protein_coding	tRNA (guanine-N(1)-)-methyltransferase && PF01746:tRNA (Guanine-1)-methyltransferase	-	133	175	167	535	473	453	29.5643	43.1037	33.7676	116.157	88.5933	88.2929
KNNFDEDG_02683.t00	109.95	109.729	72.5505	25.4185	13.0224	12.8188	97.4098	17.0866	2.52116	8.89234e-10	5.18977e-09	-	NC_999999999.1	2859580	2860149	+	570	protein_coding	hypothetical protein && PF03592:Terminase small subunit	-	105	93	75	25	15	14	30.2195	29.658	19.6348	7.02767	3.63758	3.53295
KNNFDEDG_00773	2335.12	2875.38	3380.85	5920.48	6343.63	6001.96	2863.78	6088.69	-1.08812	9.23375e-10	5.37866e-09	-	NC_999999999.1	816238	817005	-	768	protein_coding	30S ribosomal protein S2 && PF00318:Ribosomal protein S2	-	2230	2437	3495	5823	7307	6555	476.34	576.803	679.088	1214.88	1315.15	1227.71
KNNFDEDG_02124.t00	112.044	82.5919	99.636	27.452	20.8358	16.4814	98.0906	21.5897	2.19104	9.30805e-10	5.41153e-09	-	NC_999999999.1	2280986	2281306	-	321	protein_coding	hypothetical protein && -	-	107	70	103	27	24	18	54.6829	39.6393	47.882	13.4774	10.3348	8.06588
KNNFDEDG_01362	1264.94	1243.6	1356.21	2244.96	2263.29	2513.41	1288.25	2340.55	-0.861246	9.40615e-10	5.45809e-09	-	NC_999999999.1	1431901	1433562	-	1662	protein_coding	Arginine--tRNA ligase && PF05746:DALR anticodon binding domain|PF00750:tRNA synthetases class I (R)|PF03485:Arginyl tRNA synthetase N terminal domain	-	1208	1054	1402	2208	2607	2745	119.236	115.277	125.88	212.87	216.823	237.572
KNNFDEDG_02733.t00	157.071	245.416	285.365	30.5022	68.5845	53.1066	229.284	50.7311	2.17097	9.42673e-10	5.45957e-09	-	NC_999999999.1	2890472	2890771	+	300	protein_coding	hypothetical protein && PF01844:HNH endonuclease	HNH	150	208	295	30	79	58	82.0244	126.03	146.737	16.0231	36.4001	27.8093
KNNFDEDG_01484	590.587	777.543	625.869	289.771	311.669	306.736	664.666	302.725	1.13345	1.02781e-09	5.94127e-09	-	NC_999999999.1	1566592	1567164	-	573	protein_coding	Peptidyl-tRNA hydrolase && PF01195:Peptidyl-tRNA hydrolase	-	564	659	647	285	359	335	161.472	209.057	168.496	79.696	86.6036	84.0958
KNNFDEDG_00657	346.603	316.209	431.434	72.1885	114.597	142.838	364.749	109.875	1.72919	1.0394e-09	5.99687e-09	-	NC_999999999.1	688684	689193	+	510	protein_coding	Peptide methionine sulfoxide reductase MsrA 1 && PF01625:Peptide methionine sulfoxide reductase	PMSR	331	268	446	71	132	156	106.471	95.5208	130.498	22.3066	35.7767	43.9986
KNNFDEDG_01360	60.7341	103.83	100.603	361.959	274.338	247.22	88.3891	294.506	-1.73656	1.07891e-09	6.21294e-09	-	NC_999999999.1	1429804	1430691	-	888	protein_coding	Vitamin B12-binding protein && PF01497:Periplasmic binding protein	Peripla_BP_2	58	88	104	356	316	270	10.7149	18.0137	17.4767	64.2367	49.1893	43.7356
KNNFDEDG_01411	143.458	121.528	106.407	334.507	333.373	278.352	123.798	315.411	-1.35001	1.11464e-09	6.40652e-09	-	NC_999999999.1	1485947	1486513	-	567	protein_coding	FMN-dependent NADPH-azoreductase && PF03358:NADPH-dependent FMN reductase	FMN_red	137	103	110	329	384	304	39.6379	33.0208	28.9501	92.9735	93.6148	77.1213
KNNFDEDG_01398	65.9698	64.8936	44.4976	256.218	202.281	159.32	58.4537	205.94	-1.81975	1.13595e-09	6.51666e-09	-	NC_999999999.1	1465910	1466557	-	648	protein_coding	Phosphoglycolate phosphatase && PF13419:Haloacid dehalogenase-like hydrolase	-	63	55	46	252	233	174	15.9492	15.4284	10.5931	62.312	49.7024	38.6241
KNNFDEDG_01413	29.3199	34.2166	24.1835	116.925	104.179	107.129	29.24	109.411	-1.91001	1.50744e-09	8.63147e-09	-	NC_999999999.1	1487549	1488019	-	471	protein_coding	tRNA-specific adenosine deaminase && PF00383:Cytidine and deoxycytidylate deaminase zinc-binding region	-	28	29	25	115	120	117	9.75237	11.1921	7.92062	39.1222	35.2173	35.7313
KNNFDEDG_01593	162.307	241.876	200.239	560.224	546.94	434.009	201.474	513.724	-1.35193	1.57511e-09	9.00192e-09	-	NC_999999999.1	1683023	1683265	-	243	protein_coding	30S ribosomal protein S18 && -	-	155	205	207	551	630	474	104.64	153.349	127.117	363.322	358.369	280.58
KNNFDEDG_02406.t00	171.731	202.94	170.252	509.387	397.616	394.637	181.641	433.88	-1.25703	1.59726e-09	9.11129e-09	-	NC_999999999.1	2590816	2591586	+	771	protein_coding	hypothetical protein && PF13508:Acetyltransferase (GNAT) domain	-	164	172	176	501	458	431	34.8949	40.5515	34.0642	104.119	82.1121	80.4094
KNNFDEDG_01102	1268.09	1681.33	1620.29	3017.68	2967.36	3461.08	1523.24	3148.71	-1.04775	1.64624e-09	9.37304e-09	-	NC_999999999.1	1173432	1174889	-	1458	protein_coding	D-alanine--D-alanyl carrier protein ligase && PF13193:AMP-binding enzyme C-terminal domain|PF00501:AMP-binding enzyme	AMP-binding	1211	1425	1675	2968	3418	3780	136.257	177.66	171.434	326.176	324.049	372.922
KNNFDEDG_02382	132.987	202.94	176.056	420.93	476.619	399.215	170.661	432.255	-1.34265	1.67476e-09	9.51754e-09	-	NC_999999999.1	2566204	2566980	+	777	protein_coding	Bifunctional autolysin && PF01832:Mannosyl-glycoprotein endo-beta-N-acetylglucosaminidase	-	127	172	182	414	549	436	26.8136	40.2384	34.9535	85.374	97.6669	80.7141
KNNFDEDG_01940	128.798	162.824	135.428	15.2511	31.2537	43.0346	142.35	29.8465	2.24568	1.70104e-09	9.6488e-09	-	NC_999999999.1	2071436	2071807	-	372	protein_coding	Methicillin resistance regulatory protein MecI && PF03965:Penicillinase repressor	Pencillinase_R	123	138	140	15	36	47	54.2419	67.4325	56.1598	6.46092	13.3769	18.1735
KNNFDEDG_01677	346.603	222.998	256.345	631.396	750.089	662.917	275.315	681.467	-1.30686	1.76927e-09	1.0017e-08	-	NC_999999999.1	1764966	1767995	-	3030	protein_coding	ESAT-6 secretion accessory factor EsaA && -	-	331	189	265	621	864	724	17.9208	11.3384	13.051	32.8394	39.4155	34.37
KNNFDEDG_02299.t00	428.28	291.431	657.791	99.6405	95.4974	152.91	459.167	116.016	1.98555	1.78828e-09	1.01058e-08	-	NC_999999999.1	2479750	2480172	-	423	protein_coding	Acid shock protein && PF00011:Hsp20/alpha crystallin family	-	409	247	680	98	110	167	158.619	106.143	239.888	37.122	35.9458	56.7885
KNNFDEDG_00336.t00	117.28	64.8936	109.309	256.218	326.427	341.53	97.1609	308.059	-1.66089	1.86065e-09	1.04766e-08	-	NC_999999999.1	327192	328679	+	1488	protein_coding	hypothetical protein && -	-	112	55	113	252	376	373	12.3478	6.71882	11.3322	27.1359	34.9286	36.057
KNNFDEDG_02441	3574.93	4982.65	4546.5	9827.81	8820.49	8562.98	4368.03	9070.43	-1.05424	1.86081e-09	1.04766e-08	-	NC_999999999.1	2622344	2622697	+	354	protein_coding	50S ribosomal protein L22 && PF00237:Ribosomal protein L22p/L17e	-	3414	4223	4700	9666	10160	9352	1582.1	2168.46	1981.23	4375.12	3967.22	3800.01
KNNFDEDG_02652	183.249	125.068	193.468	406.696	450.574	416.612	167.262	424.627	-1.3409	2.10256e-09	1.18157e-08	-	NC_999999999.1	2835790	2836740	+	951	protein_coding	HTH-type transcriptional regulator TreR && PF00356:Bacterial regulatory proteins, lacI family|PF13407:Periplasmic binding protein domain	LacI	175	106	200	400	519	455	30.1877	20.2609	31.3827	67.3947	75.4368	68.82
KNNFDEDG_00834	55.4984	86.1315	81.2565	246.051	218.776	196.861	74.2955	220.563	-1.57079	2.21893e-09	1.24466e-08	-	NC_999999999.1	886676	887167	-	492	protein_coding	Lipoprotein signal peptidase && PF01252:Signal peptidase (SPase) II	-	53	73	84	242	252	215	17.6719	26.9706	25.4774	78.8127	70.7997	62.8575
KNNFDEDG_00087.t00	1623.07	1483.11	1716.06	2816.37	3158.36	3732.11	1607.41	3235.61	-1.00916	2.26945e-09	1.27064e-08	-	NC_999999999.1	91499	92716	-	1218	protein_coding	hypothetical protein && PF03631:Virulence factor BrkB	Ribonuclease_BN	1550	1257	1774	2770	3638	4076	208.765	187.595	217.343	364.4	412.868	481.361
KNNFDEDG_01417	3975.99	3737.87	3240.59	2016.2	1898.66	2011.64	3651.48	1975.5	0.886224	2.30671e-09	1.28912e-08	-	NC_999999999.1	1490408	1491484	-	1077	protein_coding	putative branched-chain-amino-acid aminotransferase && PF01063:Amino-transferase class IV	-	3797	3168	3350	1983	2187	2197	578.359	534.691	464.162	295.021	280.691	293.426
KNNFDEDG_02316	306.812	381.102	223.455	115.908	92.8929	81.4911	303.79	96.7641	1.65072	2.34727e-09	1.30909e-08	-	NC_999999999.1	2497267	2497782	+	516	protein_coding	Spermidine/spermine N(1)-acetyltransferase && PF00583:Acetyltransferase (GNAT) family	Acetyltransf_1	293	323	231	114	107	89	93.1517	113.785	66.804	35.3998	28.6636	24.8099
KNNFDEDG_00017.t00	106.808	112.089	153.807	25.4185	35.5945	35.7096	124.235	32.2409	1.94352	2.35109e-09	1.30909e-08	-	NC_999999999.1	18040	18327	+	288	protein_coding	hypothetical protein && -	-	102	95	159	25	41	39	58.1006	59.9604	82.3844	13.9089	19.6783	19.4785
KNNFDEDG_01769.t00	138.222	89.6712	132.526	278.587	374.176	378.156	120.14	343.639	-1.51358	2.371e-09	1.31775e-08	-	NC_999999999.1	1869602	1871158	+	1557	protein_coding	putative sensor-like histidine kinase && PF06580:Histidine kinase|PF02518:Histidine kinase-, DNA gyrase B-, and HSP90-like ATPase	His_kinase	132	76	137	274	431	413	13.9078	8.87275	13.1302	28.1973	38.2635	38.1545
KNNFDEDG_00889	1358.14	1470.14	1353.31	3213.92	2554.99	2506.08	1393.86	2758.33	-0.984693	2.37603e-09	1.31813e-08	-	NC_999999999.1	945241	947643	-	2403	protein_coding	Phenylalanine--tRNA ligase beta subunit && PF01588:Putative tRNA binding domain|PF03484:tRNA synthetase B5 domain|PF03147:Ferredoxin-fold anticodon binding domain|PF03483:B3/4 domain	-	1297	1246	1399	3161	2943	2737	88.544	94.2535	86.8769	210.774	169.291	163.834
KNNFDEDG_00148.t00	4445.11	4346.69	3572.39	2021.28	2255.47	2201.18	4121.39	2159.31	0.932335	2.45666e-09	1.35902e-08	-	NC_999999999.1	128335	128487	+	153	protein_coding	hypothetical protein && -	-	4245	3684	3693	1988	2598	2404	4551.55	4376.85	3601.87	2081.95	2347.17	2260.1
KNNFDEDG_01049	5092.24	7578.39	6771.38	3141.73	2950.87	2948.33	6480.67	3013.64	1.10461	2.45871e-09	1.35902e-08	-	NC_999999999.1	1113962	1115206	-	1245	protein_coding	3-oxoacyl-[acyl-carrier-protein] synthase 2 && PF00109:Beta-ketoacyl synthase, N-terminal domain|PF02801:Beta-ketoacyl synthase, C-terminal domain	ketoacyl-synt	4863	6423	7000	3090	3399	3220	640.778	937.782	839.013	397.681	377.379	372.024
KNNFDEDG_01977	7239.92	5223.34	7060.61	2820.44	3248.65	3197.38	6507.96	3088.82	1.07518	2.56e-09	1.41243e-08	-	NC_999999999.1	2115646	2116758	-	1113	protein_coding	DNA replication and repair protein RecF && PF02463:RecF/RecN/SMC N terminal domain	SMC_N	6914	4427	7299	2774	3742	3492	1019.08	723.015	978.607	399.353	464.734	451.298
KNNFDEDG_00550.t00	256.549	225.358	286.333	496.169	629.415	601.569	256.08	575.718	-1.16771	2.61429e-09	1.43976e-08	-	NC_999999999.1	544200	544772	+	573	protein_coding	hypothetical protein && PF07307:Heptaprenyl diphosphate synthase (HEPPP synthase) subunit 1	-	245	191	296	488	725	657	70.143	60.5915	77.0863	136.462	174.896	164.928
KNNFDEDG_01296	944.52	1375.74	1303.01	536.839	553.885	541.138	1207.76	543.954	1.15052	2.7566e-09	1.51538e-08	-	NC_999999999.1	1364918	1366138	-	1221	protein_coding	Sugar efflux transporter C && PF07690:Major Facilitator Superfamily	MFS_1	902	1166	1347	528	638	591	121.189	173.587	164.624	69.289	72.2273	69.6235
Novel00471	24.0842	20.058	42.5629	118.959	156.268	115.369	28.9017	130.199	-2.16059	2.77864e-09	1.52473e-08	-	NC_999999999.1	2352165	2353084	-	920	-	PF13515:Fusaric acid resistance protein-like	-	23	17	44	117	180	126	4.10122	3.35888	7.13682	20.3772	27.0446	19.7
KNNFDEDG_02008.t00	212.569	270.193	291.169	102.691	103.311	87.9006	257.977	97.9674	1.39733	2.84758e-09	1.55973e-08	-	NC_999999999.1	2148096	2149070	+	975	protein_coding	Lactonase drp35 && PF08450:SMP-30/Gluconolaconase/LRE-like region	-	203	229	301	101	119	96	34.1558	42.6937	46.0683	16.5983	16.8709	14.1629
KNNFDEDG_02410	257.596	230.077	316.32	592.759	568.644	598.823	267.998	586.742	-1.12825	3.03343e-09	1.65853e-08	-	NC_999999999.1	2594312	2594917	+	606	protein_coding	Sulfate/thiosulfate import ATP-binding protein CysA && PF00005:ABC transporter	ABC_tran	246	195	327	583	655	654	66.5941	58.4918	80.5221	154.149	149.405	155.235
KNNFDEDG_00810	392.677	489.652	374.36	1243.47	896.807	882.668	418.897	1007.65	-1.26695	3.04327e-09	1.66091e-08	-	NC_999999999.1	859682	860425	-	744	protein_coding	Serine/threonine phosphatase stp && PF13672:Protein phosphatase 2C	-	375	415	387	1223	1033	964	82.6859	101.393	77.6208	263.39	191.921	186.375
KNNFDEDG_01665.t00	150.788	113.269	111.244	351.792	290.833	304.905	125.1	315.843	-1.33512	3.3472e-09	1.8235e-08	-	NC_999999999.1	1753526	1753744	-	219	protein_coding	hypothetical protein && -	-	144	96	115	346	335	333	107.868	79.682	78.3599	253.15	211.445	218.718
KNNFDEDG_00198.t00	79.5826	82.5919	79.3219	180.98	232.666	223.414	80.4988	212.353	-1.40125	3.37492e-09	1.8353e-08	-	NC_999999999.1	172200	174017	+	1818	protein_coding	hypothetical protein && -	-	76	70	82	178	268	244	6.85792	6.99902	6.7307	15.6882	20.3769	19.3055
KNNFDEDG_01893.t00	2098.47	1759.21	1742.18	1015.72	924.588	1016.35	1866.62	985.554	0.921618	3.87278e-09	2.10227e-08	-	NC_999999999.1	2022309	2023280	+	972	protein_coding	hypothetical protein && PF04909:Amidohydrolase	Amidohydro_2	2004	1491	1801	999	1065	1110	338.224	278.833	276.495	164.682	151.454	164.263
KNNFDEDG_01645	430.374	286.712	392.74	777.806	963.655	1244.34	369.942	995.268	-1.42699	3.89107e-09	2.10842e-08	-	NC_999999999.1	1735351	1736232	+	882	protein_coding	N-acetylneuraminate lyase && PF00701:Dihydrodipicolinate synthetase family	-	411	243	406	765	1110	1359	76.4445	50.0808	68.6907	138.976	173.96	221.633
KNNFDEDG_01204	7760.35	8688.66	7330.5	4711.57	4101.18	3937.21	7926.5	4249.99	0.899243	3.98678e-09	2.15642e-08	-	NC_999999999.1	1265592	1266527	-	936	protein_coding	Thioredoxin reductase && PF07992:Pyridine nucleotide-disulphide oxidoreductase	Pyr_redox_2	7411	7364	7578	4634	4724	4300	1298.89	1430.12	1208.14	793.28	697.638	660.81
KNNFDEDG_00057	2292.19	2549.73	2218.11	1379.72	1073.04	1127.14	2353.34	1193.3	0.980002	4.60844e-09	2.48823e-08	-	NC_999999999.1	58326	59147	+	822	protein_coding	NH(3)-dependent NAD(+) synthetase && PF02540:NAD synthase	NAD_synthase	2189	2161	2293	1357	1236	1231	436.865	477.877	416.267	264.517	207.847	215.412
KNNFDEDG_02418	1252.38	1250.68	1463.58	609.027	699.735	728.842	1322.21	679.202	0.960917	4.82022e-09	2.59795e-08	-	NC_999999999.1	2599630	2600229	+	600	protein_coding	putative molybdenum cofactor guanylyltransferase && PF12804:MobA-like NTP transferase domain	-	1196	1060	1513	599	806	796	327.004	321.135	376.294	159.964	185.686	190.83
KNNFDEDG_00958	26.1785	7.0793	27.0855	93.5401	125.883	141.923	20.1144	120.449	-2.56661	4.99949e-09	2.68978e-08	-	NC_999999999.1	1018867	1019130	-	264	protein_coding	Phosphoribosylformylglycinamidine synthase subunit PurS && -	-	25	6	28	92	145	155	15.5349	4.13124	15.8268	55.838	75.9207	84.4524
KNNFDEDG_01027.t00	1706.84	1283.71	1835.04	583.609	786.551	726.095	1608.53	698.752	1.20277	5.43973e-09	2.92144e-08	-	NC_999999999.1	1090414	1091220	+	807	protein_coding	hypothetical protein && PF13743:Thioredoxin	-	1630	1088	1897	574	906	793	331.35	245.069	350.779	113.968	155.185	141.346
KNNFDEDG_01734.t00	27.2256	10.619	25.1508	106.758	102.443	93.3943	20.9985	100.865	-2.24971	5.55579e-09	2.9785e-08	-	NC_999999999.1	1833447	1835381	+	1935	protein_coding	hypothetical protein && PF07242:Protein of unknown function (DUF1430)	-	26	9	26	105	118	102	2.20427	0.845463	2.00508	8.6947	8.42941	7.58234
KNNFDEDG_01973	86.9126	56.6344	88.0279	197.248	252.634	226.161	77.1916	225.347	-1.54134	6.11393e-09	3.27192e-08	-	NC_999999999.1	2108265	2109779	-	1515	protein_coding	Histidine ammonia-lyase && PF00221:Aromatic amino acid lyase	-	83	48	91	194	291	247	8.98749	5.75919	8.96332	20.518	26.5507	23.4514
KNNFDEDG_02438	2574.92	3775.63	3205.76	8126.8	6718.68	6273.9	3185.44	7039.79	-1.14413	6.1505e-09	3.28569e-08	-	NC_999999999.1	2620829	2621104	+	276	protein_coding	50S ribosomal protein L23 && -	-	2459	3200	3314	7993	7739	6852	1461.58	2107.53	1791.78	4640.31	3875.89	3571.02
KNNFDEDG_00081.t00	33.5085	20.058	45.465	106.758	167.555	162.067	33.0105	145.46	-2.13023	6.35294e-09	3.38786e-08	-	NC_999999999.1	85908	86894	-	987	protein_coding	hypothetical protein && PF06081:Aromatic acid exporter family member 1	-	32	17	47	105	193	177	5.3187	3.13087	7.10593	17.0458	27.0294	25.7953
KNNFDEDG_01164	1375.94	1066.61	1184.02	2291.73	2205.99	2450.23	1208.86	2315.98	-0.937674	6.50714e-09	3.46399e-08	-	NC_999999999.1	1229003	1229803	-	801	protein_coding	Enterotoxin type C-3 && PF01123:Staphylococcal/Streptococcal toxin, OB-fold domain|PF02876:Staphylococcal/Streptococcal toxin, beta-grasp domain	-	1314	904	1224	2254	2541	2676	269.114	205.149	228.028	450.887	438.499	480.549
KNNFDEDG_00163.t00	10924.8	8589.55	8029.89	4633.28	4561.3	4824.46	9181.42	4673.02	0.97436	6.81444e-09	3.62122e-08	-	NC_999999999.1	145325	145690	-	366	protein_coding	hypothetical protein && -	-	10433	7280	8301	4557	5254	5269	4676.29	3615.63	3384.46	1995.01	1984.29	2070.77
KNNFDEDG_01828	1925.69	2094.29	2054.63	3572.82	3426.62	3307.26	2024.87	3435.57	-0.762735	7.13675e-09	3.78585e-08	-	NC_999999999.1	1944730	1945854	-	1125	protein_coding	UDP-2,3-diacetamido-2,3-dideoxy-D-glucuronate 2-epimerase && PF02350:UDP-N-acetylglucosamine 2-epimerase	-	1839	1775	2124	3514	3947	3612	268.165	286.8	281.736	500.49	484.965	461.827
KNNFDEDG_02121.t00	1272.27	1276.63	1112.44	695.45	660.668	633.617	1220.45	663.245	0.879699	7.20615e-09	3.81598e-08	-	NC_999999999.1	2279158	2279979	+	822	protein_coding	hypothetical protein && PF05368:NmrA-like family	NmrA	1215	1082	1150	684	761	692	242.481	239.27	208.769	133.331	127.97	121.093
KNNFDEDG_02169	270.162	447.176	418.858	153.528	80.7387	84.238	378.732	106.168	1.83792	7.22419e-09	3.81886e-08	-	NC_999999999.1	2331785	2332585	+	801	protein_coding	5-amino-6-(5-phospho-D-ribitylamino)uracil phosphatase YbjI && PF08282:haloacid dehalogenase-like hydrolase	Hydrolase_3	258	379	433	151	93	92	52.8397	86.0082	80.6669	30.2058	16.0489	16.5211
KNNFDEDG_00925	20.9428	44.8356	51.269	171.829	151.06	146.501	39.0158	156.463	-2.0024	7.44151e-09	3.92689e-08	-	NC_999999999.1	983616	984425	-	810	protein_coding	Inner membrane ABC transporter permease protein YdcV && PF00528:Binding-protein-dependent transport system inner membrane component	BPD_transp_1	20	38	53	169	174	160	4.05059	8.5277	9.76407	33.4309	29.6934	28.4131
KNNFDEDG_01876	645.038	817.659	484.637	277.57	201.413	247.22	649.112	242.068	1.42311	7.82117e-09	4.12006e-08	-	NC_999999999.1	2004014	2005402	-	1389	protein_coding	Quinolone resistance protein NorB && PF07690:Major Facilitator Superfamily	MFS_1	616	693	501	273	232	270	72.7531	90.691	53.824	31.4925	23.0878	27.9605
KNNFDEDG_01099	2077.52	2147.39	2870.1	4389.27	5460.71	5293.26	2365	5047.75	-1.09363	8.10372e-09	4.26149e-08	-	NC_999999999.1	1170795	1171970	-	1176	protein_coding	Protein DltD && PF04918:DltD central region|PF04915:DltD N-terminal region|PF04914:DltD C-terminal region	-	1984	1820	2967	4317	6290	5781	276.763	281.318	376.487	588.194	739.332	707.098
KNNFDEDG_00962	13128	10467.9	10873.9	5523.95	6017.2	6580.64	11489.9	6040.6	0.927587	8.558e-09	4.49258e-08	-	NC_999999999.1	1021632	1022492	+	861	protein_coding	Bifunctional protein FolD protein && PF02882:Tetrahydrofolate dehydrogenase/cyclohydrolase, NAD(P)-binding domain|PF00763:Tetrahydrofolate dehydrogenase/cyclohydrolase, catalytic domain	-	12537	8872	11241	5433	6931	7187	2388.71	1873.06	1948.24	1011.07	1112.73	1200.68
KNNFDEDG_00337	6188.59	4664.08	5646.36	2504.23	2969.97	2898.89	5499.68	2791.03	0.978533	9.68536e-09	5.0756e-08	-	NC_999999999.1	328972	331602	+	2631	protein_coding	DNA polymerase I && PF00476:DNA polymerase family A|PF02739:5'-3' exonuclease, N-terminal resolvase-like domain|PF01367:5'-3' exonuclease, C-terminal SAM fold	-	5910	3953	5837	2463	3421	3166	368.502	273.111	331.062	149.999	179.733	173.091
KNNFDEDG_00813	138.222	115.629	165.415	297.905	377.649	455.984	139.755	377.179	-1.43027	9.92767e-09	5.19359e-08	-	NC_999999999.1	862833	863768	-	936	protein_coding	Methionyl-tRNA formyltransferase && PF00551:Formyl transferase|PF02911:Formyl transferase, C-terminal domain	-	132	98	171	293	435	498	23.1351	19.032	27.2622	50.1577	64.2406	76.531
KNNFDEDG_00664	1150.81	1077.23	1010.87	1880.97	1921.23	1836.76	1079.64	1879.65	-0.800089	9.97757e-09	5.2107e-08	-	NC_999999999.1	701402	702010	+	609	protein_coding	Glycerol-3-phosphate acyltransferase && PF02660:Glycerol-3-phosphate acyltransferase	-	1099	913	1045	1850	2213	2006	296.042	272.513	256.058	486.744	502.297	473.803
KNNFDEDG_02607	3942.48	4351.41	3877.1	2481.86	2109.62	2246.96	4057	2279.48	0.831776	1.00633e-08	5.24643e-08	-	NC_999999999.1	2784112	2785470	+	1359	protein_coding	UDP-N-acetylmuramoyl-tripeptide--D-alanyl-D- alanine ligase && PF08245:Mur ligase middle domain|PF01225:Mur ligase family, catalytic domain|PF02875:Mur ligase family, glutamate ligase domain	-	3765	3688	4008	2441	2430	2454	454.484	493.293	440.097	287.802	247.163	259.74
KNNFDEDG_00660	391.63	324.468	463.356	124.042	172.763	165.729	393.151	154.178	1.34978	1.03193e-08	5.37065e-08	-	NC_999999999.1	693742	694593	-	852	protein_coding	GlcA/glcB genes antiterminator && PF00874:PRD domain|PF03123:CAT RNA binding domain	PRD	374	275	479	122	199	181	72.012	58.6714	83.895	22.9439	32.2857	30.5579
KNNFDEDG_02700.t00	255.502	193.501	243.77	67.1048	97.2337	87.9006	230.924	84.0797	1.45566	1.05467e-08	5.4796e-08	-	NC_999999999.1	2875948	2876133	-	186	protein_coding	hypothetical protein && -	-	244	164	252	66	112	96	215.204	160.274	202.175	56.8561	83.2341	74.2408
KNNFDEDG_02541	168.589	120.348	257.312	41.6863	44.2761	54.0222	182.083	46.6615	1.96601	1.0657e-08	5.52739e-08	-	NC_999999999.1	2723450	2723770	-	321	protein_coding	HTH-type transcriptional repressor CzrA && PF01022:Bacterial regulatory protein, arsR family	HTH_5	161	102	266	41	51	59	82.2799	57.7602	123.656	20.4656	21.9615	26.4381
KNNFDEDG_01589.t00	4326.78	3273	4107.32	1225.17	1915.16	1814.78	3902.37	1651.7	1.2402	1.14297e-08	5.91804e-08	-	NC_999999999.1	1679700	1680272	-	573	protein_coding	hypothetical protein && PF03413:Peptidase propeptide and YPEB domain	-	4132	2774	4246	1205	2206	1982	1182.98	880.005	1105.77	336.96	532.166	497.546
KNNFDEDG_01499	101.573	75.5126	92.8646	220.633	222.248	223.414	89.9832	222.098	-1.3005	1.27048e-08	6.56703e-08	-	NC_999999999.1	1579967	1580692	-	726	protein_coding	tRNA1(Val) (adenine(37)-N6)-methyltransferase && PF05175:Methyltransferase small domain	-	97	64	96	217	256	244	21.9184	16.0242	19.7322	47.8927	48.7416	48.3434
KNNFDEDG_01788	603.152	403.52	518.494	1078.76	1083.46	1087.77	508.389	1083.33	-1.09048	1.32943e-08	6.86006e-08	-	NC_999999999.1	1894200	1896989	-	2790	protein_coding	Type-1 restriction enzyme R protein && PF12008:Type I restriction and modification enzyme - subunit R C terminal|PF04313:Type I restriction enzyme R protein N terminus (HSDR_N)|PF04851:Type III restriction enzyme, res subunit	-	576	342	536	1061	1248	1188	33.8681	22.282	28.6682	60.9337	61.831	61.2486
KNNFDEDG_01191	6339.38	7158.35	6469.57	12867.9	10782.5	11675.2	6655.77	11775.2	-0.823096	1.36309e-08	7.02178e-08	-	NC_999999999.1	1250153	1251670	-	1518	protein_coding	2,3-bisphosphoglycerate-independent phosphoglycerate mutase && PF01676:Metalloenzyme superfamily|PF06415:BPG-independent PGAM N-terminus (iPGM_N)	-	6054	6067	6688	12656	12420	12751	654.25	726.5	657.453	1335.89	1130.96	1208.25
KNNFDEDG_02191	2162.34	2027.04	1649.31	939.468	823.882	1067.63	1946.23	943.658	1.04428	1.40953e-08	7.24867e-08	-	NC_999999999.1	2356814	2358367	+	1554	protein_coding	Xylulose kinase && PF00370:FGGY family of carbohydrate kinases, N-terminal domain|PF02782:FGGY family of carbohydrate kinases, C-terminal domain	FGGY_N	2065	1718	1705	924	949	1166	217.993	200.958	163.724	95.2724	84.4134	107.927
KNNFDEDG_02347	297.388	189.961	188.631	644.613	673.691	488.031	225.327	602.112	-1.41764	1.42221e-08	7.30147e-08	-	NC_999999999.1	2529693	2530592	+	900	protein_coding	Vitamin B12 import ATP-binding protein BtuD && PF13732:Domain of unknown function (DUF4162)|PF00005:ABC transporter	ABC_tran	284	161	195	634	776	533	51.7665	32.5175	32.332	112.874	119.183	85.1861
KNNFDEDG_02641	249.219	218.278	172.186	84.3894	77.2661	77.8286	213.228	79.828	1.41732	1.44719e-08	7.41713e-08	-	NC_999999999.1	2822609	2824297	-	1689	protein_coding	Dihydroxy-acid dehydratase && PF00920:Dehydratase family	ILVD_EDD	238	185	178	83	89	85	23.1164	19.9102	15.7264	7.87398	7.28377	7.23891
KNNFDEDG_01338	6285.98	4271.18	5674.41	10422.6	11409.3	11553.4	5410.52	11128.5	-1.04031	1.501e-08	7.67996e-08	-	NC_999999999.1	1408766	1409695	+	930	protein_coding	Manganese-binding lipoprotein MntA && PF01297:Zinc-uptake complex component A periplasmic	-	6003	3620	5866	10251	13142	12618	1058.91	707.553	941.238	1766.16	1953.33	1951.6
KNNFDEDG_01282	7229.45	4968.49	7829.65	12985.8	18706.2	16214	6675.86	15968.7	-1.25815	1.82977e-08	9.34631e-08	-	NC_999999999.1	1352692	1353135	+	444	protein_coding	HTH-type transcriptional regulator MgrA && PF01047:MarR family	MarR	6904	4211	8094	12772	21547	17708	2550.88	1723.99	2720.32	4609.16	6708.11	5736.81
KNNFDEDG_00937	6603.26	6785.51	6782.99	10784.6	10527.3	10847.5	6723.92	10719.8	-0.672897	1.84574e-08	9.41201e-08	-	NC_999999999.1	994756	996453	+	1698	protein_coding	Ribonuclease J 1 && PF07521:RNA-metabolising metallo-beta-lactamase|PF00753:Metallo-beta-lactamase superfamily	Lactamase_B	6306	5751	7012	10607	12126	11847	609.241	615.657	616.232	1000.92	987.134	1003.59
KNNFDEDG_00718.t00	7.32998	2.35977	11.6081	59.9877	57.2984	54.9378	7.09927	57.408	-2.9816	1.93568e-08	9.8541e-08	-	NC_999999999.1	751584	751790	-	207	protein_coding	hypothetical protein && -	-	7	2	12	59	66	60	5.54754	1.75628	8.6507	45.6697	44.0727	41.6932
KNNFDEDG_00051	1998.99	2389.26	2521.85	1261.77	1288.35	1203.14	2303.37	1251.09	0.880583	2.06723e-08	1.05061e-07	-	NC_999999999.1	50803	51363	-	561	protein_coding	Peroxyureidoacrylate/ureidoacrylate amidohydrolase RutB && PF00857:Isochorismatase family	Isochorismatase	1909	2025	2607	1241	1484	1314	558.234	656.138	693.455	354.45	365.651	336.912
KNNFDEDG_00731	2377.01	3033.48	2072.04	7975.31	5327.02	5129.36	2494.18	6143.9	-1.30073	2.11902e-08	1.07513e-07	-	NC_999999999.1	764689	765507	-	819	protein_coding	Glycerol uptake facilitator protein && PF00230:Major intrinsic protein	-	2270	2571	2142	7844	6136	5602	454.69	570.626	390.28	1534.62	1035.61	983.883
KNNFDEDG_00818	901.587	749.226	883.181	457.533	443.629	449.575	844.665	450.246	0.908365	2.13702e-08	1.08245e-07	-	NC_999999999.1	868778	869977	-	1200	protein_coding	Coenzyme A biosynthesis bifunctional protein CoaBC && PF04127:DNA / pantothenate metabolism flavoprotein|PF02441:Flavoprotein	DFP	861	635	913	450	511	491	117.705	96.1891	113.535	60.0866	58.8621	58.8551
KNNFDEDG_00472	764.412	798.781	768.068	1585.1	1369.95	1302.03	777.087	1419.03	-0.868646	2.15366e-08	1.08905e-07	-	NC_999999999.1	468756	470219	+	1464	protein_coding	Rhomboid protease GlpG && PF01694:Rhomboid family	Rhomboid	730	677	794	1559	1578	1422	81.8003	84.0583	80.9319	170.628	148.992	139.715
KNNFDEDG_02348	608.388	441.276	448.846	1042.16	1010.54	1035.58	499.503	1029.42	-1.04296	2.28855e-08	1.15534e-07	-	NC_999999999.1	2530585	2531817	+	1233	protein_coding	putative protein YhaP && PF12698:ABC-2 family transporter protein	-	581	374	464	1025	1164	1131	77.3012	55.1368	56.1559	133.201	130.493	131.942
KNNFDEDG_02613	1467.04	1879.55	1270.12	771.706	538.258	442.25	1538.9	584.071	1.39804	2.47727e-08	1.24853e-07	-	NC_999999999.1	2795229	2795789	+	561	protein_coding	Potassium-transporting ATPase KdpC subunit && PF02669:K+-transporting ATPase, c chain	-	1401	1593	1313	759	620	483	409.683	516.162	349.255	216.783	152.765	123.842
KNNFDEDG_00013.t00	585.351	1295.51	859.965	326.374	307.328	294.833	913.609	309.512	1.56117	2.51794e-08	1.26692e-07	-	NC_999999999.1	8040	12569	+	4530	protein_coding	hypothetical protein && PF10145:Phage-related minor tail protein|PF01551:Peptidase family M23	Peptidase_M23	559	1098	889	321	354	322	20.2435	44.0593	29.2849	11.3541	10.8019	10.2245
KNNFDEDG_00946.t00	7845.17	6674.6	7731.95	3794.47	4335.58	4383.12	7417.24	4171.06	0.830457	2.61582e-08	1.31398e-07	-	NC_999999999.1	1004975	1006270	-	1296	protein_coding	hypothetical protein && -	-	7492	5657	7993	3732	4994	4787	948.344	793.44	920.333	461.405	532.647	531.303
Novel00033	154.977	269.013	208.945	80.3225	64.2437	63.1785	210.979	69.2482	1.60783	2.89279e-08	1.45071e-07	-	NC_999999999.1	254345	256002	-	1658	-	PF02390:Putative methyltransferase|PF01636:Phosphotransferase enzyme family	APH	148	228	216	79	74	69	14.6437	24.9967	19.4406	7.63464	6.16941	5.98616
KNNFDEDG_02396	144.505	125.068	169.284	21.3515	53.8258	32.0471	146.286	35.7415	2.02616	2.96087e-08	1.48239e-07	-	NC_999999999.1	2581489	2582178	-	690	protein_coding	Urease accessory protein UreF && PF01730:UreF	-	138	106	175	21	62	35	32.8098	27.9248	37.8468	4.87659	12.4205	7.29631
KNNFDEDG_00362	2757.12	2789.24	3017.13	4792.91	4530.92	4773.18	2854.5	4699	-0.718982	3.13761e-08	1.56829e-07	-	NC_999999999.1	357125	359755	+	2631	protein_coding	Valine--tRNA ligase && PF10458:Valyl tRNA synthetase tRNA binding arm|PF00133:tRNA synthetases class I (I, L, M and V)|PF08264:Anticodon-binding domain of tRNA	-	2633	2364	3119	4714	5219	5213	164.173	163.328	176.903	287.088	274.197	285.004
KNNFDEDG_01311.t00	620.954	702.031	628.771	373.144	324.691	317.724	650.585	338.52	0.94283	3.16753e-08	1.58064e-07	-	NC_999999999.1	1382210	1383133	-	924	protein_coding	hypothetical protein && -	-	593	595	650	367	374	347	105.282	117.052	104.974	63.6415	55.9494	54.0184
KNNFDEDG_00802	2396.9	2071.88	1980.14	1277.03	1152.91	1095.09	2149.64	1175.01	0.871619	3.55538e-08	1.77126e-07	-	NC_999999999.1	849998	852058	-	2061	protein_coding	ATP-dependent DNA helicase RecG && PF00270:DEAD/DEAH box helicase|PF00271:Helicase conserved C-terminal domain	Helicase_C	2289	1756	2047	1256	1328	1196	182.197	154.874	148.211	97.6467	89.0669	83.4713
KNNFDEDG_01858.t00	187.438	171.083	140.264	53.8872	69.4526	54.0222	166.262	59.1207	1.48828	3.64636e-08	1.8136e-07	-	NC_999999999.1	1979270	1980034	-	765	protein_coding	hypothetical protein && PF02195:ParB-like nuclease domain	ParBc	179	145	145	53	80	59	38.3853	34.454	28.2844	11.101	14.4552	11.0937
KNNFDEDG_00338	2064.96	1548.01	1836.98	834.744	943.688	999.869	1816.65	926.1	0.972034	3.65855e-08	1.81668e-07	-	NC_999999999.1	331618	332490	+	873	protein_coding	Formamidopyrimidine-DNA glycosylase && PF06831:Formamidopyrimidine-DNA glycosylase H2TH domain|PF01149:Formamidopyrimidine-DNA glycosylase N-terminal domain	H2TH	1972	1312	1899	821	1087	1092	370.566	273.182	324.602	150.687	172.112	179.925
KNNFDEDG_02554	2611.57	2175.71	2004.33	1300.41	1064.36	1010.86	2263.87	1125.21	1.00888	3.68675e-08	1.82769e-07	-	NC_999999999.1	2735341	2735811	-	471	protein_coding	S-ribosylhomocysteine lyase && PF02664:S-Ribosylhomocysteinase (LuxS)	-	2494	1844	2072	1279	1226	1104	868.657	711.661	656.461	435.107	359.804	337.157
KNNFDEDG_00299	114.138	121.528	162.513	307.056	296.042	338.783	132.726	313.96	-1.2394	3.7931e-08	1.87734e-07	-	NC_999999999.1	281437	282699	+	1263	protein_coding	Tyrosine--tRNA ligase && PF00579:tRNA synthetases class I (W and Y)|PF01479:S4 domain	S4	109	103	168	302	341	370	14.1578	14.8241	19.8493	38.3133	37.3205	42.1388
KNNFDEDG_00145	98.4311	107.369	96.734	232.833	230.93	216.089	100.845	226.617	-1.16954	4.19854e-08	2.07461e-07	-	NC_999999999.1	126526	127077	+	552	protein_coding	Epoxyqueuosine reductase && PF13484:4Fe-4S double cluster binding domain|PF13646:HEAT repeats	-	94	91	100	229	266	236	27.9358	29.9665	27.0334	66.4726	66.6099	61.4974
KNNFDEDG_02397	104.714	119.168	145.101	23.385	39.0671	41.2034	122.994	34.5518	1.82683	4.21377e-08	2.07875e-07	-	NC_999999999.1	2582171	2582623	-	453	protein_coding	Urease accessory protein UreE && PF05194:UreE urease accessory protein, C-terminal domain|PF02814:UreE urease accessory protein, N-terminal domain	-	100	101	150	23	45	45	36.2139	40.5281	49.4121	8.13534	13.7313	14.2889
KNNFDEDG_02790.t00	674.358	1011.16	994.425	389.411	435.815	359.843	893.314	395.023	1.17686	4.39922e-08	2.16671e-07	-	NC_999999999.1	2945765	2946094	+	330	protein_coding	hypothetical protein && -	-	644	857	1028	383	502	393	320.144	472.063	464.857	185.965	210.274	171.302
KNNFDEDG_00651	1330.91	1241.24	1249.8	729.003	713.626	781.033	1273.98	741.221	0.781427	4.41197e-08	2.16946e-07	-	NC_999999999.1	681545	682576	-	1032	protein_coding	Putative aminopeptidase YsdC && PF05343:M42 glutamyl aminopeptidase	-	1271	1052	1292	717	822	853	202.041	185.297	186.82	111.323	110.1	118.892
KNNFDEDG_01906.t00	157.071	119.168	143.166	291.804	308.196	323.218	139.802	307.739	-1.13644	4.78444e-08	2.3488e-07	-	NC_999999999.1	2036389	2036538	-	150	protein_coding	hypothetical protein && -	-	150	101	148	287	355	353	164.049	122.395	147.235	306.575	327.14	338.507
KNNFDEDG_01577.t00	2912.1	1748.59	3312.17	599.877	1039.19	1043.82	2657.62	894.294	1.57115	5.6293e-08	2.75909e-07	-	NC_999999999.1	1666914	1667576	+	663	protein_coding	hypothetical protein && -	-	2781	1482	3424	590	1197	1140	688.114	406.32	770.656	142.589	249.561	247.329
KNNFDEDG_00412	2823.09	2141.49	2607.95	1305.49	1442.88	1273.64	2524.17	1340.67	0.91296	5.65355e-08	2.7665e-07	-	NC_999999999.1	412196	412672	+	477	protein_coding	Transcription elongation factor GreA && PF01272:Transcription elongation factor, GreA/GreB, C-term|PF03449:Transcription elongation factor, N-terminal	-	2696	1815	2696	1284	1662	1391	927.202	691.658	843.416	431.313	481.625	419.462
KNNFDEDG_02704.t00	67.0169	116.808	75.4525	22.3683	18.2313	19.2282	86.426	19.9426	2.11529	5.97905e-08	2.92106e-07	-	NC_999999999.1	2878096	2878338	+	243	protein_coding	hypothetical protein && -	-	64	99	78	22	21	21	43.2063	74.0563	47.8992	14.5065	11.9456	12.4307
KNNFDEDG_01630.t00	49.2156	84.9516	32.8896	332.474	204.017	173.97	55.6856	236.82	-2.09514	6.09381e-08	2.97233e-07	-	NC_999999999.1	1718687	1718971	+	285	protein_coding	hypothetical protein && -	-	47	72	34	327	235	190	27.0537	45.922	17.8022	183.844	113.978	95.8943
KNNFDEDG_02330.t00	362.31	201.76	370.491	91.5066	116.333	109.876	311.521	105.905	1.55689	6.56729e-08	3.19812e-07	-	NC_999999999.1	2512320	2513288	-	969	protein_coding	hypothetical protein && PF02698:DUF218 domain	-	346	171	383	90	134	120	58.5768	32.0779	58.9814	14.8821	19.1151	17.8132
KNNFDEDG_00833	434.563	716.189	520.429	1679.65	1182.43	1237.02	557.06	1366.37	-1.29507	7.00181e-08	3.40425e-07	-	NC_999999999.1	885759	886676	-	918	protein_coding	Ribosomal large subunit pseudouridine synthase D && PF00849:RNA pseudouridylate synthase|PF01479:S4 domain	S4	415	607	538	1652	1362	1351	74.1615	120.193	87.454	288.346	205.083	211.688
KNNFDEDG_01821	958.133	906.151	1091.16	1649.15	1815.32	1758.93	985.148	1741.13	-0.821186	7.11656e-08	3.4545e-07	-	NC_999999999.1	1937766	1938653	-	888	protein_coding	GDP-L-fucose synthase && PF01370:NAD dependent epimerase/dehydratase family	Epimerase	915	768	1128	1622	2091	1921	169.037	157.21	189.555	292.674	325.49	311.171
KNNFDEDG_01368	2503.71	2301.95	2840.11	1206.87	1423.78	1482.41	2548.59	1371.02	0.894418	7.17129e-08	3.47416e-07	-	NC_999999999.1	1438288	1438824	-	537	protein_coding	Putative NAD(P)H-dependent FMN-containing oxidoreductase YwqN && PF03358:NADPH-dependent FMN reductase	FMN_red	2391	1951	2936	1187	1640	1619	730.429	660.414	815.872	354.179	422.149	433.667
KNNFDEDG_01822	368.593	496.731	447.878	887.614	834.3	830.477	437.734	850.797	-0.959366	7.18e-08	3.47416e-07	-	NC_999999999.1	1938653	1939210	-	558	protein_coding	putative sugar transferase EpsL && PF02397:Bacterial sugar transferase	-	352	421	463	873	961	907	103.486	137.145	123.819	250.684	238.059	233.807
KNNFDEDG_01113.t00	1207.35	1132.69	1077.62	369.077	461.86	640.026	1139.22	490.321	1.21562	7.28872e-08	3.52114e-07	-	NC_999999999.1	1182920	1183987	-	1068	protein_coding	Putative monooxygenase && PF03060:Nitronate monooxygenase	NPD	1153	960	1114	363	532	699	177.105	163.393	155.652	54.4605	68.8552	94.1434
KNNFDEDG_00230.t00	702.631	894.352	785.48	436.181	420.189	375.409	794.154	410.593	0.951491	7.74347e-08	3.73118e-07	-	NC_999999999.1	200795	201298	+	504	protein_coding	IS30 family transposase ISSau5 && PF13565:Homeodomain-like domain	-	671	758	812	429	484	410	218.406	273.383	240.417	136.387	132.743	117.014
KNNFDEDG_02250.t00	2219.94	1657.74	1540.97	908.966	852.531	627.207	1806.21	796.235	1.18188	7.74813e-08	3.73118e-07	-	NC_999999999.1	2426686	2427342	-	657	protein_coding	hypothetical protein && PF13529:Peptidase_C39 like family	-	2120	1405	1593	894	982	685	529.351	388.726	361.818	218.031	206.606	149.972
KNNFDEDG_01820	1527.78	1877.19	1714.13	3235.27	2857.11	2961.15	1706.37	3017.84	-0.82271	7.91942e-08	3.80761e-07	-	NC_999999999.1	1936450	1937712	-	1263	protein_coding	UDP-N-acetyl-D-mannosamine dehydrogenase && PF03721:UDP-glucose/GDP-mannose dehydrogenase family, NAD binding domain|PF03720:UDP-glucose/GDP-mannose dehydrogenase family, UDP binding domain|PF00984:UDP-glucose/GDP-mannose dehydrogenase family, central domain	-	1459	1591	1772	3182	3291	3234	189.507	228.981	209.363	403.685	360.181	368.316
KNNFDEDG_01544.t00	552.89	547.466	549.449	300.955	316.878	290.255	549.935	302.696	0.861182	7.99751e-08	3.83906e-07	-	NC_999999999.1	1632468	1633721	-	1254	protein_coding	hypothetical protein && -	-	528	464	568	296	365	317	69.0732	67.2595	67.5913	37.8216	40.2338	36.3618
KNNFDEDG_01709	2834.61	2614.62	2493.8	1647.12	1577.44	1518.12	2647.68	1580.89	0.744042	8.16066e-08	3.91118e-07	-	NC_999999999.1	1805112	1805828	-	717	protein_coding	Ribitol-5-phosphate cytidylyltransferase 2 && PF01128:2-C-methyl-D-erythritol 4-phosphate cytidylyltransferase	-	2707	2216	2578	1620	1817	1658	619.358	561.803	536.542	362.028	350.293	332.621
KNNFDEDG_01101	1126.72	1057.18	1496.47	2176.84	2853.64	2713.01	1226.79	2581.16	-1.07279	8.95446e-08	4.28484e-07	-	NC_999999999.1	1172221	1173435	-	1215	protein_coding	Peptidoglycan O-acetyltransferase && PF03062:MBOAT, membrane-bound O-acyltransferase family	MBOAT	1076	896	1547	2141	3287	2963	145.281	134.049	190	282.349	373.955	350.784
KNNFDEDG_01909	14162.6	9767.08	11000.6	6334.29	5652.58	5826.16	11643.4	5937.68	0.971603	9.51548e-08	4.54612e-07	-	NC_999999999.1	2039296	2039853	-	558	protein_coding	Potassium-transporting ATPase KdpC subunit && PF02669:K+-transporting ATPase, c chain	-	13525	8278	11372	6230	6511	6363	3976.27	2696.65	3041.18	1788.96	1612.91	1640.26
KNNFDEDG_01407	1117.3	591.122	617.163	2264.28	1918.63	1915.5	775.194	2032.8	-1.39058	9.60154e-08	4.58001e-07	-	NC_999999999.1	1474384	1476615	-	2232	protein_coding	Bone sialoprotein-binding protein && PF10425:C-terminus of bacterial fibrinogen-binding adhesin|PF05738:Cna protein B-type domain|PF00746:Gram positive anchor	Gram_pos_anchor	1067	501	638	2227	2210	2092	78.423	40.8016	42.6547	159.872	136.866	134.819
KNNFDEDG_01432	4990.67	4515.41	5966.55	8513.16	10980.5	10610.3	5157.54	10034.7	-0.96016	1.06608e-07	5.07729e-07	-	NC_999999999.1	1512524	1513024	-	501	protein_coding	50S ribosomal protein L10 && PF00466:Ribosomal protein L10	-	4766	3827	6168	8373	12648	11588	1560.59	1388.53	1837.16	2677.87	3489.64	3327.02
KNNFDEDG_02271	3800.07	4615.7	4083.14	2590.65	2139.14	2148.07	4166.31	2292.62	0.861852	1.11237e-07	5.28941e-07	-	NC_999999999.1	2450441	2451880	+	1440	protein_coding	Multidrug export protein EmrB && PF07690:Major Facilitator Superfamily	MFS_1	3629	3912	4221	2548	2464	2346	413.426	493.821	437.414	283.52	236.524	234.342
KNNFDEDG_02442	6875.52	9673.87	8721.53	20591	16454.2	15102.4	8423.64	17382.5	-1.04514	1.13037e-07	5.3666e-07	-	NC_999999999.1	2622721	2623374	+	654	protein_coding	30S ribosomal protein S3 && PF00189:Ribosomal protein S3, C-terminal domain|PF07650:KH domain	-	6566	8199	9016	20252	18953	16494	1647.01	2278.85	2057.2	4961.77	4005.87	3627.71
KNNFDEDG_00843.t00	900.54	726.808	1067.94	295.871	381.99	463.309	898.43	380.39	1.23977	1.1738e-07	5.56408e-07	-	NC_999999999.1	895604	896395	-	792	protein_coding	Polyphenol oxidase && PF02578:Multi-copper polyphenol oxidoreductase laccase	-	860	616	1104	291	440	506	178.134	141.38	208.01	58.8727	76.7934	91.8987
KNNFDEDG_02142.t00	389.536	298.511	477.866	78.289	160.609	140.092	388.637	126.33	1.61937	1.18403e-07	5.6038e-07	-	NC_999999999.1	2303180	2303728	-	549	protein_coding	hypothetical protein && PF00440:Bacterial regulatory proteins, tetR family	TetR_N	372	253	494	77	185	153	111.159	83.7686	134.275	22.4732	46.5796	40.087
KNNFDEDG_01862	140.317	135.687	118.983	28.4687	20.8358	52.191	131.662	33.8318	1.96028	1.19067e-07	5.62641e-07	-	NC_999999999.1	1983750	1985486	-	1737	protein_coding	N(2)-citryl-N(6)-acetyl-N(6)-hydroxylysine synthase && PF06276:Ferric iron reductase FhuF-like transporter|PF04183:IucA / IucC family	-	134	115	123	28	24	57	12.6555	12.0346	10.5668	2.58288	1.90989	4.72019
KNNFDEDG_00768.t00	340.32	502.63	352.112	1465.12	882.049	852.452	398.354	1066.54	-1.42141	1.27299e-07	6.00607e-07	-	NC_999999999.1	811811	812593	-	783	protein_coding	hypothetical protein && PF01148:Cytidylyltransferase family	-	325	426	364	1441	1016	931	68.0918	98.8965	69.3713	294.882	179.361	171.03
KNNFDEDG_00008.t00	98.4311	142.766	185.729	26.4352	46.0124	42.119	142.309	38.1889	1.89374	1.27696e-07	6.01541e-07	-	NC_999999999.1	5676	6080	+	405	protein_coding	hypothetical protein && PF04883:Bacteriophage HK97-gp10, putative tail-component	-	94	121	192	26	53	46	38.0755	54.308	70.7435	10.2864	18.0891	16.3375
KNNFDEDG_02222	38.7442	43.6557	32.8896	140.31	110.256	104.382	38.4298	118.316	-1.62555	1.3104e-07	6.16335e-07	-	NC_999999999.1	2393082	2393951	+	870	protein_coding	Glutathione transport system permease protein GsiD && PF12911:N-terminal TM domain of oligopeptide transport permease C|PF00528:Binding-protein-dependent transport system inner membrane component	BPD_transp_1	37	37	34	138	127	114	6.97679	7.73064	5.83176	25.4159	20.1781	18.8482
KNNFDEDG_01192	3577.03	4168.53	3593.67	7169.03	6015.47	6537.6	3779.74	6574.04	-0.798568	1.34615e-07	6.32167e-07	-	NC_999999999.1	1251673	1252434	-	762	protein_coding	Triosephosphate isomerase && PF00121:Triosephosphate isomerase	-	3416	3533	3715	7051	6929	7140	735.421	842.795	727.518	1482.66	1256.93	1347.81
KNNFDEDG_01337	4088.03	4649.92	3264.77	11125.2	7367.19	8038.32	4000.91	8843.56	-1.14437	1.40811e-07	6.60244e-07	-	NC_999999999.1	1407933	1408769	+	837	protein_coding	Manganese transport system membrane protein MntB && PF00950:ABC 3 transport family	ABC-3	3904	3941	3375	10942	8486	8779	765.169	855.883	601.712	2094.68	1401.44	1508.7
KNNFDEDG_01424	44623.9	49584.6	41476.6	126086	87204.7	78383.5	45228.4	97224.7	-1.1041	1.48519e-07	6.95305e-07	-	NC_999999999.1	1500162	1502243	-	2082	protein_coding	Elongation factor G && PF03144:Elongation factor Tu domain 2|PF00009:Elongation factor Tu GTP binding domain|PF00679:Elongation factor G C-terminus|PF14492:Elongation Factor G, domain II|PF03764:Elongation factor G, domain IV	GTP_EFTU	42615	42025	42877	124010	100448	85606	3357.8	3669.11	3073.15	9543.82	6668.94	5914.36
KNNFDEDG_01453	82.724	76.6924	109.309	17.2846	21.704	30.2158	89.5753	23.0681	1.95552	1.49621e-07	6.99387e-07	-	NC_999999999.1	1533240	1534622	+	1383	protein_coding	HTH-type transcriptional regulatory protein GabR && PF00155:Aminotransferase class I and II|PF00392:Bacterial regulatory proteins, gntR family	Aminotran_1_2	79	65	113	17	25	33	9.37083	8.54327	12.1926	1.96958	2.4987	3.43223
KNNFDEDG_00267.t00	1074.37	1510.25	1459.72	703.584	668.482	684.892	1348.11	685.653	0.975361	1.51687e-07	7.07952e-07	-	NC_999999999.1	234572	235525	-	954	protein_coding	hypothetical protein && PF16199:Radical_SAM C-terminal domain|PF04055:Radical SAM superfamily	Radical_SAM	1026	1280	1509	692	770	748	176.43	243.89	236.038	116.226	111.568	112.781
KNNFDEDG_02682.t00	29.3199	29.4971	34.8242	1.01674	1.73632	1.83126	31.2137	1.52811	4.33809	1.54005e-07	7.17664e-07	-	NC_999999999.1	2859242	2859583	+	342	protein_coding	hypothetical protein && -	-	28	25	36	1	2	2	13.4309	13.2876	15.7078	0.468511	0.808351	0.841178
KNNFDEDG_00756	4333.06	3748.49	4353.03	6987.04	9113.92	7087.9	4144.86	7729.62	-0.899036	1.54311e-07	7.17983e-07	-	NC_999999999.1	796128	796397	-	270	protein_coding	30S ribosomal protein S15 && -	-	4138	3177	4500	6872	10498	7741	2514.2	2138.88	2487.08	4078.17	5374.51	4123.99
KNNFDEDG_02340.t00	553.937	403.52	552.351	142.344	230.93	227.076	503.269	200.117	1.32938	1.59153e-07	7.39279e-07	-	NC_999999999.1	2523183	2523602	-	420	protein_coding	hypothetical protein && -	-	529	342	571	140	266	248	206.623	148.016	202.874	53.4103	87.5444	84.935
KNNFDEDG_01594	5019.99	5888.8	4541.66	16774.2	10962.2	9246.96	5150.15	12327.8	-1.25925	1.59376e-07	7.39279e-07	-	NC_999999999.1	1683317	1683820	-	504	protein_coding	Single-stranded DNA-binding protein A && PF00436:Single-strand binding protein family	-	4794	4991	4695	16498	12627	10099	1560.42	1800.07	1390.1	5245.02	3463.11	2882.25
KNNFDEDG_00589.t00	2003.18	1949.17	2459.94	1118.41	1205.87	1231.52	2137.43	1185.27	0.850807	1.61432e-07	7.47449e-07	-	NC_999999999.1	618223	619347	+	1125	protein_coding	hypothetical protein && PF13769:Virulence factor|PF13646:HEAT repeats|PF08712:Scaffold protein Nfu/NifU N terminal	-	1913	1652	2543	1100	1389	1345	278.956	266.926	337.314	156.67	170.666	171.97
KNNFDEDG_00860.t00	272.256	253.675	260.214	539.889	473.146	466.972	262.049	493.336	-0.911909	1.61631e-07	7.47449e-07	-	NC_999999999.1	913384	913611	-	228	protein_coding	hypothetical protein && -	-	260	215	269	531	545	510	187.073	171.41	176.059	373.169	330.414	321.751
KNNFDEDG_01477	140.317	138.046	148.003	270.453	296.91	299.411	142.122	288.925	-1.02326	1.65875e-07	7.65906e-07	-	NC_999999999.1	1557726	1559021	-	1296	protein_coding	tRNA(Ile)-lysidine synthase && PF11734:TilS substrate C-terminal domain|PF01171:PP-loop family	-	134	117	153	266	342	327	16.9618	16.4102	17.6168	32.8869	36.4768	36.2933
KNNFDEDG_02138	3485.93	3506.61	3465.98	2148.37	2140.01	2300.98	3486.17	2196.45	0.666435	1.68681e-07	7.77362e-07	-	NC_999999999.1	2297413	2299821	-	2409	protein_coding	Copper-exporting P-type ATPase && PF00403:Heavy-metal-associated domain|PF00122:E1-E2 ATPase|PF00702:haloacid dehalogenase-like hydrolase	E1-E2_ATPase	3329	2972	3583	2113	2465	2513	226.699	224.257	221.947	140.543	141.441	150.051
KNNFDEDG_01612.t00	594.775	319.748	603.62	166.745	195.336	198.692	506.048	186.924	1.43737	1.68869e-07	7.77362e-07	-	NC_999999999.1	1701589	1701978	+	390	protein_coding	hypothetical protein && PF07166:Protein of unknown function (DUF1398)	-	568	271	624	164	225	217	238.922	126.31	238.759	67.3791	79.7469	80.0349
KNNFDEDG_02216.t00	1224.11	1426.48	938.32	575.475	415.848	587.835	1196.3	526.386	1.18439	1.69632e-07	7.79689e-07	-	NC_999999999.1	2385983	2386750	+	768	protein_coding	hypothetical protein && PF12706:Beta-lactamase superfamily domain	-	1169	1209	970	566	479	642	249.704	286.153	188.474	118.087	86.2125	120.242
KNNFDEDG_01343	72.2526	40.116	34.8242	117.942	230.062	263.702	49.0643	203.902	-2.05622	1.73899e-07	7.98091e-07	-	NC_999999999.1	1415374	1415676	-	303	protein_coding	Na(+)/H(+) antiporter subunit F && PF04066:Multiple resistance and pH regulation protein F (MrpF / PhaF)	-	69	34	36	116	265	288	37.3576	20.3971	17.7296	61.3425	120.893	136.721
KNNFDEDG_02267	3116.29	1951.53	3221.24	821.526	1120.79	1345.06	2763.02	1095.79	1.33422	1.74537e-07	7.99809e-07	-	NC_999999999.1	2446120	2447433	-	1314	protein_coding	Immunoglobulin-binding protein sbi && PF02216:B domain|PF11621:C3 binding domain 4 of IgG-bind protein SBI	-	2976	1654	3330	808	1291	1469	371.544	228.809	378.172	98.5286	135.809	160.809
KNNFDEDG_01293.t00	90.054	107.369	105.44	207.415	254.37	224.33	100.954	228.705	-1.18125	1.76205e-07	8.06232e-07	-	NC_999999999.1	1361721	1362410	+	690	protein_coding	hypothetical protein && -	-	86	91	109	204	293	245	20.4467	23.9732	23.5731	47.3726	58.6968	51.0741
KNNFDEDG_02163.t00	54.4513	112.089	78.3545	273.503	211.831	232.57	81.6316	239.301	-1.55544	1.79122e-07	8.18341e-07	-	NC_999999999.1	2326812	2327855	+	1044	protein_coding	hypothetical protein && PF13303:Phosphotransferase system, EIIC	-	52	95	81	269	244	254	8.17101	16.5408	11.5778	41.2855	32.3062	34.9959
KNNFDEDG_00458	1818.88	1663.64	1719.93	1097.06	1026.16	934.859	1734.15	1019.36	0.766868	1.84089e-07	8.39766e-07	-	NC_999999999.1	454171	454989	+	819	protein_coding	Putative pyruvate, phosphate dikinase regulatory protein && PF03618:Kinase/pyrophosphorylase	DUF299	1737	1410	1778	1079	1182	1021	347.928	312.945	323.957	211.098	199.494	179.319
KNNFDEDG_02440	1035.62	1737.97	1384.26	3330.84	3259.07	2644.34	1385.95	3078.08	-1.15146	1.86381e-07	8.48943e-07	-	NC_999999999.1	2622037	2622315	+	279	protein_coding	30S ribosomal protein S19 && -	-	989	1473	1431	3276	3754	2888	581.521	959.692	765.377	1881.42	1859.89	1488.94
KNNFDEDG_02531	3297.44	3075.96	3423.42	1548.5	1600.88	2087.64	3265.6	1745.67	0.903552	2.07083e-07	9.41826e-07	-	NC_999999999.1	2707442	2708548	-	1107	protein_coding	Mannitol-1-phosphate 5-dehydrogenase && PF01232:Mannitol dehydrogenase Rossmann domain|PF08125:Mannitol dehydrogenase C-terminal domain	Mannitol_dh_C	3149	2607	3539	1523	1844	2280	466.657	428.082	477.06	220.444	230.255	296.259
KNNFDEDG_01861	201.051	189.961	138.33	67.1048	59.9029	73.2505	176.447	66.7527	1.40149	2.09437e-07	9.51102e-07	-	NC_999999999.1	1981991	1983769	-	1779	protein_coding	Aerobactin synthase && PF04183:IucA / IucC family|PF06276:Ferric iron reductase FhuF-like transporter	-	192	161	143	66	69	80	17.7051	16.4507	11.995	5.94448	5.36129	6.46842
KNNFDEDG_02439	10746.8	14739.1	13016.5	29986.7	24252.9	22175.7	12834.1	25471.7	-0.988923	2.13533e-07	9.6825e-07	-	NC_999999999.1	2621137	2621970	+	834	protein_coding	50S ribosomal protein L2 && PF03947:Ribosomal Proteins L2, C-terminal domain|PF00181:Ribosomal Proteins L2, RNA binding domain	Ribosomal_L2_C	10263	12492	13456	29493	27936	24219	2018.74	2722.7	2407.63	5666.29	4630.14	4177.09
KNNFDEDG_01007	1193.74	1431.2	1448.11	2795.02	2348.37	2282.67	1357.68	2475.35	-0.866369	2.26284e-07	1.02453e-06	-	NC_999999999.1	1068897	1070459	-	1563	protein_coding	Peptide chain release factor 3 && PF16658:Class II release factor RF3, C-terminal domain|PF00009:Elongation factor Tu GTP binding domain|PF03144:Elongation factor Tu domain 2	GTP_EFTU	1140	1213	1497	2749	2705	2493	119.652	141.07	142.923	281.814	239.224	229.429
KNNFDEDG_01849.t00	3524.67	2375.11	2802.38	5946.91	5593.54	5365.6	2900.72	5635.35	-0.957931	2.27392e-07	1.02802e-06	-	NC_999999999.1	1969578	1970243	-	666	protein_coding	hypothetical protein && PF00746:Gram positive anchor	Gram_pos_anchor	3366	2013	2897	5849	6443	5860	829.111	549.418	649.104	1407.19	1337.24	1265.63
KNNFDEDG_02395	137.175	208.839	149.938	41.6863	27.7811	65.9254	165.317	45.1309	1.87279	2.2793e-07	1.02891e-06	-	NC_999999999.1	2580862	2581476	-	615	protein_coding	Urease accessory protein UreG && PF02492:CobW/HypB/UreG, nucleotide-binding domain	-	131	177	155	41	32	72	34.9437	52.3156	37.6094	10.6821	7.19235	16.84
KNNFDEDG_01555.t00	148.694	160.464	171.219	65.0714	70.3208	46.6972	160.126	60.6964	1.39977	2.28917e-07	1.03183e-06	-	NC_999999999.1	1640444	1641931	-	1488	protein_coding	hypothetical protein && -	-	142	136	177	64	81	51	15.6552	16.6138	17.7505	6.89165	7.52451	4.93005
KNNFDEDG_02301.t00	124.61	147.485	123.819	234.867	387.199	421.19	131.972	347.752	-1.40021	2.57145e-07	1.15735e-06	-	NC_999999999.1	2481239	2481604	+	366	protein_coding	hypothetical protein && PF11337:Protein of unknown function (DUF3139)	-	119	125	128	231	446	460	53.3383	62.0815	52.1878	101.129	168.442	180.784
KNNFDEDG_00374	996.877	1546.83	1423.92	643.596	637.228	637.279	1322.54	639.368	1.04842	2.58893e-07	1.16348e-06	-	NC_999999999.1	371093	371935	+	843	protein_coding	Cell shape-determining protein MreC && PF04085:rod shape-determining protein MreC	-	952	1311	1472	633	734	696	185.26	282.689	260.568	120.316	120.355	118.759
KNNFDEDG_02599	369.64	276.093	384.034	620.211	734.462	837.802	343.256	730.825	-1.08908	2.64304e-07	1.18604e-06	-	NC_999999999.1	2777147	2777794	-	648	protein_coding	putative protein YedJ && PF01966:HD domain	HD	353	234	397	610	846	915	89.3661	65.6408	91.423	150.835	180.464	203.109
KNNFDEDG_01197.t00	3300.58	2152.11	2543.14	1052.33	1257.96	1428.38	2665.28	1246.22	1.09665	2.68562e-07	1.20337e-06	-	NC_999999999.1	1257820	1258689	+	870	protein_coding	Epimerase family protein && PF08338:Domain of unknown function (DUF1731)|PF01370:NAD dependent epimerase/dehydratase family	Epimerase	3152	1824	2629	1035	1449	1560	594.347	381.1	450.932	190.619	230.221	257.923
KNNFDEDG_00407.t00	2413.66	1879.55	2236.49	1044.19	1324.81	1042.9	2176.57	1137.3	0.936345	2.76245e-07	1.23596e-06	-	NC_999999999.1	408108	408416	+	309	protein_coding	hypothetical protein && PF06949:Protein of unknown function (DUF1292)	-	2305	1593	2312	1027	1526	1139	1223.73	937.11	1116.53	532.547	682.641	530.212
KNNFDEDG_00014.t00	130.892	286.712	206.043	67.1048	70.3208	50.3597	207.883	62.5951	1.73023	2.84358e-07	1.27038e-06	-	NC_999999999.1	12566	14050	+	1485	protein_coding	hypothetical protein && PF05709:Phage tail protein	-	125	243	213	66	81	55	13.8088	29.7449	21.4039	7.12137	7.53971	5.32746
KNNFDEDG_00053	1982.24	2395.16	1920.17	4003.92	3382.34	3852.06	2099.19	3746.11	-0.835785	3.02064e-07	1.3475e-06	-	NC_999999999.1	53038	54600	+	1563	protein_coding	Sodium-dependent dicarboxylate transporter SdcS && PF00939:Sodium:sulfate symporter transmembrane region	Na_sulph_symp	1893	2030	1985	3938	3896	4207	198.685	236.086	189.514	403.704	344.553	387.166
KNNFDEDG_02618	1946.63	2339.71	2092.36	1319.73	1231.05	1189.4	2126.23	1246.73	0.770103	3.09721e-07	1.37963e-06	-	NC_999999999.1	2798960	2800108	+	1149	protein_coding	Alanine racemase 1 && PF00842:Alanine racemase, C-terminal domain|PF01168:Alanine racemase, N-terminal domain	Ala_racemase_N	1859	1983	2163	1298	1418	1299	265.419	313.715	280.916	181.009	170.59	162.62
KNNFDEDG_01066.t00	9886.04	7377.81	9092.99	4191	4963.26	5057.03	8785.62	4737.1	0.891136	3.10791e-07	1.38236e-06	-	NC_999999999.1	1132688	1133590	-	903	protein_coding	hypothetical protein && PF01557:Fumarylacetoacetate (FAA) hydrolase family	FAA_hydrolase	9441	6253	9400	4122	5717	5523	1715.15	1258.73	1553.39	731.419	875.138	879.774
KNNFDEDG_01575	851.324	1106.73	1089.22	2201.24	1664.26	2118.77	1015.76	1994.76	-0.973591	3.39804e-07	1.50919e-06	-	NC_999999999.1	1665273	1665851	-	579	protein_coding	Xanthine phosphoribosyltransferase && PF00156:Phosphoribosyl transferase domain	Pribosyltran	813	938	1126	2165	1917	2314	230.348	294.481	290.202	599.136	457.657	574.869
KNNFDEDG_02190.t00	751.846	860.135	566.861	386.361	314.273	291.171	726.281	330.602	1.13541	3.45188e-07	1.53086e-06	-	NC_999999999.1	2356109	2356789	+	681	protein_coding	hypothetical protein && PF00392:Bacterial regulatory proteins, gntR family|PF07729:FCD domain	FCD	718	729	586	380	362	318	172.962	194.587	128.408	89.4093	73.4781	67.1683
KNNFDEDG_00928.t00	9.42426	20.058	13.5428	67.1048	59.9029	65.9254	14.3417	64.3111	-2.17591	3.50033e-07	1.55007e-06	-	NC_999999999.1	986328	986867	-	540	protein_coding	hypothetical protein && PF07883:Cupin domain|PF12844:Helix-turn-helix domain	Cupin_2	9	17	14	66	69	72	2.73415	5.72253	3.86878	19.5838	17.6625	19.1789
KNNFDEDG_01415	132.987	145.126	106.407	244.018	310.801	317.724	128.173	290.847	-1.18584	3.68401e-07	1.62861e-06	-	NC_999999999.1	1488696	1489358	+	663	protein_coding	Deoxyadenosine/deoxycytidine kinase && PF01712:Deoxynucleoside kinase	-	127	123	110	240	358	347	31.4241	33.7229	24.7582	58.0021	74.639	75.2835
KNNFDEDG_01699	23.0371	40.116	35.7916	97.607	111.992	105.298	32.9816	104.966	-1.67426	3.68842e-07	1.62861e-06	-	NC_999999999.1	1791200	1791940	-	741	protein_coding	Sensory transduction protein LytR && PF04397:LytTr DNA-binding domain|PF00072:Response regulator receiver domain	LytTR	22	34	37	96	129	115	4.87054	8.34053	7.45116	20.7587	24.064	22.3236
KNNFDEDG_02449	1381.18	1662.46	1787.64	3234.25	3023.79	2619.62	1610.43	2959.22	-0.87765	3.69598e-07	1.62957e-06	-	NC_999999999.1	2625639	2625824	+	186	protein_coding	30S ribosomal protein S14 type Z && -	-	1319	1409	1848	3181	3483	2861	1163.34	1376.99	1482.62	2740.29	2588.43	2212.53
KNNFDEDG_00803.t00	2004.23	2530.85	2606.01	4428.92	4056.9	4167.95	2380.36	4217.92	-0.825319	3.7307e-07	1.64249e-06	-	NC_999999999.1	852248	853894	-	1647	protein_coding	hypothetical protein && PF13684:Dihydroxyacetone kinase family|PF02734:DAK2 domain	-	1914	2145	2694	4356	4673	4552	190.643	236.737	244.087	423.78	392.192	397.551
KNNFDEDG_01641.t00	75.394	24.7776	43.5303	122.009	243.084	314.977	47.9006	226.69	-2.23967	3.84498e-07	1.69034e-06	-	NC_999999999.1	1730961	1732322	+	1362	protein_coding	hypothetical protein && PF07670:Nucleoside recognition	-	72	21	45	120	280	344	8.67218	2.80269	4.93033	14.1173	28.4169	36.33
KNNFDEDG_01280	561.267	563.984	563.959	912.016	954.974	923.871	563.07	930.287	-0.724484	3.90852e-07	1.71578e-06	-	NC_999999999.1	1350528	1351436	-	909	protein_coding	Oxidoreductase YdhF && PF00248:Aldo/keto reductase family	Aldo_ket_red	536	478	583	897	1100	1009	96.7328	95.5866	95.7073	158.116	167.273	159.666
KNNFDEDG_00676.t00	36.6499	74.3327	105.44	8.13392	7.81342	16.4814	72.1409	10.8096	2.73781	3.95963e-07	1.7357e-06	-	NC_999999999.1	717025	717261	-	237	protein_coding	hypothetical protein && -	-	35	63	109	8	9	18	24.2266	48.3198	68.6307	5.40864	5.24917	10.9247
KNNFDEDG_01870	662.839	273.733	537.841	998.439	2002.84	1950.29	491.471	1650.52	-1.74717	4.00602e-07	1.7535e-06	-	NC_999999999.1	1994085	1994837	+	753	protein_coding	HTH-type transcriptional regulator SarS && -	-	633	232	556	982	2307	2130	137.906	56.0049	110.184	208.96	423.495	406.882
KNNFDEDG_00302	628.284	803.501	765.166	1542.39	1214.55	1385.35	732.317	1380.77	-0.914918	4.03981e-07	1.76574e-06	-	NC_999999999.1	284984	286450	+	1467	protein_coding	PTS system N-acetylglucosamine-specific EIICBA component && PF02378:Phosphotransferase system, EIIC|PF00367:phosphotransferase system, EIIB	-	600	681	791	1517	1399	1513	67.0956	84.3821	80.4612	165.692	131.821	148.352
KNNFDEDG_00063.t00	240.842	277.273	251.508	496.169	463.596	455.069	256.541	471.611	-0.87911	4.04618e-07	1.76598e-06	-	NC_999999999.1	64241	64543	+	303	protein_coding	hypothetical protein && PF01371:Trp repressor protein	Trp_repressor	230	235	260	488	534	497	124.525	140.98	128.047	258.062	243.61	235.938
KNNFDEDG_02611	7712.18	11690.3	9105.57	5194.53	3159.23	2652.58	9502.68	3668.78	1.37312	4.13595e-07	1.80256e-06	-	NC_999999999.1	2791487	2793163	+	1677	protein_coding	Potassium-transporting ATPase potassium-binding subunit && PF03814:Potassium-transporting ATPase A subunit	-	7365	9908	9413	5109	3639	2897	720.465	1073.96	837.597	488.145	299.947	248.485
KNNFDEDG_02552	6927.88	6580.21	5809.84	4128.98	3603.72	3804.45	6439.31	3845.72	0.743685	4.4085e-07	1.91858e-06	-	NC_999999999.1	2733524	2734825	+	1302	protein_coding	Pyrimidine-nucleoside phosphorylase && PF02885:Glycosyl transferase family, helical bundle domain|PF07831:Pyrimidine nucleoside phosphorylase C-terminal domain|PF00591:Glycosyl transferase family, a/b domain	Glycos_trans_3N	6616	5577	6006	4061	4151	4155	833.6	778.615	688.358	499.768	440.695	459.033
KNNFDEDG_02448	4774.96	6813.83	5858.21	12550.6	10929.2	9991.36	5815.66	11157.1	-0.939993	4.77257e-07	2.07405e-06	-	NC_999999999.1	2625077	2625616	+	540	protein_coding	50S ribosomal protein L5 && PF00673:ribosomal L5P family C-terminus|PF00281:Ribosomal protein L5	-	4560	5775	6056	12344	12589	10912	1385.3	1943.98	1673.53	3662.76	3222.51	2906.66
KNNFDEDG_01430	393.724	377.563	498.18	799.158	755.298	841.465	423.156	798.64	-0.914968	4.81628e-07	2.09004e-06	-	NC_999999999.1	1511330	1511938	-	609	protein_coding	Ribosomal RNA small subunit methyltransferase C && PF05175:Methyltransferase small domain	-	376	320	515	786	870	919	101.285	95.5137	126.192	206.8	197.469	217.061
KNNFDEDG_01481.t00	1440.86	1798.14	1703.49	1002.51	887.258	925.703	1647.5	938.489	0.811974	4.85679e-07	2.10461e-06	-	NC_999999999.1	1560377	1561570	-	1194	protein_coding	hypothetical protein && PF00590:Tetrapyrrole (Corrin/Porphyrin) Methylases|PF03819:MazG nucleotide pyrophosphohydrolase domain	-	1376	1524	1761	986	1022	1011	189.055	232.014	220.087	132.318	118.316	121.795
KNNFDEDG_02195	210.475	210.019	191.533	444.315	386.33	359.843	204.009	396.83	-0.959988	4.89021e-07	2.11606e-06	-	NC_999999999.1	2367072	2367938	+	867	protein_coding	UTP--glucose-1-phosphate uridylyltransferase && PF00483:Nucleotidyl transferase	-	201	178	198	437	445	393	38.0321	37.3194	34.079	80.7623	70.9475	65.2015
KNNFDEDG_01700	261.785	271.373	265.051	539.889	470.542	457.815	266.07	489.415	-0.878911	4.90341e-07	2.11875e-06	-	NC_999999999.1	1791943	1793697	-	1755	protein_coding	Sensor histidine kinase YpdA && PF07694:5TMR of 5TMR-LYT|PF02518:Histidine kinase-, DNA gyrase B-, and HSP90-like ATPase|PF06580:Histidine kinase	His_kinase	250	230	274	531	542	500	23.3688	23.8223	23.2977	48.4801	42.6892	40.9805
KNNFDEDG_02317.t00	4916.32	3199.84	4265	1472.24	2157.37	2037.28	4127.06	1888.96	1.12742	4.91769e-07	2.12189e-06	-	NC_999999999.1	2498098	2498727	+	630	protein_coding	putative lipoprotein && -	-	4695	2712	4409	1448	2485	2225	1222.55	782.496	1044.33	368.277	545.233	508.011
KNNFDEDG_00305.t00	898.446	611.18	807.729	334.507	390.671	402.878	772.451	376.019	1.03875	4.92755e-07	2.12312e-06	-	NC_999999999.1	289427	290587	-	1161	protein_coding	Soluble hydrogenase 42 kDa subunit && PF00266:Aminotransferase class-V	Aminotran_5	858	518	835	329	450	440	121.235	81.1018	107.323	45.4056	53.5768	54.5136
KNNFDEDG_00749	231.418	261.934	197.337	588.693	421.925	466.056	230.23	492.224	-1.09719	4.98783e-07	2.14604e-06	-	NC_999999999.1	785124	785828	-	705	protein_coding	Acetoacetyl-CoA reductase && PF00106:short chain dehydrogenase	adh_short	221	222	204	579	486	509	51.4252	57.2397	43.1799	131.594	95.2891	103.851
KNNFDEDG_00303.t00	923.577	1511.43	1062.14	593.776	500.927	510.922	1165.72	535.208	1.12285	5.09311e-07	2.18823e-06	-	NC_999999999.1	286556	287686	+	1131	protein_coding	hypothetical protein && PF13242:HAD-hyrolase-like	-	882	1281	1098	584	577	558	127.932	205.883	144.87	82.7363	70.5195	70.9669
KNNFDEDG_01219.t00	818.863	1131.51	812.565	2438.14	1878.69	1639.89	920.979	1985.58	-1.10872	5.12191e-07	2.19749e-06	-	NC_999999999.1	1285814	1286680	-	867	protein_coding	DegV domain-containing protein && PF02645:Uncharacterised protein, DegV family COG1307	-	782	959	840	2398	2164	1791	147.966	201.063	144.577	443.176	345.012	297.14
KNNFDEDG_02155	2372.82	1728.53	1921.14	3412.18	3713.98	4261.35	2007.49	3795.84	-0.918922	5.1784e-07	2.21858e-06	-	NC_999999999.1	2317748	2318437	+	690	protein_coding	Holin-like protein CidB && PF04172:LrgB-like family	-	2266	1465	1986	3356	4278	4654	538.746	385.942	429.507	779.326	857.014	970.2
KNNFDEDG_01094.t00	2804.24	3641.12	2040.12	1437.67	792.628	686.723	2828.49	972.341	1.54076	5.27159e-07	2.25532e-06	-	NC_999999999.1	1167817	1168176	-	360	protein_coding	hypothetical protein && PF01521:Iron-sulphur cluster biosynthesis	-	2678	3086	2109	1414	913	750	1220.34	1558.21	874.207	629.351	350.562	299.67
KNNFDEDG_02184.t00	1163.37	1703.75	1201.44	755.438	510.477	510.922	1356.19	592.279	1.1955	5.32086e-07	2.27318e-06	-	NC_999999999.1	2348809	2349420	-	612	protein_coding	hypothetical protein && PF09335:SNARE associated Golgi protein	-	1111	1444	1242	743	588	558	297.807	428.893	302.838	194.529	132.807	131.15
KNNFDEDG_02479	270.162	135.687	291.169	41.6863	77.2661	76.913	232.339	65.2885	1.82976	5.36832e-07	2.29023e-06	-	NC_999999999.1	2651455	2651871	+	417	protein_coding	HTH-type transcriptional regulator AdhR && PF13411:MerR HTH family regulatory protein	-	258	115	301	41	89	84	101.498	50.1297	107.714	15.7541	29.5019	28.9753
KNNFDEDG_01365.t00	1521.49	2530.85	1727.67	1003.52	806.519	787.442	1926.67	865.828	1.15391	5.46204e-07	2.32693e-06	-	NC_999999999.1	1435759	1436265	-	507	protein_coding	hypothetical protein && PF08741:YwhD family	-	1453	2145	1786	987	929	860	470.144	769.046	525.671	311.929	253.282	243.991
KNNFDEDG_00799	2654.5	3367.39	3268.64	1916.56	1661.65	1649.05	3096.84	1742.42	0.829819	5.78796e-07	2.45694e-06	-	NC_999999999.1	847313	848239	-	927	protein_coding	Malonyl CoA-acyl carrier protein transacylase && PF00698:Acyl transferase domain	Acyl_transf_1	2535	2854	3379	1885	1914	1801	448.612	559.638	543.937	325.82	285.403	279.459
KNNFDEDG_01896.t00	10.4714	18.8781	16.4448	95.5736	63.3755	54.0222	15.2648	70.9904	-2.21946	5.78941e-07	2.45694e-06	-	NC_999999999.1	2025741	2027441	-	1701	protein_coding	hypothetical protein && PF07728:AAA domain (dynein-related subfamily)	AAA_5	10	16	17	94	73	59	0.964425	1.70981	1.49137	8.85461	5.93219	4.98921
KNNFDEDG_00680	62.8284	35.3965	46.4323	9.15066	8.68158	7.32505	48.2191	8.38576	2.52765	5.79153e-07	2.45694e-06	-	NC_999999999.1	720576	720845	-	270	protein_coding	Alternate 30S ribosomal protein S14 && -	-	60	30	48	9	10	8	36.4553	20.1972	26.5288	5.34103	5.11956	4.26197
KNNFDEDG_01013.t00	86.9126	77.8723	103.505	213.515	205.753	188.62	89.4301	202.63	-1.17606	5.84093e-07	2.47443e-06	-	NC_999999999.1	1076371	1077174	-	804	protein_coding	hypothetical protein && -	-	83	66	107	210	237	206	16.9354	14.9218	19.8595	41.8513	40.7463	36.8549
KNNFDEDG_01698	412.573	112.089	148.97	34.5692	59.9029	32.9627	224.544	42.4783	2.40026	5.91284e-07	2.5014e-06	-	NC_999999999.1	1790644	1791081	-	438	protein_coding	Antiholin-like protein LrgA && PF03788:LrgA family	-	394	95	154	34	69	36	147.569	39.426	52.4671	12.438	21.7757	11.8226
KNNFDEDG_02645	538.23	753.946	580.404	1690.84	1129.47	1239.76	624.193	1353.36	-1.11685	5.95e-07	2.51361e-06	-	NC_999999999.1	2826342	2827367	+	1026	protein_coding	tRNA N6-adenosine threonylcarbamoyltransferase && PF00814:Glycoprotease family	Peptidase_M22	514	639	600	1663	1301	1354	82.1843	113.21	87.2658	259.711	175.277	189.826
KNNFDEDG_00870.t00	211.522	174.623	178.958	432.115	423.661	325.049	188.368	393.608	-1.06256	6.12938e-07	2.58578e-06	-	NC_999999999.1	925145	925378	+	234	protein_coding	hypothetical protein && -	-	202	148	185	425	488	355	141.615	114.969	117.977	291.018	288.27	218.221
KNNFDEDG_01583.t00	376.97	313.849	385.969	641.563	638.964	656.507	358.929	645.678	-0.845718	6.21587e-07	2.61862e-06	-	NC_999999999.1	1674706	1676325	+	1620	protein_coding	hypothetical protein && -	-	360	266	399	631	736	717	36.4553	29.8469	36.7534	62.4109	62.7999	63.6632
KNNFDEDG_02399	26.1785	60.1741	59.0077	7.11718	0.868158	6.40942	48.4534	4.79825	3.35711	6.25683e-07	2.63221e-06	-	NC_999999999.1	2584348	2584758	-	411	protein_coding	Urease subunit beta && PF00699:Urease beta subunit	-	25	51	61	7	1	7	9.97864	22.556	22.1477	2.72899	0.336321	2.44985
KNNFDEDG_00820	1404.21	1544.47	1314.61	2386.29	2322.32	2257.03	1421.1	2321.88	-0.708648	6.29975e-07	2.6466e-06	-	NC_999999999.1	870411	871034	-	624	protein_coding	Guanylate kinase && PF00625:Guanylate kinase	-	1341	1309	1359	2347	2675	2465	352.547	381.319	324.994	602.663	592.564	568.22
KNNFDEDG_01744.t00	1298.45	1002.9	1446.17	570.391	686.713	652.845	1249.18	636.65	0.972566	6.41462e-07	2.69112e-06	-	NC_999999999.1	1841862	1842287	+	426	protein_coding	hypothetical protein && -	-	1240	850	1495	561	791	713	477.513	362.696	523.687	211.008	256.663	240.749
KNNFDEDG_01910	52348.6	49095	40400	29064.5	18809.5	18822.6	47281.2	22232.2	1.08863	6.44856e-07	2.70162e-06	-	NC_999999999.1	2039869	2041890	-	2022	protein_coding	Potassium-transporting ATPase ATP-binding subunit && PF00122:E1-E2 ATPase|PF00702:haloacid dehalogenase-like hydrolase	E1-E2_ATPase	49992	41610	41764	28586	21666	20557	4055.95	3740.67	3082.2	2265.26	1481.13	1462.39
KNNFDEDG_02646	20.9428	4.71953	19.3468	59.9877	91.1566	95.2256	15.003	82.1233	-2.43644	6.73502e-07	2.81773e-06	-	NC_999999999.1	2827681	2829291	-	1611	protein_coding	DNA mismatch repair protein MutS && PF00488:MutS domain V	-	20	4	20	59	105	104	2.03661	0.451334	1.85257	5.86817	9.00928	9.28585
KNNFDEDG_00936.t00	126.704	108.549	122.852	205.381	361.154	399.215	119.368	321.917	-1.43146	6.81411e-07	2.84689e-06	-	NC_999999999.1	994538	994756	+	219	protein_coding	hypothetical protein && -	-	121	92	127	202	416	436	90.6388	76.3619	86.5366	147.793	262.57	286.369
KNNFDEDG_01083	1315.21	1894.89	1235.29	815.426	605.974	592.413	1481.8	671.271	1.14244	6.96657e-07	2.90658e-06	-	NC_999999999.1	1157590	1158018	+	429	protein_coding	Na(+)/H(+) antiporter subunit B1 && PF04039:Domain related to MnhB subunit of Na+/H+ antiporter	-	1256	1606	1277	802	698	647	480.292	680.489	444.195	299.546	224.903	216.936
KNNFDEDG_00511	74.3469	63.7137	89.9626	235.884	170.159	174.885	76.0077	193.643	-1.3438	7.01576e-07	2.92307e-06	-	NC_999999999.1	503332	504546	+	1215	protein_coding	Enterobactin exporter EntS && PF07690:Major Facilitator Superfamily	MFS_1	71	54	93	232	196	191	9.58639	8.07887	11.4221	30.5955	22.2985	22.6121
KNNFDEDG_00180	7.32998	3.53965	6.77138	34.5692	50.3532	40.2878	5.88034	41.7367	-2.81307	7.10624e-07	2.9567e-06	-	NC_999999999.1	155010	155774	+	765	protein_coding	Enterotoxin type E && PF02876:Staphylococcal/Streptococcal toxin, beta-grasp domain|PF01123:Staphylococcal/Streptococcal toxin, OB-fold domain	-	7	3	7	34	58	44	1.5011	0.712842	1.36545	7.12137	10.48	8.27323
KNNFDEDG_00094.t00	67.0169	42.4758	50.3017	142.344	169.291	128.188	53.2648	146.608	-1.4585	7.14461e-07	2.96859e-06	-	NC_999999999.1	97601	97762	+	162	protein_coding	hypothetical protein && -	-	64	36	52	140	195	140	64.8094	40.3944	47.8992	138.471	166.386	124.307
KNNFDEDG_01479	884.833	1317.93	1036.02	612.078	457.519	450.49	1079.59	506.696	1.09156	7.67074e-07	3.18283e-06	-	NC_999999999.1	1559707	1560099	-	393	protein_coding	Cell division protein DivIC && PF04977:Septum formation initiator	-	845	1117	1071	602	527	492	352.726	516.647	406.665	245.443	185.359	180.076
KNNFDEDG_02791.t00	102.62	132.147	128.656	45.7533	49.485	42.119	121.141	45.7858	1.40255	8.85287e-07	3.66831e-06	-	NC_999999999.1	2946098	2946358	-	261	protein_coding	hypothetical protein && -	-	98	112	133	45	57	46	61.5969	78.0029	76.0416	27.626	30.1877	25.3514
KNNFDEDG_01003.t00	1911.03	1549.19	1578.7	1025.89	964.524	866.187	1679.64	952.2	0.819072	8.97176e-07	3.7125e-06	-	NC_999999999.1	1062224	1063738	-	1515	protein_coding	hypothetical protein && PF02872:5'-nucleotidase, C-terminal domain	-	1825	1313	1632	1009	1111	946	197.617	157.538	160.749	106.715	101.367	89.8178
KNNFDEDG_02564	2010.51	2065.98	2396.1	1163.15	1284.87	1360.63	2157.53	1269.55	0.765053	1.00237e-06	4.14212e-06	-	NC_999999999.1	2746543	2747802	+	1260	protein_coding	UDP-N-acetylglucosamine 1-carboxyvinyltransferase 2 && PF00275:EPSP synthase (3-phosphoshikimate 1-carboxyvinyltransferase)	EPSP_synthase	1920	1751	2477	1144	1480	1486	249.979	252.609	293.356	145.479	162.363	169.642
KNNFDEDG_00320.t00	4360.29	2632.32	3534.66	1268.89	1750.21	1782.73	3509.09	1600.61	1.1324	1.08056e-06	4.45915e-06	-	NC_999999999.1	305369	306058	+	690	protein_coding	hypothetical protein && PF13483:Beta-lactamase superfamily domain	-	4164	2231	3654	1248	2016	1947	989.999	587.738	790.241	289.809	403.866	405.883
KNNFDEDG_02711.t00	71.2055	149.845	144.134	24.4018	28.6492	42.119	121.728	31.7233	1.93723	1.09037e-06	4.49078e-06	-	NC_999999999.1	2881901	2882821	+	921	protein_coding	hypothetical protein && PF03837:RecT family	-	68	127	149	24	33	46	12.1122	25.0656	24.1416	4.1754	4.9528	7.18426
KNNFDEDG_02437	6871.33	10903.3	8534.84	23893.4	17155.7	16167.3	8769.82	19072.1	-1.12087	1.09119e-06	4.49078e-06	-	NC_999999999.1	2620206	2620829	+	624	protein_coding	50S ribosomal protein L4 && PF00573:Ribosomal protein L4/L1 family	-	6562	9241	8823	23500	19761	17657	1725.14	2691.95	2109.95	6034.33	4377.44	4070.21
KNNFDEDG_02181	545.56	377.563	710.995	132.176	245.689	208.764	544.706	195.543	1.47725	1.10939e-06	4.5595e-06	-	NC_999999999.1	2345474	2346805	-	1332	protein_coding	HTH-type transcriptional regulator NorG && PF00155:Aminotransferase class I and II	Aminotran_1_2	521	320	735	130	283	228	64.1662	43.6696	82.3424	15.6381	29.3683	24.6215
KNNFDEDG_00471	90.054	51.9149	93.832	162.678	251.766	293.002	78.6003	235.815	-1.58152	1.19399e-06	4.90054e-06	-	NC_999999999.1	468151	468744	+	594	protein_coding	putative protein YqgN && PF01812:5-formyltetrahydrofolate cyclo-ligase family	-	86	44	97	160	290	320	23.7512	13.4648	24.3683	43.1598	67.4851	77.4903
KNNFDEDG_02623	457.6	690.232	473.029	1049.28	1071.31	1113.41	540.287	1078	-0.997931	1.20633e-06	4.94449e-06	-	NC_999999999.1	2802520	2802999	+	480	protein_coding	Serine-protein kinase RsbW && PF13581:Histidine kinase-like ATPase domain	-	437	585	489	1032	1234	1216	149.353	221.538	152.022	344.496	355.361	364.398
KNNFDEDG_00363	1453.43	1480.75	1626.1	2443.23	2383.96	2360.5	1520.09	2395.89	-0.656156	1.24043e-06	5.07736e-06	-	NC_999999999.1	359768	361039	+	1272	protein_coding	Folylpolyglutamate synthase && PF08245:Mur ligase middle domain	-	1388	1255	1681	2403	2746	2578	179.009	179.345	197.206	302.7	298.407	291.528
KNNFDEDG_01584.t00	320.425	207.66	325.993	508.37	721.439	757.227	284.693	662.345	-1.21692	1.2732e-06	5.20448e-06	-	NC_999999999.1	1676398	1677024	+	627	protein_coding	hypothetical protein && -	-	306	176	337	500	831	827	80.0621	51.0244	80.2052	127.776	183.202	189.724
KNNFDEDG_01651	3046.13	2589.84	1975.31	1439.7	1075.65	1226.03	2537.09	1247.13	1.02471	1.31708e-06	5.37658e-06	-	NC_999999999.1	1742739	1743416	-	678	protein_coding	Putative hemin import ATP-binding protein HrtA && PF00005:ABC transporter	ABC_tran	2909	2195	2042	1416	1239	1339	703.861	588.489	449.434	334.641	252.603	284.076
KNNFDEDG_01491	1452.38	1417.04	1615.46	2275.46	2620.97	2435.58	1494.96	2444	-0.708999	1.34825e-06	5.49642e-06	-	NC_999999999.1	1572694	1573542	-	849	protein_coding	4-diphosphocytidyl-2-C-methyl-D-erythritol kinase && PF00288:GHMP kinases N terminal domain|PF08544:GHMP kinases C terminal	GHMP_kinases	1387	1201	1670	2238	3019	2660	268.004	257.139	293.528	422.375	491.532	450.669
KNNFDEDG_01483	2841.94	4174.43	3634.3	2067.03	1679.02	1844.08	3550.22	1863.38	0.930031	1.37034e-06	5.57896e-06	-	NC_999999999.1	1563086	1566592	-	3507	protein_coding	Transcription-repair-coupling factor && PF00271:Helicase conserved C-terminal domain|PF03461:TRCF domain|PF00270:DEAD/DEAH box helicase|PF02559:CarD-like/TRCF domain	DEAD	2714	3538	3757	2033	1934	2014	126.954	183.381	159.862	92.8855	76.2284	82.6053
KNNFDEDG_01213.t00	1426.2	1404.06	1602.88	875.413	897.675	945.847	1477.72	906.312	0.705473	1.40596e-06	5.7163e-06	-	NC_999999999.1	1277090	1277929	-	840	protein_coding	hypothetical protein && PF01476:LysM domain|PF05257:CHAP domain	LysM	1362	1190	1657	861	1034	1033	265.993	257.514	294.363	164.237	170.152	176.891
KNNFDEDG_00266	739.281	765.744	1079.55	392.462	458.387	438.587	861.525	429.812	1.0034	1.47518e-06	5.9897e-06	-	NC_999999999.1	234012	234575	-	564	protein_coding	Ribosomal RNA small subunit methyltransferase H && PF06962:Putative rRNA methylase	-	706	649	1116	386	528	479	205.352	209.17	295.274	109.662	129.405	122.163
KNNFDEDG_01807.t00	173.825	218.278	189.599	93.5401	72.0571	91.5631	193.901	85.7201	1.17855	1.48431e-06	6.01871e-06	-	NC_999999999.1	1924326	1925501	-	1176	protein_coding	Formate dehydrogenase && PF02826:D-isomer specific 2-hydroxyacid dehydrogenase, NAD binding domain|PF00389:D-isomer specific 2-hydroxyacid dehydrogenase, catalytic domain	2-Hacid_dh_C	166	185	196	92	83	100	23.1565	28.5955	24.8708	12.5351	9.75589	12.2314
KNNFDEDG_00847	1340.34	1775.72	1500.34	3230.18	2529.81	2694.7	1538.8	2818.23	-0.873133	1.53075e-06	6.19873e-06	-	NC_999999999.1	900705	902054	-	1350	protein_coding	UDP-N-acetylmuramoylalanine--D-glutamate ligase && PF08245:Mur ligase middle domain|PF02875:Mur ligase family, glutamate ligase domain	-	1280	1505	1551	3177	2914	2943	155.543	202.645	171.442	377.077	298.368	313.574
KNNFDEDG_01866	25.1313	35.3965	32.8896	5.0837	2.60447	1.83126	31.1391	3.17315	3.31562	1.63147e-06	6.59775e-06	-	NC_999999999.1	1989507	1990487	-	981	protein_coding	putative siderophore biosynthesis protein SbnA && PF00291:Pyridoxal-phosphate dependent enzyme	PALP	24	30	34	5	3	2	4.01343	5.55886	5.1719	0.816671	0.422716	0.293255
KNNFDEDG_01770.t00	107.855	43.6557	90.9299	225.716	216.171	297.58	80.8137	246.489	-1.60404	1.6446e-06	6.64201e-06	-	NC_999999999.1	1871151	1871909	+	759	protein_coding	putative response regulatory protein && PF00072:Response regulator receiver domain|PF12833:Helix-turn-helix domain	Response_reg	103	37	94	222	249	325	22.2622	8.86121	18.481	46.8659	45.3475	61.5922
KNNFDEDG_00795	1457.62	1379.28	1517.76	2335.45	2215.54	2241.46	1451.55	2264.15	-0.641045	1.68056e-06	6.7782e-06	-	NC_999999999.1	841487	845053	-	3567	protein_coding	Chromosome partition protein Smc && PF02463:RecF/RecN/SMC N terminal domain|PF06470:SMC proteins Flexible Hinge Domain	SMC_N	1392	1169	1569	2297	2552	2448	64.019	59.5723	65.6387	103.182	98.8949	98.7171
KNNFDEDG_01793.t00	200.004	218.278	241.835	365.01	447.97	484.369	220.039	432.449	-0.974814	1.69138e-06	6.81276e-06	-	NC_999999999.1	1900918	1901973	-	1056	protein_coding	hypothetical protein && PF05913:Bacterial protein of unknown function (DUF871)	-	191	185	250	359	516	529	29.6717	31.845	35.3278	54.4724	67.5432	72.0569
KNNFDEDG_01819	1101.59	1238.88	1079.55	1851.48	1752.81	1953.04	1140.01	1852.45	-0.700769	1.70678e-06	6.86564e-06	-	NC_999999999.1	1935228	1936373	-	1146	protein_coding	UDP-N-acetylglucosamine 2-epimerase && PF02350:UDP-N-acetylglucosamine 2-epimerase	-	1052	1050	1116	1821	2019	2133	150.593	166.547	145.318	254.608	243.527	267.726
KNNFDEDG_02710.t00	132.987	184.062	296.006	54.904	59.9029	79.6599	204.352	64.8223	1.65695	1.75656e-06	7.05651e-06	-	NC_999999999.1	2879950	2881899	+	1950	protein_coding	hypothetical protein && PF13476:AAA domain	-	127	156	306	54	69	87	10.6842	14.542	23.4168	4.43716	4.89115	6.41754
KNNFDEDG_00306.t00	1117.3	1105.55	816.435	592.759	487.037	413.865	1013.09	497.887	1.02506	1.77841e-06	7.13484e-06	-	NC_999999999.1	290702	291148	-	447	protein_coding	hypothetical protein && PF02566:OsmC-like protein	-	1067	937	844	583	561	452	391.588	381.035	281.757	208.981	173.481	145.45
KNNFDEDG_01980	2774.92	1811.12	2801.42	4363.85	5412.1	5074.43	2462.49	4950.12	-1.00712	1.78816e-06	7.16445e-06	-	NC_999999999.1	2118792	2120153	-	1362	protein_coding	Chromosomal replication initiator protein DnaA && PF00308:Bacterial dnaA protein|PF11638:DnaA N-terminal domain|PF08299:Bacterial dnaA protein helix-turn-helix	-	2650	1535	2896	4292	6234	5542	319.184	204.863	317.294	504.927	632.683	585.293
KNNFDEDG_02450	3452.42	4416.3	4550.37	8445.04	7423.62	6598.95	4139.7	7489.2	-0.855255	1.94584e-06	7.78593e-06	-	NC_999999999.1	2625856	2626254	+	399	protein_coding	30S ribosomal protein S8 && PF00410:Ribosomal protein S8	-	3297	3743	4704	8306	8551	7207	1355.56	1705.22	1759.28	3335.53	2962.38	2598.16
KNNFDEDG_00850	485.873	361.044	480.768	738.153	903.753	884.499	442.562	842.135	-0.927306	1.99069e-06	7.95488e-06	-	NC_999999999.1	905528	905929	-	402	protein_coding	Cell division protein FtsL && PF04977:Septum formation initiator	-	464	306	497	726	1041	966	189.35	138.366	184.489	289.372	357.949	345.649
KNNFDEDG_00757	1576.99	1289.61	1508.08	841.861	904.621	875.343	1458.23	873.942	0.738785	1.99863e-06	7.9761e-06	-	NC_999999999.1	796512	797483	-	972	protein_coding	Riboflavin biosynthesis protein RibF && PF06574:FAD synthetase|PF01687:Riboflavin kinase	-	1506	1093	1559	828	1042	956	254.174	204.403	239.343	136.493	148.183	141.474
KNNFDEDG_01376.t00	55.4984	89.6712	72.5505	15.2511	24.3084	18.3126	72.5733	19.2907	1.90322	2.03959e-06	8.12884e-06	-	NC_999999999.1	1444708	1445148	+	441	protein_coding	hypothetical protein && PF02082:Transcriptional regulator	Rrf2	53	76	75	15	28	20	19.7156	31.3262	25.3783	5.45003	8.77638	6.52342
KNNFDEDG_02105.t00	10437.9	6941.26	6508.26	4457.39	3472.63	2962.98	7962.47	3631	1.13293	2.06201e-06	8.20739e-06	-	NC_999999999.1	2266014	2266463	-	450	protein_coding	hypothetical protein && PF06983:3-demethylubiquinone-9 3-methyltransferase	-	9968	5883	6728	4384	4000	3236	3633.86	2376.4	2231.07	1561	1228.69	1034.38
KNNFDEDG_00464	775.93	1329.73	910.267	2561.17	2010.65	1961.28	1005.31	2177.7	-1.11565	2.14526e-06	8.52755e-06	-	NC_999999999.1	461560	462450	+	891	protein_coding	putative endonuclease 4 && PF01261:Xylose isomerase-like TIM barrel	-	741	1127	941	2519	2316	2142	136.431	229.921	157.599	452.998	359.3	345.801
KNNFDEDG_01077	16553.2	13673.7	12189.4	8831.4	7619.82	7724.26	14138.8	8058.5	0.811097	2.21765e-06	8.80375e-06	-	NC_999999999.1	1150242	1151432	-	1191	protein_coding	Ornithine aminotransferase 2 && PF00202:Aminotransferase class-III	Aminotran_3	15808	11589	12601	8686	8777	8436	2177.4	1768.75	1578.82	1168.57	1018.66	1018.85
KNNFDEDG_01072	12206.5	11053.1	12028.9	7341.88	7872.46	7883.58	11762.8	7699.31	0.61144	2.36174e-06	9.36349e-06	-	NC_999999999.1	1143067	1144398	-	1332	protein_coding	Glucose-6-phosphate isomerase && PF00342:Phosphoglucose isomerase	-	11657	9368	12435	7221	9068	8610	1435.67	1278.43	1393.1	868.639	941.03	929.786
KNNFDEDG_02699.t00	518.334	559.265	659.726	249.101	249.161	352.518	579.108	283.594	1.03009	2.38443e-06	9.44108e-06	-	NC_999999999.1	2875695	2875877	-	183	protein_coding	hypothetical protein && -	-	495	474	682	245	287	385	443.738	470.826	556.126	214.517	216.784	302.617
KNNFDEDG_02654	1538.25	1584.58	1481.96	991.322	958.447	1008.11	1534.93	985.959	0.638475	2.43552e-06	9.6308e-06	-	NC_999999999.1	2838370	2839329	+	960	protein_coding	Fructokinase && PF00294:pfkB family carbohydrate kinase	PfkB	1469	1343	1532	975	1104	1101	251.029	254.295	238.137	162.734	158.962	164.968
KNNFDEDG_00170	768.6	978.124	867.704	1860.63	1512.33	1408.24	871.476	1593.74	-0.871005	2.43913e-06	9.6325e-06	-	NC_999999999.1	151275	152675	+	1401	protein_coding	Protoporphyrinogen oxidase && PF01593:Flavin containing amine oxidoreductase	Amino_oxidase	734	829	897	1830	1742	1538	85.947	107.56	95.542	209.295	171.872	157.907
KNNFDEDG_00231.t00	388.489	405.88	362.752	172.846	224.853	211.511	385.707	203.07	0.92333	2.48057e-06	9.78337e-06	-	NC_999999999.1	201462	201815	+	354	protein_coding	IS30 family transposase ISSau5 && -	-	371	344	375	170	259	231	171.927	176.64	158.077	76.947	101.133	93.8626
KNNFDEDG_02405	97.384	128.607	98.6687	325.357	216.171	226.161	108.22	255.896	-1.24286	2.54545e-06	1.00262e-05	-	NC_999999999.1	2590190	2590744	+	555	protein_coding	Biotin transporter BioY && PF02632:BioY family	-	93	109	102	320	249	247	27.4893	35.6999	27.425	92.3853	62.0158	64.0159
KNNFDEDG_00656	524.617	687.872	581.371	1144.85	1132.08	955.003	597.953	1077.31	-0.849992	2.59245e-06	1.01981e-05	-	NC_999999999.1	687564	688547	-	984	protein_coding	Regulatory protein MsrR && PF03816:Cell envelope-related transcriptional attenuator domain	-	501	583	601	1126	1304	1043	83.5248	107.698	91.1422	183.354	183.18	152.466
KNNFDEDG_01154.t00	3.14142	4.71953	4.8367	66.0881	37.3308	20.1439	4.23255	41.1876	-3.27999	2.62028e-06	1.02942e-05	-	NC_999999999.1	1216544	1217101	-	558	protein_coding	hypothetical protein && -	-	3	4	5	65	43	22	0.881983	1.30304	1.33714	18.6649	10.652	5.67117
KNNFDEDG_02436	8160.36	13742.1	9858.16	32827.5	21508.6	19618.3	10586.9	24651.5	-1.21942	2.63202e-06	1.03269e-05	-	NC_999999999.1	2619517	2620179	+	663	protein_coding	50S ribosomal protein L3 && PF00297:Ribosomal protein L3	-	7793	11647	10191	32287	24775	21426	1928.25	3193.26	2293.74	7802.98	5165.31	4648.49
KNNFDEDG_01792	92.1483	95.5706	110.277	187.08	212.699	227.992	99.3319	209.257	-1.07406	2.72275e-06	1.06691e-05	-	NC_999999999.1	1900022	1900918	-	897	protein_coding	N-acetylmuramic acid 6-phosphate etherase && PF01380:SIS domain	SIS	88	81	114	184	245	249	16.094	16.4144	18.965	32.8679	37.7546	39.9292
KNNFDEDG_02119.t00	97.384	123.888	136.395	41.6863	37.3308	53.1066	119.222	44.0412	1.43746	2.87965e-06	1.12693e-05	-	NC_999999999.1	2278152	2278709	-	558	protein_coding	hypothetical protein && PF00440:Bacterial regulatory proteins, tetR family	TetR_N	93	105	141	41	43	58	27.3415	34.2049	37.7073	11.7732	10.652	14.9513
KNNFDEDG_01067	2759.21	2620.52	3030.68	1769.13	1775.38	1832.18	2803.47	1792.23	0.645631	2.90671e-06	1.13605e-05	-	NC_999999999.1	1133756	1137409	-	3654	protein_coding	ATP-dependent helicase/nuclease subunit A && PF13361:UvrD-like helicase C-terminal domain|PF00580:UvrD/REP helicase N-terminal domain	UvrD-helicase	2635	2221	3133	1740	2045	2001	118.3	110.488	127.948	76.3004	77.3608	78.7703
KNNFDEDG_00465	116.232	109.729	154.774	230.8	321.218	298.496	126.912	283.505	-1.15769	2.94896e-06	1.15108e-05	-	NC_999999999.1	462576	463361	+	786	protein_coding	Vitamin B12 import ATP-binding protein BtuD && PF00005:ABC transporter	ABC_tran	111	93	160	227	370	326	23.1672	21.5077	30.3765	46.2753	65.0692	59.6594
KNNFDEDG_01606.t00	2833.56	3557.35	2752.08	1950.11	1412.49	1515.37	3047.66	1625.99	0.906496	3.14328e-06	1.22535e-05	-	NC_999999999.1	1695717	1696898	-	1182	protein_coding	putative acetyl-CoA acyltransferase && PF02803:Thiolase, C-terminal domain|PF00108:Thiolase, N-terminal domain	Thiolase_N	2706	3015	2845	1918	1627	1655	375.563	463.664	359.174	260.002	190.268	201.402
KNNFDEDG_02069.t00	593.728	445.996	659.726	214.532	289.965	300.327	566.483	268.275	1.07816	3.17101e-06	1.23458e-05	-	NC_999999999.1	2223735	2224190	+	456	protein_coding	hypothetical protein && PF12802:MarR family	-	567	378	682	211	334	328	203.982	150.682	223.182	74.1419	101.246	103.465
KNNFDEDG_01526.t00	263.879	256.035	368.556	87.4396	152.796	119.948	296.157	120.061	1.30096	3.21015e-06	1.24821e-05	-	NC_999999999.1	1612802	1613071	+	270	protein_coding	hypothetical protein && -	-	252	217	381	86	176	131	153.112	146.093	210.572	51.0365	90.1042	69.7897
KNNFDEDG_02354	2301.61	2089.57	1904.69	1219.07	1144.23	1382.6	2098.63	1248.64	0.749041	3.26208e-06	1.26677e-05	-	NC_999999999.1	2536759	2537694	+	936	protein_coding	Formimidoylglutamase && PF00491:Arginase family	-	2198	1771	1969	1199	1318	1510	385.234	343.935	313.914	205.253	194.642	232.052
KNNFDEDG_02164.t00	30.367	34.2166	30.9549	89.4731	79.8705	97.0569	31.8462	88.8002	-1.48106	3.56218e-06	1.38154e-05	-	NC_999999999.1	2327858	2328538	+	681	protein_coding	hypothetical protein && PF03315:Serine dehydratase beta chain	-	29	29	32	88	92	106	6.98592	7.74077	7.01202	20.7053	18.674	22.3894
KNNFDEDG_01312.t00	1684.85	1107.91	1472.29	683.249	770.924	789.274	1421.68	747.816	0.926999	3.767e-06	1.45911e-05	-	NC_999999999.1	1383246	1383752	+	507	protein_coding	hypothetical protein && PF13420:Acetyltransferase (GNAT) domain	-	1609	939	1522	672	888	862	520.62	336.659	447.968	212.377	242.104	244.559
KNNFDEDG_02048	2883.82	2158.01	2177.48	1294.31	1323.07	1463.18	2406.44	1360.19	0.823092	3.79326e-06	1.46741e-05	-	NC_999999999.1	2191112	2193502	+	2391	protein_coding	Protein translocase subunit SecA 1 && PF07517:SecA DEAD-like domain|PF01043:SecA preprotein cross-linking domain|PF07516:SecA Wing and Scaffold domain	-	2754	1829	2251	1273	1524	1598	188.955	139.049	140.487	85.309	88.1052	96.1349
KNNFDEDG_00164	1523.59	815.3	1458.75	375.177	590.348	577.763	1265.88	514.429	1.29894	3.93103e-06	1.51876e-05	-	NC_999999999.1	145832	146254	-	423	protein_coding	Protein hit && PF01230:HIT domain	HIT	1455	691	1508	369	680	631	564.281	296.941	531.987	139.776	222.211	214.572
KNNFDEDG_01624	1210.49	2002.26	1338.8	3613.49	2749.46	3078.35	1517.18	3147.1	-1.05298	3.94779e-06	1.52329e-05	-	NC_999999999.1	1712201	1713559	+	1359	protein_coding	Glycerol-3-phosphate transporter && PF07690:Major Facilitator Superfamily	MFS_1	1156	1697	1384	3554	3167	3362	139.544	226.984	151.97	419.029	322.125	355.846
KNNFDEDG_02444	1501.6	2265.38	1931.78	4172.7	3772.15	3097.58	1899.58	3680.81	-0.954484	3.99028e-06	1.53773e-05	-	NC_999999999.1	2623801	2624010	+	210	protein_coding	50S ribosomal protein L29 && -	-	1434	1920	1997	4104	4345	3383	1120.22	1661.94	1419.05	3131.37	2860	2317.22
KNNFDEDG_01522.t00	361.263	387.002	465.29	180.98	206.622	235.317	404.518	207.639	0.961915	4.01103e-06	1.54376e-05	-	NC_999999999.1	1609722	1610834	+	1113	protein_coding	hypothetical protein && PF07907:YibE/F-like protein	-	345	328	481	178	238	257	50.8507	53.5688	64.4897	25.6254	29.5582	33.2141
KNNFDEDG_00858.t00	17.8014	17.6983	14.5101	74.222	55.5621	54.0222	16.6699	61.2688	-1.87955	4.09656e-06	1.57425e-05	-	NC_999999999.1	911677	911874	-	198	protein_coding	hypothetical protein && -	-	17	15	15	73	64	59	14.085	13.7708	11.3049	59.075	44.6798	42.8618
KNNFDEDG_00919	3595.88	3297.77	3208.67	2257.16	2077.5	1780.9	3367.44	2038.52	0.72425	4.10065e-06	1.57425e-05	-	NC_999999999.1	977532	978359	-	828	protein_coding	Inositol-1-monophosphatase && PF00459:Inositol monophosphatase family	-	3434	2795	3317	2220	2393	1945	680.367	613.599	597.799	429.604	399.492	337.888
KNNFDEDG_01309	1048.19	1050.1	1077.62	648.68	611.183	711.445	1058.63	657.103	0.688175	4.11024e-06	1.57594e-05	-	NC_999999999.1	1380487	1381527	-	1041	protein_coding	Sensor histidine kinase GraS && PF02518:Histidine kinase-, DNA gyrase B-, and HSP90-like ATPase	HATPase_c	1001	890	1114	638	704	777	157.745	155.408	159.689	98.201	93.4799	107.363
KNNFDEDG_00898	272.256	213.559	309.549	450.416	555.621	683.976	265.121	563.338	-1.08606	4.25525e-06	1.62948e-05	-	NC_999999999.1	955165	956229	+	1065	protein_coding	Iron-regulated surface determinant protein A && PF00746:Gram positive anchor|PF05031:Iron Transport-associated domain	Gram_pos_anchor	260	181	320	443	640	747	40.0495	30.8931	44.8374	66.65	83.0666	100.892
KNNFDEDG_02603.t00	896.351	630.058	700.354	1154	1807.51	1664.62	742.254	1542.04	-1.05487	4.35055e-06	1.66386e-05	-	NC_999999999.1	2780114	2780251	+	138	protein_coding	hypothetical protein && -	-	856	534	724	1135	2082	1818	1017.58	703.389	782.888	1317.84	2085.44	1894.95
KNNFDEDG_02096	3863.95	3682.42	2394.17	1936.89	1262.3	1299.28	3313.51	1499.49	1.14403	4.46103e-06	1.70397e-05	-	NC_999999999.1	2256251	2257699	-	1449	protein_coding	putative amino acid permease YhdG && PF13520:Amino acid permease	-	3690	3121	2475	1905	1454	1419	417.764	391.524	254.887	210.655	138.705	140.863
KNNFDEDG_00646	197.909	79.0522	89.9626	35.5859	31.2537	31.1314	122.308	32.657	1.90713	4.53153e-06	1.72871e-05	-	NC_999999999.1	676664	677299	-	636	protein_coding	N-(5'-phosphoribosyl)anthranilate isomerase && PF00697:N-(5'phosphoribosyl)anthranilate (PRA) isomerase	-	189	67	93	35	36	34	48.7503	19.1492	21.8206	8.81773	7.82423	7.68964
KNNFDEDG_01395	120.421	122.708	101.571	372.127	209.226	250.883	114.9	277.412	-1.27144	4.57609e-06	1.74214e-05	-	NC_999999999.1	1460945	1462084	-	1140	protein_coding	Putative acetyl-CoA C-acetyltransferase YhfS && PF00108:Thiolase, N-terminal domain|PF02803:Thiolase, C-terminal domain	Thiolase_N	115	104	105	366	241	274	16.5488	16.5829	13.7444	51.4425	29.2219	34.5724
KNNFDEDG_01813.t00	166.495	202.94	196.37	88.4564	94.6292	89.7318	188.602	90.9391	1.05128	4.57823e-06	1.74214e-05	-	NC_999999999.1	1929970	1930482	-	513	protein_coding	hypothetical protein && PF14026:Protein of unknown function (DUF4242)	-	159	172	203	87	109	98	50.8455	60.9459	59.0499	27.1737	29.3701	27.4785
KNNFDEDG_00891.t00	670.169	742.147	644.248	1281.09	1208.48	1019.1	685.521	1169.56	-0.771052	4.7333e-06	1.79889e-05	-	NC_999999999.1	949082	949822	-	741	protein_coding	Putative TrmH family tRNA/rRNA methyltransferase && PF00588:SpoU rRNA Methylase family|PF08032:RNA 2'-O ribose methyltransferase substrate binding	SpoU_methylase	640	629	666	1260	1392	1113	141.689	154.3	134.121	272.457	259.667	216.053
KNNFDEDG_02059	402.102	182.882	299.875	77.2722	133.696	93.3943	294.953	101.454	1.53853	5.05768e-06	1.91976e-05	-	NC_999999999.1	2210484	2211011	+	528	protein_coding	Immunodominant staphylococcal antigen B && -	-	384	155	310	76	154	102	119.308	53.3619	87.6129	23.0635	40.3165	27.7876
KNNFDEDG_00754	3958.19	4918.93	4230.18	8630.09	7245.65	6657.55	4369.1	7511.1	-0.781737	5.1584e-06	1.95555e-05	-	NC_999999999.1	791754	793427	-	1674	protein_coding	Ribonuclease J 2 && PF00753:Metallo-beta-lactamase superfamily|PF07521:RNA-metabolising metallo-beta-lactamase	Lactamase_B	3780	4169	4373	8488	8346	7271	370.433	452.699	389.82	812.449	689.158	624.774
KNNFDEDG_00817	4573.91	4601.55	4395.59	3189.51	2511.58	2491.43	4523.68	2730.84	0.728322	5.52731e-06	2.09278e-05	-	NC_999999999.1	866370	868778	-	2409	protein_coding	primosomal protein N' && PF04851:Type III restriction enzyme, res subunit|PF00271:Helicase conserved C-terminal domain	Helicase_C	4368	3900	4544	3137	2893	2721	297.453	294.28	281.476	208.653	166	162.471
KNNFDEDG_00855	604.2	470.774	605.555	282.654	280.415	340.615	560.176	301.228	0.895726	5.57129e-06	2.1068e-05	-	NC_999999999.1	909825	910511	-	687	protein_coding	Putative HAD-hydrolase YfnB && PF13419:Haloacid dehalogenase-like hydrolase	-	577	399	626	278	323	372	137.782	105.572	135.975	64.8387	64.9893	77.8879
KNNFDEDG_02420	139.27	165.184	172.186	83.3727	62.5074	52.191	158.88	66.0237	1.27046	5.6097e-06	2.11868e-05	-	NC_999999999.1	2601963	2602313	+	351	protein_coding	HTH-type transcriptional regulator SarV && -	-	133	140	178	82	72	57	62.1609	72.5027	75.6751	37.4328	28.3545	23.3589
KNNFDEDG_00104.t00	1020.96	2255.94	1849.55	779.84	686.713	703.204	1708.82	723.252	1.24036	5.90479e-06	2.22735e-05	-	NC_999999999.1	106868	108604	+	1737	protein_coding	Putative multidrug export ATP-binding/permease protein && PF00005:ABC transporter|PF00664:ABC transporter transmembrane region	ABC_membrane	975	1912	1912	767	791	768	92.0826	200.088	164.259	70.7525	62.9467	63.5983
KNNFDEDG_01137	1079.6	910.87	1187.89	327.39	599.029	531.066	1059.45	485.828	1.12413	6.00589e-06	2.26267e-05	-	NC_999999999.1	1206377	1206733	-	357	protein_coding	Regulatory protein MgsR && PF03960:ArsC family	-	1031	772	1228	322	690	580	473.765	393.081	513.299	144.522	267.163	233.692
KNNFDEDG_02243	1095.31	1645.94	1085.36	739.17	413.243	499.934	1275.53	550.783	1.21195	6.02069e-06	2.26543e-05	-	NC_999999999.1	2415991	2416926	+	936	protein_coding	2-dehydropantoate 2-reductase && PF02558:Ketopantoate reductase PanE/ApbA|PF08546:Ketopantoate reductase PanE/ApbA C terminal	-	1046	1395	1122	727	476	546	183.328	270.914	178.878	124.453	70.2955	83.9075
KNNFDEDG_01679.t00	141.364	69.6131	108.342	248.085	247.425	280.183	106.44	258.564	-1.27709	6.07747e-06	2.28395e-05	-	NC_999999999.1	1768610	1769512	+	903	protein_coding	hypothetical protein && PF05257:CHAP domain	-	135	59	112	244	285	306	24.5256	11.8767	18.5085	43.296	43.6268	48.7436
KNNFDEDG_01009	658.651	919.129	787.415	1582.05	1305.71	1364.29	788.398	1417.35	-0.846513	6.1335e-06	2.30215e-05	-	NC_999999999.1	1070700	1072184	-	1485	protein_coding	UDP-N-acetylmuramoyl-L-alanyl-D-glutamate--L- lysine ligase && PF01225:Mur ligase family, catalytic domain|PF02875:Mur ligase family, glutamate ligase domain|PF08245:Mur ligase middle domain	-	629	779	814	1556	1504	1490	69.486	95.3552	81.7971	167.892	139.997	144.326
KNNFDEDG_01761	59.687	73.1528	63.8444	124.042	166.686	166.645	65.5614	152.458	-1.22121	6.169e-06	2.31261e-05	-	NC_999999999.1	1858336	1859625	+	1290	protein_coding	Arsenical pump membrane protein && PF02040:Arsenical pump membrane protein	ArsB	57	62	66	122	192	182	7.24867	8.73645	7.63474	15.1536	20.5735	20.2939
KNNFDEDG_01863	72.2526	87.3114	55.1384	17.2846	9.54974	25.6377	71.5675	17.4907	2.0337	6.20937e-06	2.32487e-05	-	NC_999999999.1	1985476	1986732	-	1257	protein_coding	Multidrug resistance protein MdtG && PF07690:Major Facilitator Superfamily|PF00083:Sugar (and other) transporter	MFS_1	69	74	57	17	11	28	9.00506	10.7011	6.76674	2.167	1.20963	3.20411
KNNFDEDG_00029	359.169	389.362	511.723	218.599	204.017	226.161	420.084	216.259	0.959155	6.30769e-06	2.35877e-05	-	NC_999999999.1	29464	30360	+	897	protein_coding	Vitamin B12 import ATP-binding protein BtuD && PF00005:ABC transporter	ABC_tran	343	330	529	215	235	247	62.7299	66.8736	88.0042	38.4054	36.2136	39.6085
Novel00390	14.66	10.619	7.73872	68.1216	40.8034	45.7815	11.0059	51.5689	-2.22949	6.38279e-06	2.3839e-05	-	NC_999999999.1	1865011	1867905	+	2895	-	PF01228:Glycine radical|PF02901:Pyruvate formate lyase-like|PF13353:4Fe-4S single cluster domain|PF04055:Radical SAM superfamily	Radical_SAM	14	9	8	67	47	50	0.793327	0.565102	0.412365	3.70828	2.24412	2.48431
KNNFDEDG_02185	7481.81	7473.38	5912.38	13721.9	10914.5	11329.1	6955.86	11988.5	-0.785385	6.61456e-06	2.46743e-05	-	NC_999999999.1	2349971	2351248	+	1278	protein_coding	putative sulfoacetate transporter SauU && PF07690:Major Facilitator Superfamily	MFS_1	7145	6334	6112	13496	12572	12373	917.158	900.908	713.662	1692.08	1359.78	1392.61
KNNFDEDG_00587.t00	16.7542	35.3965	23.2162	135.226	90.2884	63.1785	25.1223	96.2311	-1.94325	6.63233e-06	2.47101e-05	-	NC_999999999.1	616779	617483	-	705	protein_coding	hypothetical protein && PF02592:Putative vitamin uptake transporter	-	16	30	24	133	104	69	3.72309	7.73509	5.07998	30.2279	20.3911	14.0781
KNNFDEDG_00056	1113.11	1369.84	1314.61	755.438	719.703	813.996	1265.86	763.046	0.730171	6.75029e-06	2.51187e-05	-	NC_999999999.1	56864	58333	+	1470	protein_coding	Nicotinate phosphoribosyltransferase pncB2 && PF04095:Nicotinate phosphoribosyltransferase (NAPRTase) family	-	1063	1161	1359	743	829	889	118.628	143.565	137.957	80.9874	77.9531	86.9898
KNNFDEDG_02493.t00	701.584	694.951	630.705	408.73	430.606	401.046	675.747	413.461	0.708161	6.7785e-06	2.51927e-05	-	NC_999999999.1	2663002	2663871	+	870	protein_coding	hypothetical protein && PF06028:Alpha/beta hydrolase of unknown function (DUF915)	-	670	589	652	402	496	438	126.336	123.063	111.833	74.0377	78.8059	72.4167
KNNFDEDG_02737.t00	21.9899	38.9362	71.5831	143.36	176.236	140.092	44.1697	153.229	-1.78918	7.17245e-06	2.66242e-05	-	NC_999999999.1	2894577	2895323	-	747	protein_coding	hypothetical protein && PF01925:Sulfite exporter TauE/SafE	-	21	33	74	141	203	153	4.61181	8.0302	14.7826	30.2444	37.564	29.4615
KNNFDEDG_01827.t00	908.917	630.058	1011.84	1388.87	1975.06	1884.37	850.271	1749.43	-1.04037	7.4907e-06	2.77715e-05	-	NC_999999999.1	1943648	1944727	-	1080	protein_coding	hypothetical protein && -	-	868	534	1046	1366	2275	2058	131.847	89.8774	144.527	202.662	291.175	274.098
KNNFDEDG_02376.t00	1636.68	1136.23	1701.55	622.245	864.685	774.624	1491.49	753.851	0.98435	7.6798e-06	2.84378e-05	-	NC_999999999.1	2558672	2559364	-	693	protein_coding	hypothetical protein && PF08279:HTH domain	HTH_11	1563	963	1759	612	996	846	369.997	252.596	378.768	141.503	198.665	175.599
KNNFDEDG_00010.t00	62.8284	164.004	130.591	25.4185	37.3308	36.6252	119.141	33.1248	1.84197	7.81439e-06	2.89008e-05	-	NC_999999999.1	6485	7129	+	645	protein_coding	hypothetical protein && -	-	60	139	135	25	43	40	15.2604	39.1731	31.233	6.2105	9.2152	8.9204
KNNFDEDG_01434	9017.97	12377	10256.7	23935.1	18526.5	16601.3	10550.5	19687.6	-0.89999	8.1009e-06	2.99239e-05	-	NC_999999999.1	1514196	1514618	-	423	protein_coding	50S ribosomal protein L11 && PF03946:Ribosomal protein L11, N-terminal domain|PF00298:Ribosomal protein L11, RNA binding domain	-	8612	10490	10603	23541	21340	18131	3339.92	4507.84	3740.49	8917.24	6973.49	6165.46
KNNFDEDG_02515	2564.44	3630.5	2557.65	1798.61	1427.25	1266.32	2917.53	1497.39	0.9623	8.12598e-06	2.998e-05	-	NC_999999999.1	2687957	2689021	+	1065	protein_coding	Iron-sulfur cluster carrier protein && PF10609:NUBPL iron-transfer P-loop NTPase	-	2449	3077	2644	1769	1644	1383	377.235	525.183	370.469	266.149	213.377	186.791
KNNFDEDG_02561	854.466	1182.24	1035.05	1982.64	1657.31	1750.69	1023.92	1796.88	-0.811612	8.21117e-06	3.02574e-05	-	NC_999999999.1	2742759	2744369	+	1611	protein_coding	CTP synthase && PF06418:CTP synthase N-terminus|PF00117:Glutamine amidotransferase class-I	CTP_synth_N	816	1002	1070	1950	1909	1912	83.0936	113.059	99.1125	193.948	163.797	170.717
KNNFDEDG_01695	1329.87	1056	908.332	2117.87	1954.22	1836.76	1098.07	1969.62	-0.843023	8.43387e-06	3.10403e-05	-	NC_999999999.1	1786388	1787092	+	705	protein_coding	putative HTH-type transcriptional regulator YydK && PF07702:UTRA domain|PF00392:Bacterial regulatory proteins, gntR family	UTRA	1270	895	939	2083	2251	2006	295.52	230.763	198.754	473.42	441.349	409.285
KNNFDEDG_02283	576.974	961.605	621.999	2167.69	1425.52	1333.16	720.193	1642.12	-1.1896	8.61598e-06	3.16721e-05	-	NC_999999999.1	2460543	2461367	+	825	protein_coding	Nitrite transporter NirC && PF01226:Formate/nitrite transporter	-	551	815	643	2132	1642	1456	109.565	179.571	116.305	414.075	275.116	253.858
KNNFDEDG_00402	192.674	102.65	162.513	299.938	355.945	397.384	152.612	351.089	-1.19961	8.84196e-06	3.24304e-05	-	NC_999999999.1	401218	401886	+	669	protein_coding	TPR repeat-containing protein YrrB && PF13414:TPR repeat|PF12895:Anaphase-promoting complex, cyclosome, subunit 3	-	184	87	168	295	410	434	45.1195	23.6388	37.4734	70.6549	84.7137	93.3142
KNNFDEDG_00670	396.866	427.118	473.996	660.881	813.464	754.48	432.66	742.942	-0.780026	8.8458e-06	3.24304e-05	-	NC_999999999.1	709097	712126	-	3030	protein_coding	Nuclease SbcCD subunit C && PF13476:AAA domain|PF13558:Putative exonuclease SbcCD, C subunit	-	379	362	490	650	937	824	20.5196	21.717	24.132	34.373	42.7458	39.1173
KNNFDEDG_01768.t00	115.185	53.0948	87.0606	234.867	193.599	223.414	85.1136	217.293	-1.34763	8.85438e-06	3.24304e-05	-	NC_999999999.1	1868637	1869605	+	969	protein_coding	hypothetical protein && PF13531:Bacterial extracellular solute-binding protein	-	110	45	90	231	223	244	18.6227	8.44154	13.8599	38.1974	31.811	36.2201
KNNFDEDG_01967	6351.95	6993.17	6310.92	4640.4	4000.47	3940.87	6552.01	4193.92	0.64368	9.03629e-06	3.30567e-05	-	NC_999999999.1	2100393	2102360	-	1968	protein_coding	Cyclic-di-AMP phosphodiesterase GdpP && PF02272:DHHA1 domain|PF01368:DHH family	-	6066	5927	6524	4564	4608	4304	505.65	547.448	494.685	371.592	323.656	314.58
KNNFDEDG_00733	498.438	558.085	571.698	848.978	875.972	876.259	542.74	867.069	-0.675943	9.07825e-06	3.31701e-05	-	NC_999999999.1	766530	768539	-	2010	protein_coding	DNA mismatch repair protein MutL && PF08676:MutL C terminal dimerisation domain|PF01119:DNA mismatch repair protein, C-terminal domain|PF13589:Histidine kinase-, DNA gyrase B-, and HSP90-like ATPase	-	476	473	591	835	1009	957	38.8494	42.7758	43.8765	66.5636	69.3891	68.4857
KNNFDEDG_01585.t00	125.657	55.4545	113.179	216.566	308.196	264.617	98.0967	263.126	-1.4198	9.71248e-06	3.54447e-05	-	NC_999999999.1	1677292	1677678	+	387	protein_coding	hypothetical protein && -	-	120	47	117	213	355	289	50.8678	22.076	45.1144	88.1891	126.798	107.416
KNNFDEDG_02099.t00	810.486	765.744	725.505	496.169	478.355	412.034	767.245	462.186	0.731377	9.81886e-06	3.57898e-05	-	NC_999999999.1	2260412	2261272	-	861	protein_coding	Putative 2-dehydropantoate 2-reductase && PF02558:Ketopantoate reductase PanE/ApbA|PF08546:Ketopantoate reductase PanE/ApbA C terminal	-	774	649	750	488	551	450	147.472	137.017	129.987	90.8161	88.4595	75.1785
KNNFDEDG_02788.t00	50.2627	160.464	70.6158	27.452	13.8905	6.40942	93.7809	15.9173	2.56498	9.86181e-06	3.59031e-05	-	NC_999999999.1	2944226	2944459	+	234	protein_coding	hypothetical protein && -	-	48	136	73	27	16	7	33.651	105.647	46.5529	18.4882	9.45149	4.30295
KNNFDEDG_02532	544.513	488.472	574.6	203.348	308.196	305.821	535.861	272.455	0.974736	1.00447e-05	3.6497e-05	-	NC_999999999.1	2708548	2708982	-	435	protein_coding	Mannitol-specific phosphotransferase enzyme IIA component && PF00359:Phosphoenolpyruvate-dependent sugar phosphotransferase system, EIIA 2	PTS_EIIA_2	520	414	594	200	355	334	196.104	172.999	203.769	73.6694	112.807	110.444
KNNFDEDG_01031	84937.7	44777.8	78323.6	20910.3	33572.5	34322.4	69346.3	29601.7	1.22813	1.0049e-05	3.6497e-05	-	NC_999999999.1	1095733	1096128	-	396	protein_coding	Regulatory protein Spx && PF03960:ArsC family	-	81114	37951	80968	20566	38671	37485	33602.7	17420.5	30511.1	8321.48	13498.5	13615.9
KNNFDEDG_00647	304.718	200.58	109.309	50.837	72.9253	67.7567	204.869	63.8397	1.67948	1.00843e-05	3.65814e-05	-	NC_999999999.1	677296	678078	-	783	protein_coding	Indole-3-glycerol phosphate synthase && PF00218:Indole-3-glycerol phosphate synthase	-	291	170	113	50	84	74	60.9683	39.4657	21.5356	10.2319	14.8291	13.5942
KNNFDEDG_01656.t00	228.276	136.867	176.056	334.507	429.738	379.071	180.4	381.106	-1.07779	1.03986e-05	3.76764e-05	-	NC_999999999.1	1748819	1749217	-	399	protein_coding	hypothetical protein && PF13273:Protein of unknown function (DUF4064)	-	218	116	182	329	495	414	89.6307	52.8467	68.0673	132.12	171.486	149.249
KNNFDEDG_00524	1547.67	1304.95	1696.71	2592.69	2764.22	2294.57	1516.45	2550.49	-0.74968	1.04474e-05	3.7808e-05	-	NC_999999999.1	517016	517465	+	450	protein_coding	Ferric uptake regulation protein && PF01475:Ferric uptake regulator family	FUR	1478	1106	1754	2550	3184	2506	538.809	446.762	581.644	907.975	978.04	801.037
Novel00013	13.6128	31.8569	43.5303	3.05022	2.60447	2.74689	29.6667	2.80053	3.41028	1.06052e-05	3.83332e-05	-	NC_999999999.1	91607	91894	+	288	-	PF03631:Virulence factor BrkB	Ribonuclease_BN	13	27	45	3	3	3	7.40498	17.0414	23.3163	1.66907	1.43988	1.49835
KNNFDEDG_00264	3042.99	2211.1	2649.54	1655.25	1491.5	1519.95	2634.54	1555.57	0.76042	1.09188e-05	3.94196e-05	-	NC_999999999.1	232092	232919	+	828	protein_coding	Phospholipase YtpA && PF12146:Serine aminopeptidase, S33	-	2906	1874	2739	1628	1718	1660	575.756	411.408	493.63	315.043	286.806	288.378
KNNFDEDG_01015.t00	135.081	128.607	101.571	249.101	215.303	283.846	121.753	249.417	-1.03621	1.09658e-05	3.95423e-05	-	NC_999999999.1	1078067	1078825	-	759	protein_coding	hypothetical protein && PF00756:Putative esterase	-	129	109	105	245	248	310	27.8818	26.1047	20.6437	51.7214	45.1654	58.7495
KNNFDEDG_00257	680.641	758.665	610.391	1165.18	1457.64	3882.27	683.232	2168.37	-1.66638	1.12689e-05	4.05867e-05	-	NC_999999999.1	225721	226764	+	1044	protein_coding	Riboflavin biosynthesis protein RibD && PF00383:Cytidine and deoxycytidylate deaminase zinc-binding region|PF01872:RibD C-terminal domain	RibD_C	650	643	631	1146	1679	4240	102.138	111.955	90.1922	175.886	222.304	584.184
KNNFDEDG_02249	96.3368	155.745	84.1586	21.3515	34.7263	44.8659	112.08	33.6479	1.72849	1.15062e-05	4.13923e-05	-	NC_999999999.1	2425817	2426623	+	807	protein_coding	3',5'-cyclic adenosine monophosphate phosphodiesterase CpdA && PF00149:Calcineurin-like phosphoesterase	Metallophos	92	132	87	21	40	49	18.702	29.7326	16.0874	4.16958	6.85145	8.73387
KNNFDEDG_01581	15024.4	12826.5	20677.9	7192.42	9520.22	8415.56	16176.2	8376.07	0.94954	1.16864e-05	4.19905e-05	-	NC_999999999.1	1672483	1673052	+	570	protein_coding	Alkyl hydroperoxide reductase C && PF00578:AhpC/TSA family	-	14348	10871	21376	7074	10966	9191	4129.42	3466.79	5596.18	1988.55	2659.31	2319.38
KNNFDEDG_01981	259.691	214.739	273.757	334.507	1018.35	828.646	249.396	727.168	-1.54385	1.18791e-05	4.26325e-05	-	NC_999999999.1	2120884	2121021	+	138	protein_coding	50S ribosomal protein L34 && -	-	248	182	283	329	1173	905	294.812	239.732	306.018	382	1174.94	943.308
KNNFDEDG_02706.t00	70.1584	103.83	144.134	20.3348	24.3084	43.9503	106.041	29.5312	1.8429	1.19003e-05	4.2658e-05	-	NC_999999999.1	2878844	2879164	+	321	protein_coding	hypothetical protein && PF05595:Domain of unknown function (DUF771)	-	67	88	149	20	28	48	34.2407	49.8323	69.2662	9.98323	12.0573	21.509
KNNFDEDG_02226.t00	122.515	71.9729	109.309	196.231	245.689	245.389	101.266	229.103	-1.17483	1.21144e-05	4.33743e-05	-	NC_999999999.1	2396934	2397683	-	750	protein_coding	hypothetical protein && -	-	117	61	113	193	283	268	25.5916	14.7843	22.4832	41.2327	52.158	51.3993
KNNFDEDG_02705.t00	100.525	93.2108	172.186	14.2344	46.8805	32.9627	121.974	31.3592	1.95378	1.21975e-05	4.36203e-05	-	NC_999999999.1	2878351	2878611	+	261	protein_coding	hypothetical protein && -	-	96	79	178	14	54	36	60.3398	55.0199	101.77	8.59476	28.5989	19.8402
KNNFDEDG_01633.t00	101.573	126.248	95.7666	235.884	216.171	198.692	107.862	216.916	-1.01078	1.23421e-05	4.40853e-05	-	NC_999999999.1	1721767	1722789	-	1023	protein_coding	Lipoate--protein ligase 2 && PF10437:Bacterial lipoate protein ligase C-terminus|PF03099:Biotin/lipoate A/B protein ligase family	BPL_LipA_LipB	97	107	99	232	249	217	15.555	19.0126	14.4411	36.3378	33.6449	30.5118
KNNFDEDG_00726	100.525	94.3907	90.9299	171.829	188.39	216.089	95.282	192.103	-1.01259	1.26024e-05	4.49619e-05	-	NC_999999999.1	758967	759200	-	234	protein_coding	RNA-binding protein Hfq && -	-	96	80	94	169	217	236	67.3021	62.1452	59.9449	115.722	128.186	145.071
KNNFDEDG_00031	483.778	568.704	600.718	308.072	273.47	347.024	551.067	309.522	0.832584	1.28719e-05	4.58694e-05	-	NC_999999999.1	31038	31910	+	873	protein_coding	Vitamin B12 import ATP-binding protein BtuD && PF00005:ABC transporter	ABC_tran	462	482	621	303	315	379	86.8162	100.361	106.149	55.6128	49.8761	62.4466
KNNFDEDG_00569.t00	371.735	264.294	452.715	114.892	186.654	164.814	362.914	155.453	1.22259	1.32825e-05	4.72768e-05	-	NC_999999999.1	564408	564749	+	342	protein_coding	hypothetical protein && -	-	355	224	468	113	215	180	170.285	119.057	204.202	52.9418	86.8977	75.706
KNNFDEDG_00734	625.142	713.83	751.623	1125.53	1078.25	1124.39	696.865	1109.39	-0.670623	1.33544e-05	4.74771e-05	-	NC_999999999.1	768552	771170	-	2619	protein_coding	DNA mismatch repair protein MutS && PF05190:MutS family domain IV|PF05188:MutS domain II|PF01624:MutS domain I|PF00488:MutS domain V|PF05192:MutS domain III	-	597	605	777	1107	1242	1228	37.3949	41.9907	44.2716	67.7264	65.5514	67.4446
KNNFDEDG_02756.t00	1700.55	2788.07	2052.69	1292.28	980.15	1048.4	2180.44	1106.94	0.978051	1.3439e-05	4.77219e-05	-	NC_999999999.1	2913834	2914751	+	918	protein_coding	hypothetical protein && -	-	1624	2363	2122	1271	1129	1145	290.213	467.901	344.939	221.845	169.999	179.41
KNNFDEDG_01355.t00	934.048	807.04	953.797	553.107	566.907	563.113	898.295	561.042	0.679554	1.36574e-05	4.84405e-05	-	NC_999999999.1	1425626	1426342	-	717	protein_coding	hypothetical protein && -	-	892	684	986	544	653	615	204.089	173.408	205.21	121.57	125.89	123.379
KNNFDEDG_00697	37.697	25.9574	32.8896	3.05022	7.81342	2.74689	32.1813	4.53685	2.81007	1.37714e-05	4.87877e-05	-	NC_999999999.1	736560	737459	-	900	protein_coding	Vitamin B12 import ATP-binding protein BtuD && PF00005:ABC transporter	ABC_tran	36	22	34	3	9	3	6.56195	4.44338	5.63737	0.534103	1.38228	0.479472
KNNFDEDG_02681.t00	32.4613	29.4971	44.4976	9.15066	5.20895	4.57815	35.4853	6.31259	2.50767	1.37901e-05	4.8797e-05	-	NC_999999999.1	2858712	2859239	+	528	protein_coding	hypothetical protein && -	-	31	25	46	9	6	5	9.63165	8.60675	13.0006	2.73121	1.57077	1.36213
KNNFDEDG_00848	525.664	799.961	520.429	1928.76	1103.43	1174.75	615.351	1402.31	-1.18876	1.415e-05	5.00121e-05	-	NC_999999999.1	902056	903021	-	966	protein_coding	Phospho-N-acetylmuramoyl-pentapeptide- transferase && PF00953:Glycosyl transferase family 4	Glycos_transf_4	502	678	538	1897	1271	1283	85.251	127.581	83.1085	314.656	181.871	191.044
KNNFDEDG_00144	115.185	143.946	117.048	225.716	234.403	269.195	125.393	243.105	-0.957977	1.46035e-05	5.15548e-05	-	NC_999999999.1	125946	126581	+	636	protein_coding	Epoxyqueuosine reductase && PF08331:Domain of unknown function (DUF1730)	-	110	122	121	222	270	294	28.3732	34.8687	28.3902	55.9296	58.6817	66.4927
KNNFDEDG_01678	3934.1	2040.02	2022.71	5807.62	6289.81	5633.88	2665.61	5910.43	-1.14876	1.47645e-05	5.20624e-05	-	NC_999999999.1	1768078	1768371	-	294	protein_coding	ESAT-6 secretion system extracellular protein A && -	-	3757	1729	2091	5712	7245	6153	2096.36	1069.01	1061.32	3113.06	3406.33	3010.4
KNNFDEDG_00791	412.573	457.795	425.629	659.864	775.265	685.807	431.999	706.979	-0.711547	1.51607e-05	5.33974e-05	-	NC_999999999.1	837815	838090	-	276	protein_coding	30S ribosomal protein S16 && -	-	394	388	440	649	893	749	234.186	255.538	237.894	376.775	447.238	390.352
KNNFDEDG_02056	5178.11	3785.07	2857.52	2298.85	1020.95	1090.52	3940.23	1470.11	1.42263	1.54281e-05	5.42761e-05	-	NC_999999999.1	2205612	2207564	-	1953	protein_coding	PTS system mannose-specific EIIBCA component && PF02302:PTS system, Lactose/Cellobiose specific IIB subunit|PF00359:Phosphoenolpyruvate-dependent sugar phosphotransferase system, EIIA 2|PF02378:Phosphotransferase system, EIIC	PTS_EIIA_2	4945	3208	2954	2261	1176	1191	415.372	298.583	225.709	185.5	83.2341	87.719
KNNFDEDG_00375.t00	843.994	1249.5	1075.68	646.647	521.763	554.872	1056.39	574.427	0.87907	1.59146e-05	5.59225e-05	-	NC_999999999.1	371935	372465	+	531	protein_coding	hypothetical protein && PF04093:rod shape-determining protein MreD	-	806	1059	1112	636	601	606	249.008	362.522	312.5	191.915	156.45	164.158
KNNFDEDG_01075	566.503	345.706	450.78	755.438	931.534	1222.37	454.33	969.78	-1.09344	1.61597e-05	5.67181e-05	-	NC_999999999.1	1147565	1148494	+	930	protein_coding	Glycerophosphodiester phosphodiesterase && PF03009:Glycerophosphoryl diester phosphodiesterase family	-	541	293	466	743	1073	1335	95.4305	57.2688	74.7727	128.012	159.482	206.482
KNNFDEDG_01968.t00	1944.54	1548.01	1938.55	1033.01	1151.18	1139.04	1810.36	1107.74	0.708805	1.65755e-05	5.81103e-05	-	NC_999999999.1	2102375	2103298	-	924	protein_coding	hypothetical protein && PF09991:Predicted membrane protein (DUF2232)	-	1857	1312	2004	1016	1326	1244	329.695	258.104	323.643	176.185	198.366	193.657
KNNFDEDG_00304	1280.65	1019.42	1116.31	648.68	711.021	730.673	1138.79	696.792	0.708698	1.83187e-05	6.41474e-05	-	NC_999999999.1	287836	289440	-	1605	protein_coding	D-3-phosphoglycerate dehydrogenase && PF01842:ACT domain|PF00389:D-isomer specific 2-hydroxyacid dehydrogenase, catalytic domain|PF02826:D-isomer specific 2-hydroxyacid dehydrogenase, NAD binding domain	2-Hacid_dh_C	1223	864	1154	638	819	798	125.004	97.8525	107.293	63.693	70.5351	71.5174
KNNFDEDG_01302	212.569	168.723	266.018	384.328	480.091	417.528	215.77	427.316	-0.98362	1.85215e-05	6.47322e-05	-	NC_999999999.1	1370223	1372373	-	2151	protein_coding	HTH-type transcriptional activator RhaR && PF12833:Helix-turn-helix domain	-	203	143	275	378	553	456	15.4821	12.0845	19.078	28.1577	35.537	30.4936
KNNFDEDG_01842	21.9899	22.4178	10.6407	49.8203	67.7163	88.8162	18.3495	68.7843	-1.91791	1.85285e-05	6.47322e-05	-	NC_999999999.1	1962727	1963527	+	801	protein_coding	Phosphate-import permease protein PhnE && PF00528:Binding-protein-dependent transport system inner membrane component	BPD_transp_1	21	19	11	49	78	97	4.3009	4.31176	2.04928	9.80189	13.4604	17.419
KNNFDEDG_00274	1794.8	1978.66	2089.45	1363.45	1141.63	1187.57	1954.31	1230.88	0.667334	1.86301e-05	6.5012e-05	-	NC_999999999.1	250195	250890	+	696	protein_coding	Ribosomal small subunit pseudouridine synthase A && PF00849:RNA pseudouridylate synthase|PF01479:S4 domain	S4	1714	1677	2160	1341	1315	1297	403.994	437.983	463.111	308.721	261.164	268.049
KNNFDEDG_01618	138.222	113.269	113.179	53.8872	59.0348	40.2878	121.557	51.0699	1.25101	1.87986e-05	6.55246e-05	-	NC_999999999.1	1707403	1707948	-	546	protein_coding	Putative ribosomal N-acetyltransferase YdaF && PF13302:Acetyltransferase (GNAT) domain	-	132	96	117	53	68	44	39.6601	31.9604	31.9767	15.5535	17.2152	11.5916
KNNFDEDG_00492	428.28	450.716	581.371	779.84	856.872	944.931	486.789	860.548	-0.821234	1.91852e-05	6.67954e-05	-	NC_999999999.1	485550	486014	+	465	protein_coding	Biotin carboxyl carrier protein of acetyl-CoA carboxylase && PF00364:Biotin-requiring enzyme	Biotin_lipoyl	409	382	601	767	987	1032	144.292	149.329	192.869	264.295	293.4	319.235
KNNFDEDG_01500	323.566	271.373	247.639	522.604	450.574	512.753	280.859	495.311	-0.818432	1.94209e-05	6.75383e-05	-	NC_999999999.1	1580966	1581313	-	348	protein_coding	Initiation-control protein YabA && PF06156:Protein of unknown function (DUF972)	-	309	230	256	514	519	560	145.664	120.138	109.774	236.663	206.15	231.469
KNNFDEDG_00969	3152.94	2930.83	4130.54	1833.18	1986.35	2119.69	3404.77	1979.74	0.782379	1.98939e-05	6.91038e-05	-	NC_999999999.1	1030110	1031336	+	1227	protein_coding	Transcriptional regulator LytR && PF03816:Cell envelope-related transcriptional attenuator domain	-	3011	2484	4270	1803	2288	2315	402.568	367.994	519.306	235.449	257.755	271.388
KNNFDEDG_02789.t00	721.479	1072.51	1099.87	478.885	577.325	434.009	964.62	496.74	0.957121	2.00449e-05	6.95486e-05	-	NC_999999999.1	2944722	2945762	+	1041	protein_coding	hypothetical protein && -	-	689	909	1137	471	665	474	108.578	158.725	162.986	72.4964	88.3013	65.4955
KNNFDEDG_02698.t00	534.041	420.039	636.51	199.281	278.679	298.496	530.196	258.818	1.03438	2.04269e-05	7.07931e-05	-	NC_999999999.1	2874904	2875617	-	714	protein_coding	hypothetical protein && PF02452:PemK-like, MazF-like toxin of type II toxin-antitoxin system	-	510	356	658	196	321	326	117.178	90.6327	137.521	43.9849	62.1445	65.6755
KNNFDEDG_02054.t00	2223.08	2390.44	2220.04	3574.86	3181.8	3439.11	2277.86	3398.59	-0.577306	2.05989e-05	7.13076e-05	-	NC_999999999.1	2201567	2204548	+	2982	protein_coding	hypothetical protein && PF12698:ABC-2 family transporter protein	-	2123	2026	2295	3516	3665	3756	116.793	123.499	114.846	188.924	169.888	181.177
KNNFDEDG_01911	43456.3	43528.3	33558	26793.1	14924.5	14708.7	40180.8	18808.8	1.09512	2.06394e-05	7.13662e-05	-	NC_999999999.1	2041909	2043585	-	1677	protein_coding	Potassium-transporting ATPase potassium-binding subunit && PF03814:Potassium-transporting ATPase A subunit	-	41500	36892	34691	26352	17191	16064	4059.64	3998.82	3086.91	2517.83	1416.98	1377.86
KNNFDEDG_01582	46075.2	64029.9	52901.9	36025.1	23752.8	20548.6	54335.7	26775.5	1.021	2.0793e-05	7.18153e-05	-	NC_999999999.1	1673068	1674591	+	1524	protein_coding	Alkyl hydroperoxide reductase subunit F && PF07992:Pyridine nucleotide-disulphide oxidoreductase|PF13192:Thioredoxin domain	Pyr_redox_2	44001	54268	54688	35432	27360	22442	4736.42	6472.8	5354.85	3725.26	2481.57	2118.17
KNNFDEDG_02367	178.014	161.644	210.88	91.5066	78.1342	97.9725	183.513	89.2044	1.04347	2.12563e-05	7.3332e-05	-	NC_999999999.1	2551710	2552627	+	918	protein_coding	Pantothenate precursors transporter PanS && PF01758:Sodium Bile acid symporter family	-	170	137	218	90	90	107	30.3794	27.1276	35.4368	15.7089	13.5518	16.7658
KNNFDEDG_02152.t00	1153.95	2248.86	715.831	5922.51	3413.6	3162.59	1372.88	4166.23	-1.6019	2.14435e-05	7.38934e-05	-	NC_999999999.1	2315883	2316101	-	219	protein_coding	hypothetical protein && -	-	1102	1906	740	5825	3932	3454	825.487	1582.02	504.229	4261.85	2481.79	2268.62
KNNFDEDG_02640	282.728	191.141	197.337	81.3392	112.861	109.876	223.735	101.358	1.14055	2.25893e-05	7.77534e-05	-	NC_999999999.1	2820812	2822581	-	1770	protein_coding	Acetolactate synthase large subunit && PF02775:Thiamine pyrophosphate enzyme, C-terminal TPP binding domain|PF02776:Thiamine pyrophosphate enzyme, N-terminal TPP binding domain|PF00205:Thiamine pyrophosphate enzyme, central domain	TPP_enzyme_N	270	162	204	80	130	120	25.0244	16.637	17.1988	7.24207	10.1523	9.75196
KNNFDEDG_00922.t00	145.552	156.925	181.86	85.4062	73.7934	76.913	161.446	78.7042	1.03908	2.27557e-05	7.82374e-05	-	NC_999999999.1	980748	981167	-	420	protein_coding	hypothetical protein && PF13273:Protein of unknown function (DUF4064)	-	139	133	188	84	85	84	54.2923	57.562	66.7957	32.0462	27.9747	28.7683
KNNFDEDG_01634.t00	102.62	76.6924	99.636	197.248	170.159	202.354	92.9827	189.92	-1.02656	2.3033e-05	7.91009e-05	-	NC_999999999.1	1722767	1723711	-	945	protein_coding	Protein ADP-ribosyltransferase && -	-	98	65	103	194	196	221	17.0125	12.503	16.2647	32.894	28.6695	33.6391
KNNFDEDG_02214	2036.69	1563.35	1573.86	1052.33	1056.55	1037.41	1724.63	1048.76	0.717674	2.32657e-05	7.98096e-05	-	NC_999999999.1	2383291	2384829	-	1539	protein_coding	p-aminobenzoyl-glutamate transport protein && PF03806:AbgT putative transporter family	-	1945	1325	1627	1035	1217	1133	207.326	156.499	157.757	107.758	109.307	105.895
KNNFDEDG_00272.t00	267.021	297.331	289.235	530.738	422.793	518.247	284.529	490.593	-0.785644	2.35975e-05	8.0856e-05	-	NC_999999999.1	246865	248133	-	1269	protein_coding	hypothetical protein && PF03486:HI0933-like protein	-	255	252	299	522	487	566	32.9649	36.0971	35.1601	65.9106	53.0473	64.1562
KNNFDEDG_01105	453.411	434.197	429.499	739.17	676.295	662.917	439.036	692.794	-0.657784	2.4069e-05	8.23786e-05	-	NC_999999999.1	1176460	1177239	-	780	protein_coding	Acid sugar phosphatase && PF13242:HAD-hyrolase-like|PF13344:Haloacid dehalogenase-like hydrolase	-	433	368	444	727	779	724	91.0681	85.7603	84.9432	149.343	138.051	133.514
KNNFDEDG_02224	23.0371	15.3385	19.3468	57.9542	72.0571	54.9378	19.2408	61.6497	-1.67619	2.41215e-05	8.24651e-05	-	NC_999999999.1	2394756	2395505	+	750	protein_coding	Putrescine export system ATP-binding protein SapF && PF00005:ABC transporter	ABC_tran	22	13	20	57	83	60	4.8121	3.15076	3.97932	12.1775	15.2972	11.5073
KNNFDEDG_00742.t00	197.909	88.4913	248.606	19.3181	61.6392	54.0222	178.336	44.9932	1.98378	2.52693e-05	8.62915e-05	-	NC_999999999.1	778161	778376	+	216	protein_coding	hypothetical protein && -	-	189	75	257	19	71	59	143.543	63.1162	177.55	14.0944	45.4361	39.29
KNNFDEDG_00790	54.4513	56.6344	46.4323	175.896	94.6292	136.429	52.506	135.651	-1.36927	2.53218e-05	8.63737e-05	-	NC_999999999.1	837124	837627	-	504	protein_coding	Ribosome maturation factor RimM && PF05239:PRC-barrel domain|PF01782:RimM N-terminal domain	RimM	52	48	48	173	109	149	16.9257	17.3119	14.2119	54.9999	29.8946	42.5246
KNNFDEDG_00798	3692.21	4990.91	4305.63	2912.96	2298.88	2445.65	4329.58	2552.5	0.762372	2.65679e-05	9.05223e-05	-	NC_999999999.1	846586	847320	-	735	protein_coding	3-oxoacyl-[acyl-carrier-protein] reductase FabG && PF00106:short chain dehydrogenase	adh_short	3526	4230	4451	2865	2648	2671	786.988	1046.13	903.671	624.573	497.997	522.722
KNNFDEDG_00028	83.7712	169.903	123.819	49.8203	39.9353	48.5284	125.831	46.0947	1.4482	2.66257e-05	9.06171e-05	-	NC_999999999.1	29087	29467	+	381	protein_coding	HTH-type transcriptional repressor YtrA && PF00392:Bacterial regulatory proteins, gntR family	GntR	80	144	128	49	46	53	34.4459	68.7022	50.1332	20.6071	16.689	20.0094
KNNFDEDG_02452	3394.83	3707.19	3589.8	6416.65	5742	4872.07	3563.94	5676.91	-0.671608	2.74479e-05	9.33106e-05	-	NC_999999999.1	2626846	2627205	+	360	protein_coding	50S ribosomal protein L18 && PF00861:Ribosomal L18p/L5e family	-	3242	3142	3711	6311	6614	5321	1477.35	1586.49	1538.26	2808.94	2539.56	2126.06
KNNFDEDG_00071	4036.72	4501.26	4187.61	6727.77	6222.96	5954.35	4241.86	6301.69	-0.571075	2.78352e-05	9.45212e-05	-	NC_999999999.1	74594	76021	+	1428	protein_coding	Aspartyl/glutamyl-tRNA(Asn/Gln) amidotransferase subunit B && PF02637:GatB domain|PF02934:GatB/GatE catalytic domain	-	3855	3815	4329	6617	7168	6503	442.863	485.623	452.376	742.47	693.851	655.043
KNNFDEDG_02447	3364.46	5178.51	4403.33	10680.9	7470.5	7084.24	4315.43	8411.86	-0.962944	2.83519e-05	9.61678e-05	-	NC_999999999.1	2624733	2625050	+	318	protein_coding	50S ribosomal protein L24 && PF00467:KOW motif	KOW	3213	4389	4552	10505	8605	7737	1657.51	2508.83	2136.07	5293.16	3740.42	3499.69
KNNFDEDG_01100	204.192	195.861	274.724	338.574	554.753	544.8	224.926	479.376	-1.09101	2.84572e-05	9.64172e-05	-	NC_999999999.1	1171967	1172203	-	237	protein_coding	D-alanyl carrier protein && -	-	195	166	284	333	639	595	134.977	127.319	178.818	225.134	372.691	361.121
KNNFDEDG_02024	140.317	119.168	116.081	45.7533	62.5074	58.6004	125.189	55.6204	1.16707	2.91775e-05	9.8747e-05	-	NC_999999999.1	2162521	2163153	+	633	protein_coding	Histidine biosynthesis bifunctional protein HisIE && PF01503:Phosphoribosyl-ATP pyrophosphohydrolase|PF01502:Phosphoribosyl-AMP cyclohydrolase	-	134	101	120	45	72	64	34.7275	29.0035	28.289	11.3908	15.7226	14.5432
KNNFDEDG_02055	3184.35	1769.83	1709.29	1216.02	851.663	974.231	2221.16	1013.97	1.13157	3.0261e-05	0.0001023	-	NC_999999999.1	2204660	2205598	-	939	protein_coding	Putative mannose-6-phosphate isomerase YvyI && PF01238:Phosphomannose isomerase type I	-	3041	1500	1767	1196	981	1064	531.28	290.375	280.809	204.085	144.411	162.99
KNNFDEDG_00356	540.324	744.507	812.565	1168.23	1209.34	1373.45	699.132	1250.34	-0.83865	3.13679e-05	0.000105924	-	NC_999999999.1	350744	351670	+	927	protein_coding	Porphobilinogen deaminase && PF03900:Porphobilinogen deaminase, C-terminal domain|PF01379:Porphobilinogen deaminase, dipyromethane cofactor binding domain	-	516	631	840	1149	1393	1500	91.3152	123.732	135.22	198.603	207.715	232.753
KNNFDEDG_01389.t00	159.165	134.507	177.991	332.474	255.238	309.483	157.221	299.065	-0.924394	3.27985e-05	0.00011058	-	NC_999999999.1	1457380	1457760	-	381	protein_coding	hypothetical protein && -	-	152	114	184	327	294	338	65.4473	54.3892	72.0664	137.521	106.664	127.607
KNNFDEDG_01754	1527.78	2762.11	2034.32	1245.51	970.601	860.693	2108.07	1025.6	1.03948	3.28197e-05	0.00011058	-	NC_999999999.1	1853137	1855317	-	2181	protein_coding	Cadmium-transporting ATPase && PF00702:haloacid dehalogenase-like hydrolase|PF00122:E1-E2 ATPase|PF00403:Heavy-metal-associated domain	E1-E2_ATPase	1459	2341	2103	1225	1118	940	109.742	195.11	143.888	89.9967	70.8569	61.9949
KNNFDEDG_00902.t00	57.5927	27.1373	45.465	98.6238	124.147	127.273	43.3983	116.681	-1.42164	3.30514e-05	0.000111236	-	NC_999999999.1	959468	960607	+	1140	protein_coding	hypothetical protein && PF05636:HIGH Nucleotidyl Transferase	-	55	23	47	97	143	139	7.91463	3.66738	6.15224	13.6337	17.3391	17.5386
KNNFDEDG_02156	7504.85	7021.49	6487.95	10021	10179.2	11549.8	7004.76	10583.3	-0.595422	3.44515e-05	0.00011582	-	NC_999999999.1	2318477	2320216	+	1740	protein_coding	Putative thiamine pyrophosphate-containing protein YdaP && PF00205:Thiamine pyrophosphate enzyme, central domain|PF02776:Thiamine pyrophosphate enzyme, N-terminal TPP binding domain|PF02775:Thiamine pyrophosphate enzyme, C-terminal TPP binding domain	TPP_enzyme_N	7167	5951	6707	9856	11725	12614	675.711	621.69	575.2	907.606	931.45	1042.77
KNNFDEDG_01384.t00	2833.56	2535.57	3409.87	1767.09	1898.66	1769	2926.33	1811.58	0.692033	3.45059e-05	0.000115874	-	NC_999999999.1	1452604	1453356	+	753	protein_coding	Putative heme-dependent peroxidase && PF06778:Chlorite dismutase	-	2706	2149	3525	1738	2187	1932	589.53	518.77	698.561	369.829	401.467	369.059
KNNFDEDG_00851	5056.64	4612.17	4661.61	8532.48	6930.51	6878.22	4776.8	7447.07	-0.640544	3.55784e-05	0.000119338	-	NC_999999999.1	905943	906878	-	936	protein_coding	Ribosomal RNA small subunit methyltransferase H && PF01795:MraW methylase family	-	4829	3909	4819	8392	7983	7512	846.358	759.142	768.283	1436.6	1178.93	1154.42
KNNFDEDG_00058.t00	836.665	796.421	882.214	510.404	517.422	580.51	838.433	536.112	0.645361	3.56162e-05	0.000119338	-	NC_999999999.1	59417	60019	+	603	protein_coding	hypothetical protein && PF10035:Uncharacterized protein conserved in bacteria (DUF2179)	-	799	675	912	502	596	634	217.371	203.479	225.693	133.393	136.623	151.236
KNNFDEDG_02172	674.358	529.768	521.396	339.591	342.922	335.121	575.174	339.212	0.76189	3.63526e-05	0.000121671	-	NC_999999999.1	2335738	2336544	-	807	protein_coding	Catechol-2,3-dioxygenase && PF00903:Glyoxalase/Bleomycin resistance protein/Dioxygenase superfamily	Glyoxalase	644	449	539	334	395	366	130.914	101.136	99.6679	66.3161	67.6581	65.2366
KNNFDEDG_01619.t00	248.172	243.056	201.207	528.705	360.286	417.528	230.812	435.506	-0.916001	3.64536e-05	0.000121874	-	NC_999999999.1	1708253	1709248	+	996	protein_coding	hypothetical protein && PF03601:Conserved hypothetical protein 698	-	237	206	208	520	415	456	39.0357	37.5959	31.1634	83.6547	57.595	65.8551
KNNFDEDG_00755	6426.3	6426.83	5383.25	11137.4	9337.91	8777.24	6078.79	9750.84	-0.681768	3.75595e-05	0.000125433	-	NC_999999999.1	793663	795759	-	2097	protein_coding	Polyribonucleotide nucleotidyltransferase && PF03726:Polyribonucleotide nucleotidyltransferase, RNA binding domain|PF00575:S1 RNA binding domain|PF03725:3' exoribonuclease family, domain 2|PF00013:KH domain|PF01138:3' exoribonuclease family, domain 1	RNase_PH	6137	5447	5565	10954	10756	9586	480.099	472.163	396.011	836.99	709.004	657.541
KNNFDEDG_00666.t00	526.711	567.524	470.127	987.255	809.992	799.346	521.454	865.531	-0.731392	3.79388e-05	0.00012656	-	NC_999999999.1	702893	703360	-	468	protein_coding	1,4-dihydroxy-2-naphthoyl-CoA hydrolase && PF03061:Thioesterase superfamily	4HBT	503	481	486	971	933	873	176.317	186.824	154.964	332.445	275.57	268.32
KNNFDEDG_02401.t00	60.7341	54.2746	60.9424	12.2009	20.8358	21.9751	58.6504	18.3373	1.67075	3.84467e-05	0.000128113	-	NC_999999999.1	2585334	2586239	+	906	protein_coding	Urea transporter && PF03253:Urea transporter	-	58	46	63	12	24	24	10.502	9.22917	10.3765	2.12226	3.66167	3.81037
KNNFDEDG_00717.t00	8.37712	1.17988	4.8367	24.4018	40.8034	34.794	4.7979	33.3331	-2.77657	3.8565e-05	0.000128366	-	NC_999999999.1	750195	750380	-	186	protein_coding	hypothetical protein && -	-	8	1	5	24	47	38	7.05586	0.977283	4.01141	20.6749	34.9286	29.387
KNNFDEDG_00015.t00	416.762	882.553	689.713	307.056	325.559	271.027	663.009	301.214	1.13764	3.88732e-05	0.00012925	-	NC_999999999.1	14066	17851	+	3786	protein_coding	hypothetical protein && -	-	398	748	713	302	375	296	17.2455	35.9132	28.1028	12.7812	13.6914	11.2459
KNNFDEDG_02575	23294.7	23840.7	19840.1	15955.7	13171.7	13659.4	22325.2	14262.3	0.646477	3.8943e-05	0.00012934	-	NC_999999999.1	2756876	2758114	+	1239	protein_coding	Serine hydroxymethyltransferase && PF00464:Serine hydroxymethyltransferase	SHMT	22246	20206	20510	15693	15172	14918	2945.46	2964.44	2470.21	2029.46	1692.65	1731.9
KNNFDEDG_02621	703.678	946.267	930.581	1435.64	1507.12	1344.15	860.175	1428.97	-0.732464	3.92461e-05	0.000130204	-	NC_999999999.1	2801072	2802073	+	1002	protein_coding	Phosphoserine phosphatase RsbU && PF08673:Phosphoserine phosphatase RsbU, N-terminal domain|PF07228:Stage II sporulation protein E (SpoIIE)	SpoIIE	672	802	962	1412	1736	1468	110.021	145.492	143.267	225.794	239.485	210.738
KNNFDEDG_00054	265.973	207.66	351.144	502.27	569.512	516.416	274.926	529.399	-0.943106	4.2413e-05	0.000140557	-	NC_999999999.1	54790	55584	-	795	protein_coding	Prephenate dehydratase && PF00800:Prephenate dehydratase	-	254	176	363	494	656	564	52.4131	40.2419	68.1365	99.5648	114.06	102.046
KNNFDEDG_00149.t00	532.994	323.288	521.396	167.762	238.743	243.558	459.226	216.688	1.08346	4.34086e-05	0.000143555	-	NC_999999999.1	129088	129483	+	396	protein_coding	hypothetical protein && -	-	509	274	539	165	275	266	210.861	125.773	203.111	66.7629	95.9917	96.6208
KNNFDEDG_02351	416.762	454.255	376.295	268.419	207.49	160.235	415.771	212.048	0.972329	4.34124e-05	0.000143555	-	NC_999999999.1	2533646	2534299	-	654	protein_coding	Protein YiiM && PF03473:MOSC domain|PF03475:3-alpha domain	MOSC	398	385	389	264	239	175	99.834	107.008	88.7589	64.6803	50.5145	38.4897
KNNFDEDG_00671	86.9126	155.745	88.0279	284.687	276.942	204.186	110.228	255.272	-1.2159	4.58627e-05	0.000151492	-	NC_999999999.1	712130	713251	-	1122	protein_coding	Nuclease SbcCD subunit D && PF12320:Type 5 capsule protein repressor C-terminal domain|PF00149:Calcineurin-like phosphoesterase	Metallophos	83	132	91	280	319	223	12.1355	21.3852	12.1029	39.9863	39.3001	28.5888
KNNFDEDG_01393.t00	16.7542	30.677	6.77138	79.3057	63.3755	73.2505	18.0675	71.9772	-2.01274	4.60643e-05	0.000151992	-	NC_999999999.1	1460333	1460602	-	270	protein_coding	hypothetical protein && -	-	16	26	7	78	73	80	9.72141	17.5042	3.86878	46.2889	37.3728	42.6197
KNNFDEDG_00025	887.974	626.518	918.005	179.963	352.472	455.984	810.833	329.473	1.29861	4.70768e-05	0.000155164	-	NC_999999999.1	24487	26556	+	2070	protein_coding	Protein map && PF03642:MAP domain	-	848	531	949	177	406	498	67.2045	46.6291	68.4126	13.7009	27.1114	34.6053
KNNFDEDG_01295.t00	192.674	562.804	218.619	132.176	85.9477	93.3943	324.699	103.839	1.64453	4.74213e-05	0.000156129	-	NC_999999999.1	1364454	1364921	-	468	protein_coding	hypothetical protein && PF04306:Protein of unknown function (DUF456)	-	184	477	226	130	99	102	64.4978	185.27	72.0614	44.5086	29.2405	31.3501
KNNFDEDG_00547	2495.33	2688.95	2306.14	4619.05	3667.1	3659.78	2496.81	3981.98	-0.673435	4.78506e-05	0.000157372	-	NC_999999999.1	541001	542311	+	1311	protein_coding	GTPase Der && PF14714:KH-domain-like of EngA bacterial GTPase enzymes, C-terminal|PF01926:50S ribosome-binding GTPase	-	2383	2279	2384	4543	4224	3997	298.191	315.991	271.359	555.247	445.366	438.546
KNNFDEDG_01791.t00	388.489	516.789	410.152	892.698	647.646	813.08	438.477	784.475	-0.83978	4.85251e-05	0.000159417	-	NC_999999999.1	1898556	1900010	-	1455	protein_coding	PTS system EIIBC component && PF00367:phosphotransferase system, EIIB|PF02378:Phosphotransferase system, EIIC	-	371	438	424	878	746	888	41.8296	54.7198	43.4854	96.6891	70.8716	87.7878
KNNFDEDG_00197.t00	189.532	207.66	287.3	513.454	381.99	432.178	228.164	442.54	-0.953429	5.09741e-05	0.000167281	-	NC_999999999.1	171009	172163	+	1155	protein_coding	hypothetical protein && PF01420:Type I restriction modification DNA specificity domain	-	181	176	297	505	440	472	25.7081	27.699	38.372	70.0576	52.6583	58.782
KNNFDEDG_02082	82.724	99.1102	90.9299	181.996	156.268	195.029	90.9214	177.765	-0.968083	5.1631e-05	0.000169254	-	NC_999999999.1	2237190	2238560	+	1371	protein_coding	Citrate transporter && PF03600:Citrate transporter	-	79	84	94	179	180	213	9.45285	11.1372	10.2313	20.92	18.1481	22.3474
KNNFDEDG_00590.t00	798.967	699.671	783.545	472.784	486.169	511.838	760.728	490.263	0.63412	5.19028e-05	0.000169961	-	NC_999999999.1	619363	619800	+	438	protein_coding	hypothetical protein && PF06491:Disulphide isomerase	-	763	593	810	465	560	559	285.774	246.101	275.963	170.108	176.73	183.578
KNNFDEDG_02606	1743.49	1591.66	1940.48	985.221	1147.71	1194.9	1758.54	1109.27	0.664774	5.23609e-05	0.000171117	-	NC_999999999.1	2783027	2784097	+	1071	protein_coding	D-alanine--D-alanine ligase && PF01820:D-ala D-ala ligase N-terminus|PF07478:D-ala D-ala ligase C-terminus	-	1665	1349	2006	969	1322	1305	255.034	228.958	279.5	144.971	170.623	175.269
KNNFDEDG_02576	12471.4	9613.69	11714.5	7009.41	6541.57	7750.81	11266.5	7100.6	0.666089	5.2369e-05	0.000171117	-	NC_999999999.1	2758142	2758771	+	630	protein_coding	Uracil phosphoribosyltransferase && PF14681:Uracil phosphoribosyltransferase	-	11910	8148	12110	6894	7535	8465	3101.3	2350.95	2868.43	1753.38	1653.25	1932.73
KNNFDEDG_00989	269.115	516.789	367.589	218.599	138.037	130.935	384.498	162.524	1.24318	5.39493e-05	0.000176091	-	NC_999999999.1	1051471	1051827	+	357	protein_coding	Putative oxidoreductase CatD && PF07681:DoxX	-	257	438	380	215	159	143	118.097	223.018	158.838	96.4976	61.5638	57.6172
KNNFDEDG_02416	223.041	233.617	221.521	129.126	135.433	112.623	226.059	125.727	0.845864	5.44342e-05	0.000177482	-	NC_999999999.1	2598938	2599384	+	447	protein_coding	Molybdopterin synthase catalytic subunit && PF02391:MoaE protein	-	213	198	229	127	156	123	78.1709	80.5176	76.4484	45.5242	48.2407	39.5805
KNNFDEDG_02643	148.694	89.6712	134.46	227.75	277.811	254.545	124.275	253.369	-1.02496	5.66663e-05	0.000184464	-	NC_999999999.1	2825250	2825912	+	663	protein_coding	tRNA threonylcarbamoyladenosine biosynthesis protein TsaB && PF00814:Glycoprotease family	Peptidase_M22	142	76	139	224	320	278	35.1356	20.8369	31.2854	54.1353	66.7164	60.3136
KNNFDEDG_02236	302.623	437.737	492.376	158.611	221.38	222.498	410.912	200.83	1.03175	5.66973e-05	0.000184464	-	NC_999999999.1	2407473	2409110	-	1638	protein_coding	Aspartate-proton symporter && PF13520:Amino acid permease	-	289	371	509	156	255	243	28.9439	41.1712	46.3707	15.2601	21.519	21.3391
KNNFDEDG_02567	2098.47	2772.73	2173.61	4356.73	3753.05	3508.7	2348.27	3872.83	-0.721976	5.7954e-05	0.000188351	-	NC_999999999.1	2750138	2751454	+	1317	protein_coding	Transcription termination factor Rho && PF07497:Rho termination factor, RNA-binding domain|PF07498:Rho termination factor, N-terminal domain|PF00006:ATP synthase alpha/beta family, nucleotide-binding domain	ATP-synt_ab	2004	2350	2247	4285	4323	3832	249.623	324.351	254.599	521.328	453.728	418.527
KNNFDEDG_01420	2736.18	1767.47	1746.05	1001.49	1088.67	1262.65	2083.23	1117.6	0.898348	5.82955e-05	0.000189257	-	NC_999999999.1	1494793	1495671	-	879	protein_coding	Protein/nucleic acid deglycase HchA && PF01965:DJ-1/PfpI family	DJ-1_PfpI	2613	1498	1805	985	1254	1379	487.667	309.782	306.428	179.553	197.199	225.663
KNNFDEDG_01087	719.385	1130.33	813.533	568.358	356.813	377.24	887.749	434.137	1.03242	5.91075e-05	0.000191688	-	NC_999999999.1	1160329	1160622	+	294	protein_coding	Na(+)/H(+) antiporter subunit F1 && -	-	687	958	841	559	411	412	383.338	592.313	426.863	304.657	193.237	201.574
KNNFDEDG_02622	502.627	815.3	518.494	1619.67	1072.18	1085.94	612.14	1259.26	-1.04126	5.95072e-05	0.000192778	-	NC_999999999.1	2802192	2802518	+	327	protein_coding	Anti-sigma-B factor antagonist && PF01740:STAS domain	STAS	480	691	536	1593	1235	1186	240.806	384.117	244.6	780.574	522.054	521.7
KNNFDEDG_00301	143.458	90.851	175.088	226.733	342.922	421.19	136.466	330.282	-1.27272	5.98882e-05	0.000193805	-	NC_999999999.1	284239	284856	+	618	protein_coding	1-acyl-sn-glycerol-3-phosphate acyltransferase && PF01553:Acyltransferase	Acyltransferase	137	77	181	223	395	460	36.3668	22.6483	43.7049	57.8179	88.3496	107.066
KNNFDEDG_02577	21902	20681	20298.7	15365	12691.6	14331.5	20960.5	14129.3	0.569012	6.02928e-05	0.000194906	-	NC_999999999.1	2758795	2759925	+	1131	protein_coding	UDP-N-acetylglucosamine 2-epimerase && PF02350:UDP-N-acetylglucosamine 2-epimerase	-	20916	17528	20984	15112	14619	15652	3033.81	2817.1	2768.64	2140.94	1786.7	1990.63
KNNFDEDG_01321	372.782	536.847	435.303	244.018	183.181	270.111	448.311	232.437	0.947651	6.05967e-05	0.00019568	-	NC_999999999.1	1391232	1392236	-	1005	protein_coding	Iron-uptake system permease protein FeuB && PF01032:FecCD transport family	-	356	455	450	240	211	295	58.1108	82.296	66.8169	38.2641	29.021	42.2221
KNNFDEDG_02443	4930.98	7768.35	5548.66	15923.2	10806	9655.33	6082.66	12128.2	-0.99563	6.16181e-05	0.000198766	-	NC_999999999.1	2623377	2623811	+	435	protein_coding	50S ribosomal protein L16 && PF00252:Ribosomal protein L16p/L10e	-	4709	6584	5736	15661	12447	10545	1775.88	2751.27	1967.71	5768.68	3955.23	3486.92
KNNFDEDG_00355.t00	314.142	303.23	425.629	517.521	728.385	712.361	347.667	652.755	-0.908102	6.35992e-05	0.000204938	-	NC_999999999.1	349887	350702	+	816	protein_coding	hypothetical protein && PF01578:Cytochrome C assembly protein	-	300	257	440	509	839	778	60.312	57.2501	80.4642	99.9479	142.124	137.143
KNNFDEDG_01096	3058.69	2173.35	2312.91	1355.31	1580.05	1557.49	2514.98	1497.62	0.747813	6.40498e-05	0.000206171	-	NC_999999999.1	1168742	1169806	+	1065	protein_coding	NADH dehydrogenase-like protein YjlD && PF07992:Pyridine nucleotide-disulphide oxidoreductase	Pyr_redox_2	2921	1842	2391	1333	1820	1701	449.94	314.393	335.02	200.552	236.221	229.741
KNNFDEDG_02007.t00	357.075	512.069	386.936	260.285	202.281	158.404	418.693	206.99	1.01675	6.49923e-05	0.000208983	-	NC_999999999.1	2146899	2147855	-	957	protein_coding	hypothetical protein && PF00581:Rhodanese-like domain|PF12368:Rhodanase C-terminal	Rhodanese	341	434	400	256	233	173	58.4542	82.4349	62.3718	42.8622	33.6543	26.0027
KNNFDEDG_02357	485.873	718.549	621.999	711.718	1982	2227.73	608.807	1640.48	-1.43046	6.88877e-05	0.000221273	-	NC_999999999.1	2539535	2541196	+	1662	protein_coding	Urocanate hydratase && PF01175:Urocanase	Urocanase	464	609	643	700	2283	2433	45.7994	66.6069	57.7325	67.4859	189.876	210.569
KNNFDEDG_01402	1030.39	1129.15	1134.69	733.07	761.375	628.123	1098.07	707.522	0.634102	7.05931e-05	0.000226511	-	NC_999999999.1	1468964	1469326	+	363	protein_coding	putative protein YojF && PF08830:Protein of unknown function (DUF1806)	-	984	957	1173	721	877	686	444.694	479.224	482.205	318.255	333.956	271.833
Novel00525	81.6769	125.068	57.073	412.796	188.39	183.126	87.9392	261.438	-1.5746	7.08664e-05	0.000227147	-	NC_999999999.1	2776066	2776867	-	802	-	PF02096:60Kd inner membrane protein	-	78	106	59	406	217	200	15.9549	24.0251	10.9779	81.1144	37.4009	35.8707
KNNFDEDG_00238	8716.39	9781.24	11330.5	13709.7	17060.2	18779.6	9942.69	16516.5	-0.732195	7.14599e-05	0.000228808	-	NC_999999999.1	207412	209004	-	1593	protein_coding	Phosphoenolpyruvate carboxykinase (ATP) && PF01293:Phosphoenolpyruvate carboxykinase	-	8324	8290	11713	13484	19651	20510	857.214	945.958	1097.22	1356.28	1705.16	1851.97
KNNFDEDG_01214	1298.45	1640.04	1377.49	994.372	770.056	865.271	1438.66	876.566	0.714926	7.25108e-05	0.000231927	-	NC_999999999.1	1278698	1279690	-	993	protein_coding	Peptide chain release factor 2 && PF00472:RF-1 domain|PF03462:PCRF domain	-	1240	1390	1424	978	887	945	204.854	254.448	213.994	157.81	123.473	136.888
KNNFDEDG_00570	21869.5	27360.3	25702.2	18127.5	14167.5	14187.7	24977.3	15494.2	0.688912	7.73283e-05	0.000247075	-	NC_999999999.1	565299	567449	-	2151	protein_coding	Penicillin-binding protein 1A/1B && PF00905:Penicillin binding protein transpeptidase domain|PF00912:Transglycosylase	-	20885	23189	26570	17829	16319	15495	1592.82	1959.63	1843.28	1328.11	1048.7	1036.18
KNNFDEDG_01140	166.495	143.946	129.624	63.0379	62.5074	84.238	146.688	69.9278	1.06778	7.74312e-05	0.000247143	-	NC_999999999.1	1207969	1208685	-	717	protein_coding	3-dehydroquinate dehydratase && PF01487:Type I 3-dehydroquinase	-	159	122	134	62	72	92	36.379	30.9296	27.8885	13.8554	13.8806	18.4566
KNNFDEDG_02320	3444.04	3457.06	3027.77	2420.86	2096.6	1999.74	3309.62	2172.4	0.60744	7.95111e-05	0.000253515	-	NC_999999999.1	2502850	2504328	+	1479	protein_coding	putative malate:quinone oxidoreductase 1 && PF06039:Malate:quinone oxidoreductase (Mqo)	-	3289	2930	3130	2381	2415	2184	364.812	360.108	315.803	257.951	225.707	212.407
KNNFDEDG_01048.t00	15.7071	16.5184	20.3141	72.1885	49.485	46.6972	17.5132	56.1236	-1.67372	8.03908e-05	0.00025605	-	NC_999999999.1	1113536	1113907	+	372	protein_coding	hypothetical protein && PF13038:Domain of unknown function (DUF3899)	-	15	14	21	71	57	51	6.61487	6.84098	8.42396	30.5817	21.1801	19.7202
KNNFDEDG_00059.t00	451.317	429.478	486.572	298.922	287.36	271.942	455.789	286.075	0.672976	8.19717e-05	0.000260811	-	NC_999999999.1	60000	60173	+	174	protein_coding	hypothetical protein && -	-	431	364	503	294	331	297	406.351	380.264	431.379	270.735	262.951	245.522
KNNFDEDG_00699.t00	129.845	84.9516	158.644	39.6529	46.8805	60.4316	124.48	48.9883	1.34667	8.29822e-05	0.000263749	-	NC_999999999.1	739180	739377	-	198	protein_coding	hypothetical protein && -	-	124	72	164	39	54	66	102.738	66.0999	123.6	31.5606	37.6986	47.9472
KNNFDEDG_00095.t00	2312.08	2294.87	2209.4	1535.28	1275.32	1630.74	2272.12	1480.45	0.618152	8.68676e-05	0.000275809	-	NC_999999999.1	97892	98407	+	516	protein_coding	hypothetical protein && PF01965:DJ-1/PfpI family	DJ-1_PfpI	2208	1945	2284	1510	1469	1781	701.976	685.177	660.521	468.893	393.521	496.476
KNNFDEDG_02762	170.684	139.226	128.656	246.051	294.306	256.377	146.189	265.578	-0.862308	9.02077e-05	0.000286114	-	NC_999999999.1	2918095	2918418	-	324	protein_coding	Quaternary ammonium compound-resistance protein QacC && PF00893:Small Multidrug Resistance protein	-	163	118	133	242	339	280	82.5307	66.2019	61.2557	119.679	144.627	124.307
KNNFDEDG_01106.t00	131.94	76.6924	149.938	224.7	271.733	281.099	119.523	259.177	-1.11273	9.10841e-05	0.000288592	-	NC_999999999.1	1177239	1177673	-	435	protein_coding	hypothetical protein && PF01934:Protein of unknown function DUF86	-	126	65	155	221	313	307	47.5176	27.1617	53.172	81.4046	99.4606	101.516
KNNFDEDG_00921	705.772	709.11	1032.15	394.495	461.86	499.019	815.678	451.791	0.852588	9.22801e-05	0.000292076	-	NC_999999999.1	979314	980666	+	1353	protein_coding	Divalent metal cation transporter MntH && PF01566:Natural resistance-associated macrophage protein	-	674	601	1067	388	532	545	81.7213	80.7439	117.681	45.9494	54.3513	57.9406
KNNFDEDG_01497	190.579	165.184	210.88	367.043	286.492	356.18	188.881	336.572	-0.830759	9.28737e-05	0.000293648	-	NC_999999999.1	1578885	1579724	-	840	protein_coding	Ribosomal RNA small subunit methyltransferase I && PF00590:Tetrapyrrole (Corrin/Porphyrin) Methylases	-	182	140	218	361	330	389	35.5439	30.2958	38.7273	68.8611	54.3039	66.6123
KNNFDEDG_02225.t00	124.61	145.126	133.493	238.934	223.985	238.98	134.409	233.966	-0.800574	9.404e-05	0.000297025	-	NC_999999999.1	2395517	2396710	+	1194	protein_coding	hypothetical protein && PF07690:Major Facilitator Superfamily	MFS_1	119	123	138	235	258	261	16.3499	18.7255	17.2471	31.5362	29.8684	31.4427
KNNFDEDG_00881	1718.36	1198.76	1703.49	2226.66	2938.72	2975.8	1540.2	2713.73	-0.816908	9.43677e-05	0.00029775	-	NC_999999999.1	935164	935778	-	615	protein_coding	Succinate dehydrogenase cytochrome b558 subunit && PF01127:Succinate dehydrogenase/Fumarate reductase transmembrane subunit	-	1641	1016	1761	2190	3385	3250	437.73	300.298	427.292	570.578	760.816	760.138
KNNFDEDG_00853	1263.9	1802.86	1500.34	1029.96	842.113	761.805	1522.37	877.959	0.794174	9.62486e-05	0.000303368	-	NC_999999999.1	907469	909082	-	1614	protein_coding	Putative cysteine ligase BshC && PF10079:Uncharacterized protein conserved in bacteria (DUF2317)	-	1207	1528	1551	1013	970	832	122.681	172.089	143.4	100.566	83.0739	74.1488
KNNFDEDG_01239.t00	125.657	169.903	176.056	271.47	296.91	282.93	157.205	283.77	-0.852477	9.78541e-05	0.000308108	-	NC_999999999.1	1306758	1307624	+	867	protein_coding	hypothetical protein && PF00892:EamA-like transporter family	DUF6	120	144	182	267	342	309	22.7057	30.1909	31.3251	49.3444	54.5259	51.2653
KNNFDEDG_02207.t00	522.523	479.033	422.727	326.374	231.798	203.27	474.761	253.814	0.904731	0.000103871	0.000326715	-	NC_999999999.1	2379639	2380061	+	423	protein_coding	hypothetical protein && PF07252:Protein of unknown function (DUF1433)	-	499	406	437	321	267	222	193.523	174.469	154.163	121.594	87.2503	75.4913
KNNFDEDG_01576.t00	10847.3	4918.93	9366.75	1992.81	3985.71	4251.27	8377.67	3409.93	1.29676	0.000104116	0.000327146	-	NC_999999999.1	1666331	1666771	+	441	protein_coding	hypothetical protein && PF11181:Heat induced stress protein YflT	-	10359	4169	9683	1960	4591	4643	3853.47	1718.41	3276.51	712.137	1439.01	1514.41
KNNFDEDG_02714.t00	35.6027	63.7137	84.1586	16.2678	17.3632	20.1439	61.1583	17.925	1.77083	0.000107067	0.000336068	-	NC_999999999.1	2884020	2884904	+	885	protein_coding	hypothetical protein && PF07261:Replication initiation and membrane attachment	-	34	54	87	16	20	22	6.30244	11.0913	14.6695	2.89683	3.1238	3.57572
KNNFDEDG_00816.t00	176.967	151.025	169.284	357.893	259.579	282.93	165.759	300.134	-0.854231	0.000107899	0.000338329	-	NC_999999999.1	864914	865867	-	954	protein_coding	hypothetical protein && -	-	169	128	175	352	299	309	29.0611	24.389	27.3735	59.1208	43.323	46.5902
KNNFDEDG_00852	4903.75	4731.33	4269.84	9680.38	7084.17	6520.21	4634.98	7761.59	-0.743757	0.000109403	0.000342692	-	NC_999999999.1	906894	907325	-	432	protein_coding	Transcriptional regulator MraZ && PF02381:MraZ protein, putative antitoxin-like	-	4683	4010	4414	9521	8160	7121	1778.33	1687.31	1524.72	3531.38	2610.97	2371.05
KNNFDEDG_01167.t00	28.2728	48.3752	25.1508	8.13392	4.34079	8.24068	33.9329	6.90513	2.29973	0.000110184	0.00034478	-	NC_999999999.1	1232888	1233457	-	570	protein_coding	hypothetical protein && PF03592:Terminase small subunit	-	27	41	26	8	5	9	7.77073	13.075	6.80673	2.24885	1.21253	2.27118
KNNFDEDG_00069	120.421	122.708	198.305	246.051	379.385	316.808	147.145	314.081	-1.09206	0.000112168	0.000350626	-	NC_999999999.1	72820	73122	+	303	protein_coding	Aspartyl/glutamyl-tRNA(Asn/Gln) amidotransferase subunit C && PF02686:Glu-tRNAGln amidotransferase C subunit	-	115	104	205	242	437	346	62.2627	62.3913	100.96	127.973	199.359	164.255
KNNFDEDG_02384.t00	8559.32	8615.51	7484.31	5852.36	5277.53	5803.27	8219.71	5644.39	0.542256	0.000114288	0.000356884	-	NC_999999999.1	2568805	2569758	-	954	protein_coding	Putative 2-hydroxyacid dehydrogenase && PF02826:D-isomer specific 2-hydroxyacid dehydrogenase, NAD binding domain|PF00389:D-isomer specific 2-hydroxyacid dehydrogenase, catalytic domain	2-Hacid_dh_C	8174	7302	7737	5756	6079	6338	1405.59	1391.32	1210.22	966.76	880.805	955.626
KNNFDEDG_01714	99.4783	108.549	71.5831	38.6361	35.5945	43.0346	93.2036	39.0884	1.25114	0.00011945	0.000372619	-	NC_999999999.1	1808644	1809903	-	1260	protein_coding	PTS system galactitol-specific EIIC component && PF03611:PTS system sugar-specific permease component	-	95	92	74	38	41	47	12.3688	13.2724	8.76398	4.83236	4.4979	5.36551
KNNFDEDG_01504	215.711	211.199	192.501	129.126	92.0248	111.707	206.47	110.953	0.898072	0.000120919	0.000376813	-	NC_999999999.1	1583631	1584248	-	618	protein_coding	Thymidylate kinase && PF02223:Thymidylate kinase	-	206	179	199	127	106	122	54.6829	52.6499	48.0513	32.9277	23.709	28.3959
KNNFDEDG_01657.t00	67.0169	34.2166	40.6283	92.5233	136.301	132.766	47.2873	120.53	-1.34875	0.00012133	0.000377691	-	NC_999999999.1	1749351	1749677	-	327	protein_coding	hypothetical protein && PF14729:Domain of unknown function with cystatin-like fold (DUF4467)	-	64	29	42	91	157	145	32.1074	16.1207	19.1665	44.5902	66.3664	63.7829
KNNFDEDG_00661	1300.55	2218.18	1610.62	4369.95	2893.57	2839.37	1709.78	3367.63	-0.978072	0.000121485	0.000377691	-	NC_999999999.1	695093	696553	-	1461	protein_coding	Amino-acid carrier protein AlsT && PF01235:Sodium:alanine symporter family	-	1242	1880	1665	4298	3333	3101	139.458	233.906	170.061	471.37	315.342	305.306
KNNFDEDG_00282	3096.39	4580.31	2588.6	2235.81	1284.01	1254.41	3421.77	1591.41	1.10454	0.000121574	0.000377691	-	NC_999999999.1	257688	258764	+	1077	protein_coding	Glutamyl aminopeptidase && PF05343:M42 glutamyl aminopeptidase	-	2957	3882	2676	2199	1479	1370	450.411	655.199	370.775	327.157	189.823	182.974
KNNFDEDG_00018.t00	32.4613	102.65	71.5831	15.2511	19.0995	21.0595	68.8981	18.47	1.89401	0.000122841	0.000381235	-	NC_999999999.1	18451	18681	+	231	protein_coding	hypothetical protein && -	-	31	87	74	15	22	23	22.0152	68.4606	47.8035	10.4046	13.1646	14.3219
KNNFDEDG_02041.t00	101.573	115.629	73.5178	158.611	229.194	219.751	96.9063	202.519	-1.06845	0.00012303	0.000381431	-	NC_999999999.1	2177842	2178534	+	693	protein_coding	hypothetical protein && PF01613:Flavin reductase like domain	Flavin_Reduct	97	98	76	156	264	240	22.9621	25.7055	16.3652	36.0693	52.6583	49.8152
KNNFDEDG_00880	14329.1	14917.3	12145	24717	19427.6	20479.9	13797.1	21541.5	-0.642768	0.000123187	0.000381526	-	NC_999999999.1	933346	935112	-	1767	protein_coding	Fumarate reductase flavoprotein subunit && PF00890:FAD binding domain|PF02910:Fumarate reductase flavoprotein C-term	-	13684	12643	12555	24310	22378	22367	1270.43	1300.61	1060.28	2204.42	1750.58	1820.77
KNNFDEDG_01966	1998.99	2117.89	2159.1	1397	1527.09	1454.02	2091.99	1459.37	0.519387	0.000123699	0.000382723	-	NC_999999999.1	2099950	2100396	-	447	protein_coding	50S ribosomal protein L9 && PF03948:Ribosomal protein L9, C-terminal domain|PF01281:Ribosomal protein L9, N-terminal domain	-	1909	1795	2232	1374	1759	1588	700.602	729.945	745.121	492.522	543.944	511.007
KNNFDEDG_00659.t00	4190.65	4019.86	4174.07	3019.72	2995.15	2867.76	4128.2	2960.87	0.479555	0.000124513	0.000384848	-	NC_999999999.1	692399	693547	-	1149	protein_coding	Putative transport protein && PF01594:Domain of unknown function DUF20	-	4002	3407	4315	2970	3450	3132	571.387	538.996	560.404	414.174	415.045	392.09
KNNFDEDG_02281.t00	128.798	71.9729	91.8973	183.013	229.194	201.439	97.5561	204.549	-1.06641	0.000124728	0.000385118	-	NC_999999999.1	2459604	2460071	+	468	protein_coding	hypothetical protein && PF08327:Activator of Hsp90 ATPase homolog 1-like protein	-	123	61	95	180	264	220	43.1154	23.6928	30.2913	61.6272	77.9748	67.6178
KNNFDEDG_01032	842.947	923.849	971.209	1438.69	1271.85	1370.7	912.668	1360.41	-0.575572	0.00012801	0.000394819	-	NC_999999999.1	1096423	1097412	+	990	protein_coding	Tryptophan--tRNA ligase && PF00579:tRNA synthetases class I (W and Y)	-	805	783	1004	1415	1465	1497	133.393	143.767	151.335	229.017	204.55	217.506
KNNFDEDG_01860	89.0069	89.6712	82.2239	33.5524	39.9353	42.119	86.9673	38.5356	1.17105	0.000128131	0.000394819	-	NC_999999999.1	1981240	1982016	-	777	protein_coding	5-keto-4-deoxy-D-glucarate aldolase && PF03328:HpcH/HpaI aldolase/citrate lyase family	-	85	76	85	33	46	46	17.9461	17.7798	16.3244	6.80517	8.18338	8.51571
KNNFDEDG_02122.t00	281.681	224.178	287.3	126.076	129.356	171.223	264.386	142.218	0.895241	0.000135104	0.000415884	-	NC_999999999.1	2279996	2280373	+	378	protein_coding	hypothetical protein && PF12681:Glyoxalase-like domain	-	269	190	297	124	149	187	116.744	91.3682	117.248	52.5625	54.4867	71.1597
KNNFDEDG_01176.t00	48.1684	82.5919	61.9097	185.047	136.301	120.863	64.2233	147.404	-1.2011	0.000135331	0.000416162	-	NC_999999999.1	1237565	1239034	-	1470	protein_coding	hypothetical protein && PF05272:Virulence-associated protein E	-	46	70	64	182	157	132	5.1335	8.65593	6.49685	19.8381	14.7631	12.9164
KNNFDEDG_01844	6959.29	7875.72	5836.93	4982.03	3503.02	3581.03	6890.65	4022.03	0.776765	0.00013739	0.000422063	-	NC_999999999.1	1964470	1965648	-	1179	protein_coding	Phosphopentomutase && PF01676:Metalloenzyme superfamily	-	6646	6675	6034	4900	4035	3911	924.74	1029.13	763.716	665.93	473.071	477.153
KNNFDEDG_01531	527.758	637.137	441.107	349.759	288.228	241.727	535.334	293.238	0.868281	0.000139485	0.000428066	-	NC_999999999.1	1617454	1618596	-	1143	protein_coding	Cystathionine gamma-lyase && PF01053:Cys/Met metabolism PLP-dependent enzyme	Cys_Met_Meta_PP	504	540	456	344	332	264	72.3365	85.8778	59.5331	48.2235	40.1502	33.2232
KNNFDEDG_00821	1388.51	1216.46	1371.69	806.275	960.183	860.693	1325.55	875.717	0.597951	0.000140097	0.000429509	-	NC_999999999.1	871309	873006	+	1698	protein_coding	putative protein YloA && PF05833:Fibronectin-binding protein A N-terminus (FbpA)|PF05670:Domain of unknown function (DUF814)	-	1326	1031	1418	793	1106	940	128.109	110.371	124.617	74.831	90.0355	79.6295
KNNFDEDG_02617	588.492	696.131	652.954	454.483	391.539	382.734	645.859	409.585	0.657431	0.000147227	0.00045091	-	NC_999999999.1	2798535	2798894	+	360	protein_coding	Holo-[acyl-carrier-protein] synthase && PF01648:4'-phosphopantetheinyl transferase superfamily	ACPS	562	590	675	447	451	418	256.098	297.908	279.796	198.953	173.169	167.016
KNNFDEDG_00573.t00	2304.75	2436.46	2490.9	1606.45	1667.73	1785.48	2410.7	1686.55	0.515305	0.000149622	0.000457782	-	NC_999999999.1	568954	569517	+	564	protein_coding	hypothetical protein && PF06908:Protein of unknown function (DUF1273)	-	2201	2065	2575	1580	1921	1950	640.197	665.54	681.3	448.874	470.809	497.324
KNNFDEDG_01786	113.091	77.8723	96.734	174.879	203.149	174.885	95.8991	184.305	-0.940483	0.000150474	0.000459926	-	NC_999999999.1	1891340	1892932	+	1593	protein_coding	Glutathione import ATP-binding protein GsiA && PF00005:ABC transporter|PF08352:Oligopeptide/dipeptide transporter, C-terminal region	ABC_tran	108	66	100	172	234	191	11.122	7.53115	9.36752	17.3005	20.3047	17.2465
KNNFDEDG_02445	2482.77	4649.92	3350.86	8133.92	6481.67	5660.43	3494.52	6758.67	-0.951754	0.000151233	0.000461778	-	NC_999999999.1	2624034	2624297	+	264	protein_coding	30S ribosomal protein S17 && -	-	2371	3941	3464	8000	7466	6182	1473.33	2713.54	1958.01	4855.48	3909.13	3368.29
KNNFDEDG_00909.t00	1286.93	1275.45	1308.81	953.702	869.026	837.802	1290.4	886.844	0.541447	0.000152461	0.00046506	-	NC_999999999.1	964096	965133	-	1038	protein_coding	hypothetical protein && PF00188:Cysteine-rich secretory protein family|PF14504:CAP-associated N-terminal	SCP	1229	1081	1353	938	1001	915	194.235	189.305	194.509	144.794	133.301	126.797
KNNFDEDG_01986	981.17	947.447	828.043	624.278	623.338	569.522	918.886	605.713	0.600975	0.000156009	0.000475404	-	NC_999999999.1	2125724	2126563	+	840	protein_coding	Nucleoid occlusion protein && PF02195:ParB-like nuclease domain	ParBc	937	803	856	614	718	622	182.992	173.768	152.067	117.121	118.152	106.511
KNNFDEDG_02473	92.1483	60.1741	87.0606	218.599	139.773	162.067	79.7943	173.48	-1.11518	0.000157306	0.000478875	-	NC_999999999.1	2643166	2644830	+	1665	protein_coding	Acetolactate synthase && PF00205:Thiamine pyrophosphate enzyme, central domain|PF02775:Thiamine pyrophosphate enzyme, C-terminal TPP binding domain|PF02776:Thiamine pyrophosphate enzyme, N-terminal TPP binding domain	TPP_enzyme_N	88	51	90	215	161	177	8.67045	5.56787	8.06619	20.6905	13.3662	15.2913
KNNFDEDG_01614	893.21	579.323	926.711	375.177	479.223	455.984	799.748	436.795	0.872833	0.000158243	0.000481244	-	NC_999999999.1	1702318	1703019	+	702	protein_coding	Sec-independent protein translocase protein TatCy && PF00902:Sec-independent protein translocase protein (TatC)	-	853	491	958	369	552	498	199.336	127.139	203.643	84.2239	108.692	102.041
KNNFDEDG_02280.t00	144.505	112.089	150.905	230.8	235.271	264.617	135.833	243.563	-0.83969	0.000160622	0.000487889	-	NC_999999999.1	2457871	2459418	+	1548	protein_coding	hypothetical protein && PF09223:ZinT (YodA) periplasmic lipocalin-like zinc-recruitment|PF01297:Zinc-uptake complex component A periplasmic	-	138	95	156	227	271	289	14.6245	11.1554	15.0381	23.4964	24.1988	26.8541
KNNFDEDG_01574	3075.45	4513.05	3620.75	8569.09	5354.8	6416.74	3736.42	6780.21	-0.859707	0.00016075	0.000487889	-	NC_999999999.1	1664005	1665273	-	1269	protein_coding	Uric acid permease PucK && PF00860:Permease family	-	2937	3825	3743	8428	6168	7008	379.678	547.902	440.148	1064.17	671.86	794.358
KNNFDEDG_02358	760.223	913.23	941.222	863.212	2778.11	3711.05	871.558	2450.79	-1.4917	0.000172569	0.000523236	-	NC_999999999.1	2541196	2542434	+	1239	protein_coding	Imidazolonepropionase && PF01979:Amidohydrolase family	Amidohydro_1	726	774	973	849	3200	4053	96.1254	113.554	117.188	109.795	357.005	470.532
KNNFDEDG_02761.t00	57.5927	23.5977	59.0077	106.758	143.246	120.863	46.7327	123.622	-1.39616	0.000173496	0.000525518	-	NC_999999999.1	2917656	2917877	-	222	protein_coding	hypothetical protein && -	-	55	20	61	105	165	132	40.6427	16.3761	41.0031	75.7849	102.737	85.5274
KNNFDEDG_01626	328.802	378.743	209.913	177.93	134.565	95.2256	305.819	135.907	1.17031	0.000174743	0.000528769	-	NC_999999999.1	1714189	1715544	-	1356	protein_coding	Multidrug export protein MepA && PF01554:MatE	MatE	314	321	217	175	155	104	37.9877	43.0307	23.8803	20.6788	15.8004	11.0321
KNNFDEDG_02135	1625.16	1178.7	1054.4	781.873	651.987	789.274	1286.09	741.045	0.795542	0.000177447	0.000536414	-	NC_999999999.1	2294789	2295943	+	1155	protein_coding	Transaminase BacF && PF00155:Aminotransferase class I and II	Aminotran_1_2	1552	999	1090	769	751	862	220.436	157.223	140.827	106.682	89.8781	107.352
KNNFDEDG_01706	779.072	985.203	1179.19	577.508	607.711	575.932	981.154	587.05	0.741174	0.000179323	0.000541543	-	NC_999999999.1	1800239	1801408	-	1170	protein_coding	Teichoic acid glycerol-phosphate transferase && PF04464:CDP-Glycerol:Poly(glycerophosphate) glycerophosphotransferase	-	744	835	1219	568	700	629	104.318	129.728	155.474	77.7873	82.7005	77.3301
KNNFDEDG_01387.t00	3559.23	4666.44	3985.44	6109.59	5810.58	7335.12	4070.37	6418.43	-0.657174	0.000187411	0.000565405	-	NC_999999999.1	1455274	1456758	-	1485	protein_coding	hypothetical protein && PF13520:Amino acid permease	-	3399	3955	4120	6009	6693	8011	375.489	484.12	414.01	648.368	623.004	775.969
KNNFDEDG_00849	3569.7	4476.48	4014.46	6363.78	5597.02	5990.97	4020.21	5983.92	-0.573881	0.000189316	0.000570585	-	NC_999999999.1	903313	905547	-	2235	protein_coding	Penicillin-binding protein 2B && PF03793:PASTA domain|PF03717:Penicillin-binding Protein dimerisation domain|PF00905:Penicillin binding protein transpeptidase domain	-	3409	3794	4150	6259	6447	6543	250.22	308.569	277.084	448.718	398.728	421.098
KNNFDEDG_02653	1975.95	2347.97	2187.16	1563.75	1479.34	1339.57	2170.36	1460.89	0.571082	0.00019211	0.00057843	-	NC_999999999.1	2836880	2838373	+	1494	protein_coding	Sucrose-6-phosphate hydrolase && PF08244:Glycosyl hydrolases family 32 C terminal|PF00251:Glycosyl hydrolases family 32 N-terminal domain	-	1887	1990	2261	1538	1704	1463	207.202	242.123	225.834	164.95	157.658	140.857
KNNFDEDG_02451	6431.53	8313.46	7963.14	15113.8	11999.7	10447.3	7569.38	12520.3	-0.72601	0.000197959	0.000595448	-	NC_999999999.1	2626279	2626815	+	537	protein_coding	50S ribosomal protein L6 && PF00347:Ribosomal protein L6	-	6142	7046	8232	14865	13822	11410	1876.33	2385.07	2287.55	4435.44	3557.89	3056.3
KNNFDEDG_00835	257.596	175.803	172.186	434.148	360.286	330.543	201.862	374.992	-0.892644	0.000200468	0.000602399	-	NC_999999999.1	887416	888213	-	798	protein_coding	Catechol-2,3-dioxygenase && PF00903:Glyoxalase/Bleomycin resistance protein/Dioxygenase superfamily	Glyoxalase	246	149	178	427	415	361	50.5714	33.9404	33.2857	85.7376	71.8855	65.0711
KNNFDEDG_00167	1973.86	880.193	1979.18	381.278	783.079	793.852	1611.08	652.736	1.30329	0.000202502	0.000607907	-	NC_999999999.1	148468	148971	-	504	protein_coding	Signal transduction protein TRAP && -	-	1885	746	2046	375	902	867	613.555	269.055	605.78	119.219	247.384	247.442
KNNFDEDG_00444	659.698	982.843	799.023	547.006	419.32	438.587	813.855	468.305	0.797474	0.000204667	0.000613797	-	NC_999999999.1	442283	443035	+	753	protein_coding	Ribosomal RNA small subunit methyltransferase E && PF04452:RNA methyltransferase	-	630	833	826	538	483	479	137.252	201.087	163.691	114.481	88.6642	91.5007
KNNFDEDG_00012.t00	40.8384	34.2166	55.1384	13.2176	13.8905	12.8188	43.3978	13.309	1.70884	0.00020967	0.000628181	-	NC_999999999.1	7846	7983	+	138	protein_coding	hypothetical protein && -	-	39	29	57	13	16	14	46.3616	38.199	61.6362	15.0942	16.0264	14.5926
KNNFDEDG_00188.t00	8.37712	1.17988	12.5754	28.4687	44.2761	44.8659	7.37747	39.2036	-2.3821	0.000213577	0.000639254	-	NC_999999999.1	161763	163109	-	1347	protein_coding	hypothetical protein && PF10544:T5orf172 domain|PF13250:Domain of unknown function (DUF4041)	-	8	1	13	28	51	49	0.974306	0.134948	1.44018	3.33071	5.23358	5.23254
KNNFDEDG_01954.t00	667.028	558.085	648.118	1051.31	949.765	878.09	624.41	959.721	-0.619227	0.000214447	0.000641224	-	NC_999999999.1	2084952	2086208	-	1257	protein_coding	hypothetical protein && PF12102:Domain of unknown function (DUF3578)|PF13020:Domain of unknown function (DUF3883)	-	637	473	670	1034	1094	959	83.1337	68.4005	79.5389	131.805	120.303	109.741
KNNFDEDG_00879	9947.83	8232.05	8631.57	12609.6	12860	12964.4	8937.15	12811.4	-0.519512	0.000224102	0.000669171	-	NC_999999999.1	932531	933346	-	816	protein_coding	Fumarate reductase iron-sulfur subunit && PF13085:2Fe-2S iron-sulfur cluster binding domain|PF13183:4Fe-4S dicluster domain	-	9500	6977	8923	12402	14813	14159	1909.88	1554.22	1631.78	2435.27	2509.28	2495.9
KNNFDEDG_01796	17425.4	12105.6	14667.8	8737.86	8963.73	10131.5	14732.9	9277.68	0.667232	0.000224235	0.000669171	-	NC_999999999.1	1904875	1906515	+	1641	protein_coding	Indole-3-pyruvate decarboxylase && PF00205:Thiamine pyrophosphate enzyme, central domain|PF02775:Thiamine pyrophosphate enzyme, C-terminal TPP binding domain|PF02776:Thiamine pyrophosphate enzyme, N-terminal TPP binding domain	TPP_enzyme_N	16641	10260	15163	8594	10325	11065	1663.58	1136.51	1378.85	839.137	869.716	969.9
KNNFDEDG_00386	3747.71	3298.95	3589.8	5062.35	4900.75	4927.92	3545.49	4963.68	-0.485294	0.000228788	0.000682086	-	NC_999999999.1	380330	382609	+	2280	protein_coding	Protein translocase subunit SecDF && PF02355:Protein export membrane protein	-	3579	2796	3711	4979	5645	5382	257.513	222.913	242.883	349.908	342.236	339.542
KNNFDEDG_01717.t00	34.5556	40.116	39.6609	71.1718	83.3432	128.188	38.1109	94.2344	-1.30767	0.000229475	0.000683427	-	NC_999999999.1	1810883	1812979	-	2097	protein_coding	hypothetical protein && PF00359:Phosphoenolpyruvate-dependent sugar phosphotransferase system, EIIA 2|PF05043:Mga helix-turn-helix domain|PF00874:PRD domain	PTS_EIIA_2	33	34	41	70	96	140	2.5816	2.94723	2.9176	5.34867	6.32804	9.60315
KNNFDEDG_02053.t00	5312.14	2829.36	4608.41	1494.61	2355.31	2467.62	4249.97	2105.85	1.01301	0.000229689	0.000683427	-	NC_999999999.1	2199497	2201356	-	1860	protein_coding	N-acetylmuramoyl-L-alanine amidase domain-containing protein && PF01832:Mannosyl-glycoprotein endo-beta-N-acetylglucosaminidase|PF05257:CHAP domain	-	5073	2398	4764	1470	2713	2695	447.43	234.352	382.207	126.634	201.62	208.415
KNNFDEDG_01427	1267.04	2313.75	1323.32	6689.13	3032.48	2562.85	1634.7	4094.82	-1.3249	0.000235009	0.000698571	-	NC_999999999.1	1503413	1503667	-	255	protein_coding	Ribosome-associated protein L7Ae-like protein && -	-	1210	1961	1368	6579	3493	2799	778.427	1397.88	800.546	4133.96	1893.45	1578.87
KNNFDEDG_02735.t00	19.8957	14.1586	14.5101	43.7198	50.3532	49.4441	16.1881	47.839	-1.56288	0.000238377	0.000707886	-	NC_999999999.1	2892321	2892995	+	675	protein_coding	IS6 family transposase IS257R1 && PF13610:DDE domain	-	19	12	15	43	58	54	4.61767	3.23155	3.3161	10.2073	11.8774	11.5073
KNNFDEDG_01422	918.341	724.449	826.108	557.174	544.335	505.428	822.966	535.646	0.620155	0.000249138	0.000739119	-	NC_999999999.1	1497305	1498480	+	1176	protein_coding	putative hydrolase YxeP && PF01546:Peptidase family M20/M25/M40|PF07687:Peptidase dimerisation domain	Peptidase_M20	877	614	854	548	627	552	122.339	94.9061	108.365	74.6654	73.6981	67.5174
KNNFDEDG_02572	365.452	464.874	415.956	783.907	688.449	579.594	415.427	683.983	-0.719628	0.000250546	0.000742566	-	NC_999999999.1	2754756	2755802	+	1047	protein_coding	Threonylcarbamoyl-AMP synthase && PF01300:Telomere recombination|PF03481:Putative GTP-binding controlling metal-binding	Sua5_yciO_yrdC	349	394	430	771	793	633	54.6829	68.4042	61.2861	117.992	104.694	86.9643
KNNFDEDG_01878	1104.73	1056	1143.4	734.086	681.504	817.658	1101.37	744.416	0.565439	0.000253882	0.00075172	-	NC_999999999.1	2006733	2008970	-	2238	protein_coding	HTH-type transcriptional activator RhaS && PF12833:Helix-turn-helix domain	-	1055	895	1182	722	785	893	77.3331	72.6936	78.8129	51.692	48.4848	57.3952
KNNFDEDG_00466	130.892	215.919	181.86	384.328	292.569	316.808	176.224	331.235	-0.911306	0.000254786	0.00075366	-	NC_999999999.1	463394	464266	+	873	protein_coding	High-affinity zinc uptake system membrane protein ZnuB && PF00950:ABC 3 transport family	ABC-3	125	183	188	378	337	346	23.4892	38.104	32.1354	69.3783	53.3595	57.0093
KNNFDEDG_02015.t00	626.189	417.679	444.976	328.407	227.457	248.136	496.282	268	0.890452	0.000256977	0.000759399	-	NC_999999999.1	2154800	2155924	+	1125	protein_coding	hypothetical protein && PF01522:Polysaccharide deacetylase	Polysacc_deac_1	598	354	460	323	262	271	87.201	57.1984	61.0162	46.0041	32.1918	34.6498
KNNFDEDG_00567	289.011	290.251	374.36	154.544	205.753	182.211	317.874	180.836	0.813356	0.000262457	0.000774838	-	NC_999999999.1	563068	563754	+	687	protein_coding	DNA replication protein DnaD && PF07261:Replication initiation and membrane attachment	-	276	246	387	152	237	199	65.9061	65.0896	84.061	35.4514	47.6857	41.6659
KNNFDEDG_01436	409.432	357.505	524.298	631.396	807.387	760.889	430.411	733.224	-0.767563	0.000265388	0.000782726	-	NC_999999999.1	1515360	1515542	-	183	protein_coding	Protein translocase subunit SecE && -	-	391	303	542	621	930	831	350.509	300.971	441.966	543.734	702.47	653.182
KNNFDEDG_00073	746.611	724.449	803.859	456.516	493.982	552.125	758.306	500.875	0.598283	0.000266583	0.000785486	-	NC_999999999.1	77872	79233	+	1362	protein_coding	23S rRNA (uracil-C(5))-methyltransferase RlmCD && PF05958:tRNA (Uracil-5-)-methyltransferase	-	713	614	831	449	569	603	85.8787	81.9454	91.0467	52.8221	57.7473	63.6831
KNNFDEDG_02553.t00	3085.92	1667.18	2889.44	996.405	1422.04	1497.06	2547.51	1305.17	0.964861	0.000281149	0.000827599	-	NC_999999999.1	2734839	2735189	+	351	protein_coding	hypothetical protein && -	-	2947	1413	2987	980	1638	1635	1377.36	731.759	1269.9	447.368	645.064	670.031
KNNFDEDG_00251	7.32998	1.17988	6.77138	18.3013	40.8034	32.0471	5.09375	30.3839	-2.55386	0.000281659	0.000828296	-	NC_999999999.1	219379	219849	-	471	protein_coding	RNA polymerase sigma factor SigS && PF00196:Bacterial regulatory proteins, luxR family|PF04542:Sigma-70 region 2	Sigma70_r2	7	1	7	18	47	35	2.43809	0.385933	2.21777	6.12347	13.7935	10.6889
KNNFDEDG_00609.t00	1314.16	956.886	1179.19	694.433	774.397	729.758	1150.08	732.863	0.650332	0.000285853	0.000839815	-	NC_999999999.1	638640	638843	+	204	protein_coding	hypothetical protein && -	-	1255	811	1219	683	892	797	1009.22	722.643	891.69	536.459	604.409	561.969
KNNFDEDG_02755.t00	1032.48	1156.29	1153.07	744.254	744.88	810.333	1113.94	766.489	0.53922	0.00028739	0.000843513	-	NC_999999999.1	2912116	2913756	+	1641	protein_coding	hypothetical protein && PF02534:Type IV secretory system Conjugative DNA transfer	-	986	980	1192	732	858	885	98.5692	108.555	108.395	71.4741	72.2728	77.5745
KNNFDEDG_01998.t00	3517.34	4949.61	2335.16	2318.17	1357.8	1356.96	3600.7	1677.64	1.10189	0.000290732	0.000852495	-	NC_999999999.1	2135865	2136377	+	513	protein_coding	hypothetical protein && PF03729:Short repeat of unknown function (DUF308)	-	3359	4195	2414	2280	1564	1482	1074.15	1486.44	702.199	712.137	421.42	415.542
KNNFDEDG_00800	1889.04	2932.01	2284.86	1616.62	1310.05	1255.33	2368.64	1394	0.764812	0.000292258	0.000856142	-	NC_999999999.1	848232	849218	-	987	protein_coding	Phosphate acyltransferase && PF02504:Fatty acid synthesis protein	-	1804	2485	2362	1590	1509	1371	299.842	457.659	357.111	258.123	211.333	199.804
KNNFDEDG_01353	6317.39	4091.84	5198.48	1667.45	3246.91	2989.53	5202.57	2634.63	0.981506	0.000296076	0.000866488	-	NC_999999999.1	1424045	1424419	+	375	protein_coding	Transcriptional regulator SarA && -	-	6033	3468	5374	1640	3740	3265	2639.22	1681.05	2138.49	700.743	1378.59	1252.38
KNNFDEDG_00009.t00	45.027	100.29	75.4525	27.452	27.7811	23.8064	73.5899	26.3465	1.47941	0.000305119	0.00089209	-	NC_999999999.1	6077	6484	+	408	protein_coding	hypothetical protein && -	-	43	85	78	27	32	26	17.2895	37.8697	28.5282	10.6035	10.8414	9.16637
KNNFDEDG_01765.t00	206.286	140.406	210.88	306.039	319.482	373.577	185.858	333.033	-0.838966	0.000309456	0.000903897	-	NC_999999999.1	1862937	1864700	-	1764	protein_coding	hypothetical protein && PF03009:Glycerophosphoryl diester phosphodiesterase family|PF10110:Membrane domain of glycerophosphoryl diester phosphodiesterase	-	197	119	218	301	368	408	18.3206	12.2626	18.4416	27.341	28.8367	33.2695
KNNFDEDG_00250.t00	7.32998	1.17988	0.96734	23.385	33.8582	18.3126	3.15907	25.1853	-2.99144	0.000313396	0.000914523	-	NC_999999999.1	218823	219266	-	444	protein_coding	hypothetical protein && PF06338:ComK protein	ComK	7	1	1	23	39	20	2.58635	0.409402	0.336091	8.30025	12.1417	6.47934
KNNFDEDG_02192	3922.58	4265.28	2736.6	2283.6	1544.45	2270.76	3641.49	2032.94	0.840962	0.000321902	0.000938442	-	NC_999999999.1	2358484	2359842	+	1359	protein_coding	High-affinity gluconate transporter && PF02447:GntP family permease	-	3746	3615	2829	2246	1779	2480	452.19	483.528	310.637	264.811	180.948	262.492
KNNFDEDG_02278	100.525	68.4333	129.624	17.2846	46.8805	38.4565	99.5274	34.2072	1.53664	0.000322837	0.000940264	-	NC_999999999.1	2457061	2457312	+	252	protein_coding	Antitoxin YefM && -	-	96	58	134	17	54	42	62.4948	41.837	79.3495	10.8092	29.6203	23.9736
KNNFDEDG_02423.t00	165.448	191.141	233.129	94.5568	99.8382	121.779	196.573	105.391	0.899605	0.000333664	0.000970863	-	NC_999999999.1	2604222	2604986	+	765	protein_coding	hypothetical protein && PF13468:Glyoxalase-like domain	-	158	162	241	93	115	133	33.882	38.4934	47.0106	19.479	20.7794	25.0077
KNNFDEDG_02011.t00	54.4513	56.6344	29.0202	17.2846	13.8905	6.40942	46.702	12.5282	1.90032	0.000344551	0.00100158	-	NC_999999999.1	2150989	2151543	+	555	protein_coding	hypothetical protein && PF07155:ECF-type riboflavin transporter, S component	-	52	48	30	17	16	7	15.3703	15.721	8.06619	4.90797	3.98495	1.81422
KNNFDEDG_00608	7178.14	7644.47	6465.7	5452.78	4438.89	4359.32	7096.1	4750.33	0.579033	0.000351461	0.00102069	-	NC_999999999.1	637802	638611	+	810	protein_coding	Putative ring-cleaving dioxygenase MhqA && -	-	6855	6479	6684	5363	5113	4761	1388.34	1453.97	1231.38	1060.89	872.543	845.468
KNNFDEDG_00745.t00	474.354	500.271	693.583	281.637	340.318	348.855	556.069	323.603	0.781219	0.000365616	0.00106078	-	NC_999999999.1	781793	782944	-	1152	protein_coding	hypothetical protein && PF00994:Probable molybdopterin binding domain	-	453	424	717	277	392	381	64.5088	66.9031	92.8767	38.5277	47.0359	47.5726
KNNFDEDG_01790	359.169	484.932	360.818	633.429	597.293	798.43	401.64	676.384	-0.753244	0.000389552	0.00112914	-	NC_999999999.1	1897678	1898556	-	879	protein_coding	putative HTH-type transcriptional regulator YbbH && PF01418:Helix-turn-helix domain, rpiR family|PF01380:SIS domain	HTH_6	343	411	373	623	688	872	64.0145	84.9936	63.3228	113.565	108.192	142.696
KNNFDEDG_00983	384.3	365.764	418.858	586.659	559.094	594.244	389.641	579.999	-0.572878	0.000392491	0.00113657	-	NC_999999999.1	1046315	1047676	-	1362	protein_coding	Salicylate biosynthesis isochorismate synthase && PF00425:chorismate binding enzyme	-	367	310	433	577	644	649	44.204	41.3731	47.4407	67.8805	65.3589	68.5412
KNNFDEDG_00824.t00	37.697	9.43907	11.6081	56.9374	87.684	70.5036	19.5814	71.7083	-1.87009	0.000407025	0.00117754	-	NC_999999999.1	875181	875393	-	213	protein_coding	hypothetical protein && -	-	36	8	12	56	101	77	27.7266	6.82721	8.40702	42.1264	65.5448	51.999
KNNFDEDG_02151.t00	0	17.6983	13.5428	148.444	171.895	158.404	10.4137	159.581	-3.94109	0.000409632	0.00118395	-	NC_999999999.1	2315064	2315495	-	432	protein_coding	hypothetical protein && PF05257:CHAP domain	-	0	15	14	146	198	173	0	6.31162	4.83598	54.1521	63.3545	57.6032
KNNFDEDG_01907.t00	26.1785	8.25919	23.2162	54.904	59.9029	63.1785	19.2179	59.3285	-1.61361	0.000414675	0.00119738	-	NC_999999999.1	2036976	2037872	+	897	protein_coding	hypothetical protein && PF06048:Domain of unknown function (DUF927)	-	25	7	24	54	69	69	4.57215	1.41853	3.99263	9.646	10.6329	11.0647
KNNFDEDG_01773.t00	4776	3806.3	4113.13	7928.54	5720.29	6292.21	4231.81	6647.02	-0.651303	0.000425766	0.00122823	-	NC_999999999.1	1874733	1875701	-	969	protein_coding	hypothetical protein && PF01261:Xylose isomerase-like TIM barrel|PF07582:AP endonuclease family 2 C terminus	-	4561	3226	4252	7798	6589	6872	772.164	605.165	654.801	1289.45	939.922	1020.1
KNNFDEDG_02359	267.021	306.77	248.606	157.595	180.577	112.623	274.132	150.265	0.866066	0.000437646	0.0012613	-	NC_999999999.1	2542709	2543830	+	1122	protein_coding	putative hydrolase YxeP && PF01546:Peptidase family M20/M25/M40|PF07687:Peptidase dimerisation domain	Peptidase_M20	255	260	257	155	208	123	37.2838	42.1225	34.1807	22.1353	25.6252	15.7687
KNNFDEDG_01277	737.186	528.588	626.836	880.497	1044.39	1116.15	630.87	1013.68	-0.683874	0.000443649	0.00127739	-	NC_999999999.1	1346911	1348284	-	1374	protein_coding	Deoxyribodipyrimidine photo-lyase && PF00875:DNA photolyase|PF03441:FAD binding domain of DNA photolyase	-	704	448	648	866	1203	1219	84.0541	59.2686	70.3766	100.99	121.025	127.615
KNNFDEDG_01724	297.388	224.178	317.287	143.36	185.786	136.429	279.618	155.192	0.849724	0.0004486	0.00129042	-	NC_999999999.1	1820046	1821521	+	1476	protein_coding	Glutathione-binding protein GsiB && PF00496:Bacterial extracellular solute-binding proteins, family 5 Middle	-	284	190	328	141	214	149	31.5649	23.3992	33.161	15.3066	20.0412	14.5206
KNNFDEDG_01797	5014.75	3437	4392.69	2403.57	2605.34	3021.58	4281.48	2676.83	0.677641	0.000449455	0.00129165	-	NC_999999999.1	1906582	1907139	+	558	protein_coding	Isochorismatase family protein YecD && PF00857:Isochorismatase family	Isochorismatase	4789	2913	4541	2364	3001	3300	1407.94	948.942	1214.39	678.827	743.409	850.675
KNNFDEDG_01024.t00	327.755	258.395	424.662	114.892	192.731	195.029	336.937	167.551	1.00732	0.000461792	0.00132585	-	NC_999999999.1	1088796	1089143	-	348	protein_coding	hypothetical protein && -	-	313	219	439	113	222	213	147.55	114.393	188.246	52.029	88.18	88.0409
KNNFDEDG_01586	91.1011	33.0367	84.1586	138.277	200.545	177.632	69.4321	172.151	-1.30519	0.000463838	0.00133046	-	NC_999999999.1	1677744	1678325	-	582	protein_coding	2,3-bisphosphoglycerate-dependent phosphoglycerate mutase && PF00300:Histidine phosphatase superfamily (branch 1)	-	87	28	87	136	231	194	24.5228	8.74517	22.3068	37.4423	54.8637	47.9472
KNNFDEDG_00730	1920.45	2414.04	1799.25	3455.9	2945.66	2993.2	2044.58	3131.59	-0.615347	0.000467352	0.00133927	-	NC_999999999.1	763063	764559	-	1497	protein_coding	Glycerol kinase && PF02782:FGGY family of carbohydrate kinases, C-terminal domain|PF00370:FGGY family of carbohydrate kinases, N-terminal domain	FGGY_N	1834	2046	1860	3399	3393	3269	200.979	248.437	185.409	363.811	313.298	314.107
KNNFDEDG_01416	834.57	888.452	764.198	618.178	522.631	513.669	829.074	551.493	0.588327	0.000471618	0.00135022	-	NC_999999999.1	1489474	1490157	-	684	protein_coding	Pyrophosphatase PpaX && PF00702:haloacid dehalogenase-like hydrolase	Hydrolase	797	753	790	608	602	561	191.15	200.112	172.35	142.427	121.657	117.975
KNNFDEDG_00035.t00	329.849	266.654	250.541	470.751	480.091	411.118	282.348	453.987	-0.685248	0.000473704	0.00135491	-	NC_999999999.1	33982	34539	+	558	protein_coding	hypothetical protein && PF08006:Protein of unknown function (DUF1700)	-	315	226	259	463	553	449	92.6082	73.622	69.2637	132.951	136.989	115.743
KNNFDEDG_00942	63032.6	47726.3	55747.8	36117.7	37814.4	39593.7	55502.2	37841.9	0.552566	0.000479906	0.00137135	-	NC_999999999.1	1000641	1002359	-	1719	protein_coding	Phosphoenolpyruvate-protein phosphotransferase && PF02896:PEP-utilising enzyme, TIM barrel domain|PF05524:PEP-utilising enzyme, N-terminal|PF00391:PEP-utilising enzyme, mobile domain	-	60195	40450	57630	35523	43557	43242	5744.57	4277.36	5002.8	3311.16	3502.5	3618.38
KNNFDEDG_01652.t00	2592.72	1400.52	2018.84	844.911	1165.94	1228.78	2004.03	1079.87	0.892001	0.000484583	0.00138341	-	NC_999999999.1	1743429	1744478	-	1050	protein_coding	putative ABC transporter permease && PF02687:FtsX-like permease family|PF12704:MacB-like periplasmic core domain	-	2476	1187	2087	831	1343	1342	386.843	205.492	296.601	126.811	176.8	183.843
KNNFDEDG_01841	26.1785	23.5977	28.0529	72.1885	60.7711	54.9378	25.943	62.6325	-1.26689	0.000497983	0.00142033	-	NC_999999999.1	1961952	1962725	+	774	protein_coding	Glutamine transport ATP-binding protein GlnQ && PF00005:ABC transporter	ABC_tran	25	20	29	71	70	60	5.29873	4.69702	5.5911	14.6982	12.5012	11.1505
KNNFDEDG_01028	4005.31	2888.36	3657.51	2107.7	2385.7	2398.04	3517.06	2297.15	0.614596	0.000500958	0.00142747	-	NC_999999999.1	1091680	1093488	-	1809	protein_coding	Oligoendopeptidase F, plasmid && PF01432:Peptidase family M3|PF08439:Oligopeptidase F	Peptidase_M3	3825	2448	3781	2073	2748	2619	346.869	245.984	311.895	183.614	209.978	208.248
KNNFDEDG_02424.t00	345.556	123.888	299.875	41.6863	113.729	109.876	256.44	88.4303	1.5346	0.00050414	0.00143519	-	NC_999999999.1	2604978	2605229	-	252	protein_coding	hypothetical protein && -	-	330	105	310	41	131	120	214.826	75.7394	183.57	26.0693	71.8566	68.4959
KNNFDEDG_02174	61.7812	71.9729	59.0077	18.3013	26.9129	32.0471	64.254	25.7538	1.31211	0.000507357	0.00144299	-	NC_999999999.1	2337229	2337663	+	435	protein_coding	HTH-type transcriptional regulator MhqR && PF01047:MarR family	MarR	59	61	61	18	31	35	22.2503	25.4902	20.9257	6.63024	9.85073	11.5735
KNNFDEDG_01837.t00	58.6398	37.7563	79.3219	16.2678	18.2313	25.6377	58.5726	20.0456	1.54952	0.000522609	0.00148378	-	NC_999999999.1	1956499	1957275	-	777	protein_coding	hypothetical protein && -	-	56	32	82	16	21	28	11.8233	7.48621	15.7483	3.29948	3.73589	5.18348
KNNFDEDG_00276.t00	6491.22	6009.15	5543.82	4404.52	4239.22	4375.8	6014.73	4339.84	0.470841	0.000522679	0.00148378	-	NC_999999999.1	251535	252944	+	1410	protein_coding	Putative dipeptidase && PF01546:Peptidase family M20/M25/M40	Peptidase_M20	6199	5093	5731	4332	4883	4779	721.233	656.58	606.529	492.284	478.7	487.531
KNNFDEDG_01063	4395.89	3962.05	4074.43	2992.27	3032.48	3082.93	4144.13	3035.89	0.448973	0.000523344	0.00148428	-	NC_999999999.1	1128562	1129878	+	1317	protein_coding	Coenzyme A disulfide reductase && PF07992:Pyridine nucleotide-disulphide oxidoreductase|PF02852:Pyridine nucleotide-disulphide oxidoreductase, dimerisation domain	Pyr_redox_2	4198	3358	4212	2943	3493	3367	522.913	463.477	477.247	358.056	366.614	367.74
KNNFDEDG_01653	2329.89	1415.86	1919.2	2557.1	3628.03	3885.02	1888.32	3356.72	-0.829837	0.000526425	0.00149162	-	NC_999999999.1	1744727	1745617	-	891	protein_coding	Lipoprotein E && PF03767:HAD superfamily, subfamily IIIB (Acid phosphatase)	-	2225	1200	1984	2515	4179	4243	409.662	244.814	332.28	452.279	648.322	684.982
KNNFDEDG_01783.t00	26.1785	21.2379	14.5101	88.4564	52.0895	43.9503	20.6422	61.4987	-1.57583	0.000543548	0.0015387	-	NC_999999999.1	1886944	1888719	-	1776	protein_coding	hypothetical protein && PF00496:Bacterial extracellular solute-binding proteins, family 5 Middle	-	25	18	15	87	60	48	2.30925	1.84231	1.26034	7.84915	4.66987	3.88761
KNNFDEDG_00016.t00	8.37712	7.0793	8.70606	0	0	0	8.05416	0	5.55625	0.000545881	0.00154386	-	NC_999999999.1	17841	17993	+	153	protein_coding	hypothetical protein && -	-	8	6	9	0	0	0	8.57771	7.12842	8.77791	0	0	0
KNNFDEDG_02215	264.926	363.404	177.991	137.26	116.333	144.67	268.774	132.754	1.016	0.000556956	0.0015733	-	NC_999999999.1	2385064	2385882	+	819	protein_coding	Dihydroanticapsin 7-dehydrogenase && PF00106:short chain dehydrogenase	adh_short	253	308	184	135	134	158	50.6768	68.3597	33.5254	26.4117	22.6161	27.7496
KNNFDEDG_02472.t00	255.502	151.025	218.619	323.323	393.276	412.034	208.382	376.211	-0.850753	0.000557328	0.0015733	-	NC_999999999.1	2640000	2641436	+	1437	protein_coding	hypothetical protein && PF13412:Winged helix-turn-helix DNA-binding|PF13749:Putative ATP-dependent DNA helicase recG C-terminal|PF04326:Putative DNA-binding domain	AAA_4	244	128	226	318	453	450	27.8552	16.1915	23.4689	35.4582	43.575	45.0443
KNNFDEDG_00078	894.257	717.369	896.724	1152.98	1320.47	1278.22	836.117	1250.56	-0.580312	0.00055875	0.00157584	-	NC_999999999.1	83054	84367	+	1314	protein_coding	UDP-N-acetylmuramoyl-tripeptide--D-alanyl-D- alanine ligase && PF08353:Domain of unknown function (DUF1727)|PF08245:Mur ligase middle domain	-	854	608	927	1134	1521	1396	106.619	84.1088	105.275	138.281	160.004	152.818
KNNFDEDG_01388.t00	110.997	184.062	119.95	307.056	248.293	230.739	138.336	262.029	-0.92432	0.000564977	0.00159192	-	NC_999999999.1	1456879	1457247	-	369	protein_coding	hypothetical protein && PF04241:Protein of unknown function (DUF423)	-	106	156	124	302	286	252	47.1251	76.8478	50.1459	131.137	107.136	98.2332
KNNFDEDG_00100.t00	473.307	445.996	481.735	625.295	694.526	803.008	467.013	707.61	-0.599447	0.000567004	0.00159615	-	NC_999999999.1	102469	103305	+	837	protein_coding	hypothetical protein && -	-	452	378	498	615	800	877	88.5903	82.0918	88.7859	117.732	132.118	150.716
KNNFDEDG_00315.t00	1597.93	1489.01	1539.04	1134.68	1140.76	1066.71	1542	1114.05	0.469109	0.000583982	0.00164241	-	NC_999999999.1	299587	300534	+	948	protein_coding	hypothetical protein && PF02384:N-6 DNA Methylase	-	1526	1262	1591	1116	1314	1165	264.07	241.983	250.439	188.626	191.595	176.767
KNNFDEDG_01310	414.667	328.008	401.446	170.812	242.216	251.798	381.374	221.609	0.782407	0.000594254	0.00166975	-	NC_999999999.1	1381520	1382194	-	675	protein_coding	Response regulator protein GraR && PF00486:Transcriptional regulatory protein, C terminal|PF00072:Response regulator receiver domain	Trans_reg_C	396	278	415	168	279	275	96.2419	74.8642	91.7454	39.8797	57.1343	58.6021
KNNFDEDG_01354	3003.2	2648.84	2506.38	1663.39	1784.06	2081.23	2719.47	1842.89	0.561216	0.000618017	0.00173492	-	NC_999999999.1	1424669	1425457	-	789	protein_coding	Proline iminopeptidase && PF00561:alpha/beta hydrolase fold	Abhydrolase_1	2868	2245	2591	1636	2055	2273	596.314	517.217	490.039	332.24	360.024	414.387
KNNFDEDG_02227.t00	1167.56	1426.48	1156.94	924.217	750.957	803.924	1250.33	826.366	0.597447	0.000619307	0.00173693	-	NC_999999999.1	2397879	2399456	+	1578	protein_coding	hypothetical protein && PF01645:Conserved region in glutamate synthase	-	1115	1209	1196	909	865	878	115.915	139.268	113.1	92.3003	75.7714	80.0335
KNNFDEDG_02568	1276.46	1251.86	1505.18	1716.26	2682.61	2163.64	1344.5	2187.5	-0.702232	0.000632087	0.00177113	-	NC_999999999.1	2751572	2751826	+	255	protein_coding	50S ribosomal protein L31 type B && -	-	1219	1061	1556	1688	3090	2363	784.217	756.325	910.562	1060.67	1675	1332.93
KNNFDEDG_02507.t00	84.8183	134.507	72.5505	305.022	167.555	179.464	97.2918	217.347	-1.16223	0.000635799	0.00177988	-	NC_999999999.1	2679675	2681045	+	1371	protein_coding	hypothetical protein && PF07670:Nucleoside recognition	-	81	114	75	300	193	196	9.69216	15.1147	8.16327	35.0615	19.4588	20.5638
KNNFDEDG_00672.t00	311	390.541	298.908	543.956	577.325	468.803	333.483	530.028	-0.670072	0.000642655	0.00179742	-	NC_999999999.1	713375	713842	-	468	protein_coding	hypothetical protein && PF07301:Protein of unknown function (DUF1453)	-	297	331	309	535	665	512	104.108	128.563	98.5264	183.17	196.414	157.365
KNNFDEDG_02018	104.714	97.9303	110.277	67.1048	27.7811	27.4689	104.307	40.7849	1.36307	0.000644941	0.00180215	-	NC_999999999.1	2157671	2158921	+	1251	protein_coding	Histidinol dehydrogenase && PF00815:Histidinol dehydrogenase	-	100	83	114	66	32	30	13.1134	12.0602	13.5984	8.45343	3.53581	3.44944
KNNFDEDG_01859	190.579	169.903	171.219	115.908	69.4526	97.9725	177.234	94.4445	0.911653	0.000647623	0.00180797	-	NC_999999999.1	1980038	1981240	-	1203	protein_coding	L-glutamyl-[BtrI acyl-carrier protein] decarboxylase && PF02784:Pyridoxal-dependent decarboxylase, pyridoxal binding domain|PF00278:Pyridoxal-dependent decarboxylase, C-terminal sheet domain	-	182	144	177	114	80	107	24.8187	21.7586	21.9557	15.184	9.19222	12.7939
KNNFDEDG_00185.t00	123.562	51.9149	108.342	156.578	241.348	251.798	94.6065	216.575	-1.19181	0.000657832	0.00183478	-	NC_999999999.1	160143	160565	-	423	protein_coding	hypothetical protein && PF08862:Domain of unknown function DUF1829	-	118	44	112	154	278	275	45.763	18.908	39.511	58.3346	90.8449	93.5139
KNNFDEDG_01597	937.19	1006.44	1028.28	1429.54	1382.11	1324.92	990.638	1378.85	-0.476919	0.000678343	0.00189025	-	NC_999999999.1	1684658	1685755	-	1098	protein_coding	Ribosome-binding ATPase YchF && PF01926:50S ribosome-binding GTPase|PF06071:Protein of unknown function (DUF933)	-	895	853	1063	1406	1592	1447	133.719	141.215	144.468	205.177	200.418	189.562
KNNFDEDG_01246.t00	4372.85	3284.8	3918.69	2406.62	2560.2	2813.73	3858.78	2593.52	0.573302	0.000681532	0.00189739	-	NC_999999999.1	1313727	1315241	-	1515	protein_coding	hypothetical protein && PF00528:Binding-protein-dependent transport system inner membrane component|PF04069:Substrate binding domain of ABC-type glycine betaine transport system	BPD_transp_1	4176	2784	4051	2367	2949	3073	452.19	334.033	399.016	250.341	269.066	291.766
KNNFDEDG_01021.t00	719.385	535.667	727.439	341.625	411.507	458.731	660.831	403.954	0.710248	0.000686485	0.00190942	-	NC_999999999.1	1086467	1087321	-	855	protein_coding	hypothetical protein && PF00849:RNA pseudouridylate synthase	-	687	454	752	336	474	501	131.815	96.5212	131.248	62.9679	76.6317	84.286
KNNFDEDG_00577.t00	75.394	139.226	66.7464	258.252	211.831	155.657	93.7889	208.58	-1.15757	0.000697318	0.00193778	-	NC_999999999.1	571755	572087	+	333	protein_coding	hypothetical protein && PF16230:Domain of unknown function (DUF4889)	-	72	118	69	254	244	170	35.47	64.4126	30.9204	122.218	101.284	73.4326
KNNFDEDG_02037.t00	1419.92	832.998	874.475	504.303	561.698	676.651	1042.46	580.884	0.843603	0.000723509	0.00200743	-	NC_999999999.1	2175787	2176146	-	360	protein_coding	hypothetical protein && -	-	1356	706	904	496	647	739	617.917	356.48	374.719	220.762	248.427	295.275
KNNFDEDG_01829	2541.41	2714.91	2208.44	4047.64	3382.34	3454.67	2488.25	3628.22	-0.54424	0.000724006	0.00200743	-	NC_999999999.1	1945858	1946967	-	1110	protein_coding	UDP-2-acetamido-2,6-beta-L-arabino-hexul-4-ose reductase && PF01370:NAD dependent epimerase/dehydratase family	Epimerase	2427	2301	2283	3981	3896	3773	358.69	376.814	306.919	574.666	485.168	488.931
KNNFDEDG_01288	3581.22	2897.79	2522.82	4679.04	4153.27	5006.67	3000.61	4612.99	-0.620474	0.000724373	0.00200743	-	NC_999999999.1	1358975	1359541	+	567	protein_coding	LOG family protein YvdD && PF03641:Possible lysine decarboxylase	-	3420	2456	2608	4602	4784	5468	989.501	787.369	686.38	1300.5	1166.28	1387.17
KNNFDEDG_02508.t00	1111.02	1334.45	1806.99	1707.11	3153.15	3481.23	1417.48	2780.5	-0.971973	0.00072581	0.00200958	-	NC_999999999.1	2681177	2681437	-	261	protein_coding	hypothetical protein && -	-	1061	1131	1868	1679	3632	3802	666.88	787.69	1068.01	1030.76	1923.54	2095.35
KNNFDEDG_00625	415.714	289.071	284.398	191.147	198.808	191.367	329.728	193.774	0.766937	0.000728865	0.00201619	-	NC_999999999.1	653104	654093	-	990	protein_coding	Aspartate-semialdehyde dehydrogenase && PF02774:Semialdehyde dehydrogenase, dimerisation domain|PF01118:Semialdehyde dehydrogenase, NAD binding domain	-	397	245	294	188	229	209	65.7852	44.9846	44.3152	30.4277	31.974	30.3665
KNNFDEDG_02644	72.2526	92.0309	104.473	142.344	164.95	195.029	89.5854	167.441	-0.902184	0.000731797	0.00202246	-	NC_999999999.1	2825885	2826349	+	465	protein_coding	Ribosomal-protein-alanine acetyltransferase && PF00583:Acetyltransferase (GNAT) family	Acetyltransf_1	69	78	108	140	190	213	24.3427	30.4912	34.6586	48.2415	56.4803	65.8887
KNNFDEDG_01564.t00	48.1684	23.5977	44.4976	7.11718	15.6268	9.15631	38.7546	10.6334	1.85989	0.000739546	0.00204201	-	NC_999999999.1	1651690	1652721	-	1032	protein_coding	hypothetical protein && PF02876:Staphylococcal/Streptococcal toxin, beta-grasp domain|PF09199:Staphylococcal superantigen-like OB-fold domain	-	46	20	46	7	18	10	7.31225	3.52276	6.65148	1.08684	2.41095	1.39381
KNNFDEDG_00032.t00	345.556	479.033	406.283	296.888	187.522	208.764	410.29	231.058	0.829533	0.000751397	0.00207284	-	NC_999999999.1	31910	32650	+	741	protein_coding	hypothetical protein && PF12730:ABC-2 family transporter protein	-	330	406	420	292	216	228	73.0582	99.5958	84.5807	63.1409	40.2932	44.2589
Novel00476	10.4714	5.89942	12.5754	37.6194	31.2537	32.0471	9.64874	33.6401	-1.78531	0.000753306	0.00207622	-	NC_999999999.1	2427066	2427263	+	198	-	-	-	10	5	13	37	36	35	8.28529	4.59027	9.79757	29.9421	25.1324	25.4265
KNNFDEDG_00784	20690.4	18958.4	19137.8	15093.5	14540.8	14194.1	19595.5	14609.5	0.423638	0.000764577	0.00210537	-	NC_999999999.1	829773	830939	-	1167	protein_coding	Succinate--CoA ligase [ADP-forming] subunit beta && PF00549:CoA-ligase|PF08442:ATP-grasp domain	-	19759	16068	19784	14845	16749	15502	2777.58	2502.79	2529.78	2038.24	1983.87	1910.74
KNNFDEDG_01945.t00	127.751	138.046	112.211	76.2555	59.9029	67.7567	126.003	67.9717	0.891125	0.000775307	0.00213297	-	NC_999999999.1	2077821	2077988	-	168	protein_coding	hypothetical protein && -	-	122	117	116	75	69	74	119.131	126.593	103.036	71.5316	56.7722	63.3587
KNNFDEDG_01904.t00	324.613	302.05	311.483	448.382	456.651	465.14	312.716	456.725	-0.546257	0.000817493	0.00224699	-	NC_999999999.1	2033608	2035116	-	1509	protein_coding	hypothetical protein && PF00069:Protein kinase domain	Pkinase	310	256	322	441	526	508	33.7012	30.8378	31.8425	46.8269	48.1829	48.4238
KNNFDEDG_01975	15175.1	16484.2	13685.9	11966	9273.66	9070.24	15115.1	10103.3	0.581181	0.00081864	0.00224811	-	NC_999999999.1	2111005	2113665	-	2661	protein_coding	DNA gyrase subunit A && PF00521:DNA gyrase/topoisomerase IV, subunit A|PF03989:DNA gyrase C-terminal domain, beta-propeller	-	14492	13971	14148	11769	10682	9906	893.422	954.368	793.397	708.665	554.886	535.473
KNNFDEDG_01748	570.691	267.834	518.494	628.345	1072.18	1133.55	452.34	944.691	-1.06177	0.000824098	0.00226104	-	NC_999999999.1	1844450	1845271	-	822	protein_coding	HTH-type transcriptional regulator CysL && PF00126:Bacterial regulatory helix-turn-helix protein, lysR family|PF03466:LysR substrate binding domain	LysR_substrate	545	227	536	618	1235	1238	108.767	50.1981	97.3046	120.466	207.678	216.637
KNNFDEDG_02509	2858.69	3103.09	2984.24	2340.54	2084.45	2063.83	2982.01	2162.94	0.46339	0.000831101	0.0022782	-	NC_999999999.1	2681614	2682129	+	516	protein_coding	Inner membrane protein YdjM && PF04307:LexA-binding, inner membrane-associated putative hydrolase	-	2730	2630	3085	2302	2401	2254	867.932	926.487	892.166	714.828	643.189	628.331
KNNFDEDG_01693	848.183	896.712	666.497	555.14	450.574	537.475	803.797	514.396	0.643778	0.000835007	0.00228635	-	NC_999999999.1	1783998	1785434	-	1437	protein_coding	Aryl-phospho-beta-D-glucosidase BglA && PF00232:Glycosyl hydrolase family 1	Glyco_hydro_1	810	760	689	546	519	587	92.4701	96.1369	71.5488	60.881	49.9237	58.7578
KNNFDEDG_01560.t00	19.8957	21.2379	19.3468	1.01674	6.07711	2.74689	20.1601	3.28025	2.59032	0.000835585	0.00228635	-	NC_999999999.1	1647120	1647818	-	699	protein_coding	hypothetical protein && PF09199:Staphylococcal superantigen-like OB-fold domain|PF02876:Staphylococcal/Streptococcal toxin, beta-grasp domain	-	19	18	20	1	7	3	4.45912	4.68089	4.26966	0.229229	1.38426	0.617345
KNNFDEDG_00011.t00	118.327	179.342	173.154	37.6194	98.1019	63.1785	156.941	66.2999	1.23814	0.000838083	0.00229111	-	NC_999999999.1	7445	7795	+	351	protein_coding	hypothetical protein && -	-	113	152	179	37	113	69	52.8134	78.7172	76.1003	16.8904	44.5008	28.2765
KNNFDEDG_00805	8928.96	13020	7297.61	22154.8	15158	15226	9748.86	17512.9	-0.845165	0.000846338	0.00231159	-	NC_999999999.1	854726	854914	+	189	protein_coding	50S ribosomal protein L28 && -	-	8527	11035	7544	21790	17460	16629	7401.29	10613.1	5956.35	18473.2	12769.6	12655.8
KNNFDEDG_00020.t00	54.4513	105.01	117.048	38.6361	43.4079	19.2282	92.1697	33.7574	1.44929	0.0008519	0.00232469	-	NC_999999999.1	19485	20240	+	756	protein_coding	hypothetical protein && PF05257:CHAP domain	-	52	89	121	38	50	21	11.2838	21.3994	23.8838	8.05393	9.14207	3.9956
KNNFDEDG_00283	354.98	322.108	365.654	103.707	191.863	232.57	347.581	176.047	0.979743	0.000865799	0.00236049	-	NC_999999999.1	258829	259140	+	312	protein_coding	Thioredoxin-like protein YtpP && PF00085:Thioredoxin	-	339	273	378	102	221	254	178.245	159.053	180.791	52.3832	97.9115	117.102
KNNFDEDG_00801	709.961	722.089	954.764	497.186	523.499	532.897	795.605	517.861	0.62001	0.000866952	0.00236151	-	NC_999999999.1	849223	849780	-	558	protein_coding	Transcription factor FapR && -	-	678	612	987	489	603	582	199.328	199.366	263.951	140.417	149.375	150.028
KNNFDEDG_01068	1479.61	1342.71	1828.27	996.405	998.382	1101.5	1550.2	1032.1	0.587278	0.000869071	0.00236515	-	NC_999999999.1	1137410	1140886	-	3477	protein_coding	ATP-dependent helicase/deoxyribonuclease subunit B && PF12705:PD-(D/E)XK nuclease superfamily|PF13361:UvrD-like helicase C-terminal domain	-	1413	1138	1890	980	1150	1203	66.6669	59.4937	81.1143	45.1614	45.7182	49.7674
KNNFDEDG_02712.t00	27.2256	41.2959	38.6936	10.1674	13.0224	10.9876	35.7384	11.3924	1.64451	0.000870021	0.00236561	-	NC_999999999.1	2883034	2883519	+	486	protein_coding	hypothetical protein && -	-	26	35	40	10	15	12	8.77627	13.0908	12.2819	3.29693	4.2663	3.55164
KNNFDEDG_01098	630.378	552.186	568.796	405.679	415.848	321.386	583.786	380.971	0.616038	0.000871171	0.00236662	-	NC_999999999.1	1170290	1170532	+	243	protein_coding	Fe/S biogenesis protein NfuA && -	-	602	468	588	399	479	351	406.409	350.084	361.086	263.095	272.474	207.771
KNNFDEDG_01043	3704.78	2409.32	2642.77	4380.12	4514.42	4993.85	2918.96	4629.46	-0.665318	0.000880242	0.00238912	-	NC_999999999.1	1107594	1109249	-	1656	protein_coding	Dipeptide-binding protein DppE && PF00496:Bacterial extracellular solute-binding proteins, family 5 Middle	-	3538	2042	2732	4308	5200	5454	350.486	224.145	246.184	416.832	434.049	473.739
KNNFDEDG_00411	2026.22	2347.97	2189.09	1621.7	1571.37	1568.48	2187.76	1587.18	0.462892	0.000885438	0.00240107	-	NC_999999999.1	411545	412168	+	624	protein_coding	Uridine kinase && PF00485:Phosphoribulokinase / Uridine kinase family	-	1935	1990	2263	1595	1810	1713	508.709	579.698	541.178	409.564	400.95	394.872
KNNFDEDG_02380.t00	3610.54	2191.04	2672.76	1255.67	1596.54	1981.43	2824.78	1611.21	0.80994	0.000887681	0.002405	-	NC_999999999.1	2565182	2565655	+	474	protein_coding	hypothetical protein && PF07849:Protein of unknown function (DUF1641)	-	3448	1857	2763	1235	1839	2164	1193.33	712.142	869.847	417.479	536.29	656.694
KNNFDEDG_00351	5835.71	7821.45	7538.48	13181	10490	9510.66	7065.21	11060.5	-0.646605	0.000900019	0.00243594	-	NC_999999999.1	344844	346145	+	1302	protein_coding	Trigger factor && PF05698:Bacterial trigger factor protein (TF) C-terminus|PF00254:FKBP-type peptidyl-prolyl cis-trans isomerase|PF05697:Bacterial trigger factor protein (TF)	FKBP_C	5573	6629	7793	12964	12083	10387	702.184	925.487	893.169	1595.42	1282.8	1147.53
KNNFDEDG_00783	22246.5	24125.1	19015	16386.8	14496.5	14935.8	21795.5	15273	0.513032	0.000901343	0.00243594	-	NC_999999999.1	828843	829751	-	909	protein_coding	Succinate--CoA ligase [ADP-forming] subunit alpha && PF00549:CoA-ligase|PF02629:CoA binding domain	CoA_binding	21245	20447	19657	16117	16698	16312	3834.12	4088.83	3226.96	2840.97	2539.2	2581.23
Novel00045	39.7913	23.5977	18.3795	9.15066	4.34079	0.915631	27.2561	4.80236	2.52364	0.000901516	0.00243594	-	NC_999999999.1	321718	324376	-	2659	-	PF00180:Isocitrate/isopropylmalate dehydrogenase|PF11323:Protein of unknown function (DUF3125)|PF00285:Citrate synthase	Citrate_synt	38	20	19	9	5	1	2.34444	1.36724	1.06629	0.542338	0.259925	0.0540961
KNNFDEDG_02100	328.802	438.917	370.491	267.403	223.985	211.511	379.403	234.299	0.695495	0.000902841	0.00243735	-	NC_999999999.1	2261345	2262163	+	819	protein_coding	3-methyl-2-oxobutanoate hydroxymethyltransferase && PF02548:Ketopantoate hydroxymethyltransferase	-	314	372	383	263	258	231	62.8954	82.5643	69.7839	51.4539	43.5444	40.5707
KNNFDEDG_01772.t00	7.32998	8.25919	7.73872	28.4687	36.4626	21.9751	7.77596	28.9688	-1.90047	0.000904252	0.00243898	-	NC_999999999.1	1873880	1874374	+	495	protein_coding	hypothetical protein && PF04140:Isoprenylcysteine carboxyl methyltransferase (ICMT) family	ICMT	7	7	8	28	42	24	2.31988	2.57055	2.41171	9.06356	11.7284	6.97413
KNNFDEDG_01397	630.378	788.162	622.967	1237.37	1055.68	900.981	680.502	1064.68	-0.646169	0.000943164	0.00254168	-	NC_999999999.1	1464007	1465407	-	1401	protein_coding	Proline/betaine transporter && PF07690:Major Facilitator Superfamily	MFS_1	602	668	644	1217	1216	984	70.4906	86.6705	68.5943	139.187	119.975	101.028
KNNFDEDG_02270.t00	47.1213	94.3907	42.5629	218.599	111.124	128.188	61.3583	152.637	-1.31939	0.000944231	0.00254229	-	NC_999999999.1	2450163	2450267	-	105	protein_coding	hypothetical protein && -	-	45	80	44	215	128	140	70.3066	138.495	62.5322	328.092	168.507	191.789
KNNFDEDG_02527	1489.03	1368.67	1538.07	1120.45	1038.32	981.556	1465.26	1046.77	0.48569	0.000972288	0.00261551	-	NC_999999999.1	2697132	2698064	+	933	protein_coding	CdaA regulatory protein CdaR && PF07949:YbbR-like protein	-	1422	1160	1590	1102	1196	1072	250.029	226.001	254.305	189.254	177.193	165.271
KNNFDEDG_01080.t00	3836.72	3491.28	3241.56	2721.81	2379.62	2426.42	3523.18	2509.29	0.489691	0.000976899	0.00262558	-	NC_999999999.1	1154021	1154614	-	594	protein_coding	Putative peptidyl-prolyl cis-trans isomerase && PF00160:Cyclophilin type peptidyl-prolyl cis-trans isomerase/CLD	Pro_isomerase	3664	2959	3351	2677	2741	2650	1011.91	905.507	841.837	722.118	637.85	641.717
KNNFDEDG_00277	5577.07	4972.03	4878.29	3825.99	3667.97	3850.23	5142.46	3781.4	0.443568	0.0010082	0.00270729	-	NC_999999999.1	252948	253796	+	849	protein_coding	D-alanine aminotransferase && PF01063:Amino-transferase class IV	-	5326	4214	5043	3763	4225	4205	1029.12	902.236	886.383	710.187	687.884	712.43
KNNFDEDG_00388	268.068	516.789	286.333	931.334	584.27	611.641	357.063	709.082	-0.99088	0.00101095	0.00271229	-	NC_999999999.1	385107	385625	+	519	protein_coding	Adenine phosphoribosyltransferase && PF00156:Phosphoribosyl transferase domain	Pribosyltran	256	438	296	916	673	668	80.9181	153.405	85.1069	282.797	179.244	185.137
KNNFDEDG_00019.t00	30.367	38.9362	54.171	5.0837	14.7587	15.5657	41.1581	11.8027	1.79264	0.00102299	0.00274178	-	NC_999999999.1	19219	19473	+	255	protein_coding	hypothetical protein && -	-	29	33	56	5	17	17	18.6565	23.5238	32.7709	3.14178	9.2152	9.58943
KNNFDEDG_01076	28735.6	25883.1	22088.2	19373	15366.4	17267.9	25569	17335.7	0.560656	0.00102375	0.00274178	-	NC_999999999.1	1148889	1150133	-	1245	protein_coding	NAD-specific glutamate dehydrogenase && PF02812:Glu/Leu/Phe/Val dehydrogenase, dimerisation domain|PF00208:Glutamate/Leucine/Phenylalanine/Valine dehydrogenase	-	27442	21937	22834	19054	17700	18859	3615.92	3202.88	2736.86	2452.24	1965.17	2178.88
KNNFDEDG_01808.t00	990.594	640.677	890.92	403.646	598.161	474.297	840.73	492.034	0.772718	0.00102746	0.00274927	-	NC_999999999.1	1925525	1925884	-	360	protein_coding	hypothetical protein && PF10057:Uncharacterized conserved protein (DUF2294)	-	946	543	921	397	689	518	431.084	274.177	381.766	176.699	264.553	206.972
KNNFDEDG_00068	2108.94	2471.86	1677.37	4096.45	3028.14	2995.03	2086.05	3373.2	-0.693512	0.00103875	0.00277703	-	NC_999999999.1	70915	72453	-	1539	protein_coding	Sodium/proline symporter && PF00474:Sodium:solute symporter family	-	2014	2095	1734	4029	3488	3271	214.681	247.445	168.132	419.474	313.281	305.722
KNNFDEDG_02197.t00	329.849	178.162	266.018	73.2053	145.851	141.923	258.01	120.326	1.09911	0.0010413	0.00278139	-	NC_999999999.1	2368517	2368783	-	267	protein_coding	hypothetical protein && -	-	315	151	275	72	168	155	193.541	102.801	153.696	43.2083	86.9749	83.5035
KNNFDEDG_01444	874.362	828.278	1115.34	1318.71	1408.15	1492.48	939.328	1406.45	-0.58177	0.0010594	0.00282723	-	NC_999999999.1	1522647	1523720	-	1074	protein_coding	putative PIN and TRAM-domain containing protein YacL && -	-	835	702	1153	1297	1622	1630	127.543	118.814	160.201	193.5	208.758	218.307
KNNFDEDG_00431	1793.75	1666	1803.12	1348.2	1244.94	1266.32	1754.29	1286.48	0.447808	0.00108511	0.00289331	-	NC_999999999.1	427100	427816	+	717	protein_coding	Trans-aconitate 2-methyltransferase && PF13847:Methyltransferase domain	-	1713	1412	1864	1326	1434	1383	391.932	357.972	387.942	296.326	276.456	277.452
KNNFDEDG_00364	4.18856	4.71953	2.90202	29.4855	16.495	16.4814	3.9367	20.8206	-2.4102	0.00110404	0.00294119	-	NC_999999999.1	361300	362007	+	708	protein_coding	Type 4 prepilin-like proteins leader peptide-processing enzyme && PF06750:Bacterial Peptidase A24 N-terminal domain	-	4	4	3	29	19	18	0.926829	1.02698	0.632307	6.56313	3.70951	3.65699
KNNFDEDG_00260	117.28	126.248	82.2239	196.231	400.221	1187.57	108.584	594.675	-2.45384	0.00110824	0.00294979	-	NC_999999999.1	228608	229072	+	465	protein_coding	6,7-dimethyl-8-ribityllumazine synthase && PF00885:6,7-dimethyl-8-ribityllumazine synthase	-	112	107	85	193	461	1297	39.5128	41.8277	27.2776	66.5044	137.039	401.209
KNNFDEDG_00385	209.428	207.66	319.222	317.223	548.676	531.981	245.437	465.96	-0.924122	0.00111141	0.00295562	-	NC_999999999.1	379795	380055	+	261	protein_coding	Sec translocon accessory complex subunit YajC && -	-	200	176	330	312	632	581	125.708	122.576	188.675	191.54	334.713	320.199
KNNFDEDG_00237.t00	93.1954	127.427	86.0932	163.695	190.995	186.789	102.239	180.493	-0.825089	0.00112184	0.00298074	-	NC_999999999.1	206349	207119	+	771	protein_coding	hypothetical protein && PF00326:Prolyl oligopeptidase family	-	89	108	89	161	220	204	18.9369	25.4626	17.2257	33.4594	39.4425	38.0592
KNNFDEDG_02079	254.455	213.559	211.847	443.299	322.087	340.615	226.62	368.667	-0.70084	0.00117053	0.00310739	-	NC_999999999.1	2233259	2233756	+	498	protein_coding	Glutathione peroxidase BsaA && PF00255:Glutathione peroxidase	GSHPx	243	181	219	436	371	372	80.0479	66.0667	65.6228	140.282	102.977	107.448
KNNFDEDG_02485	251.313	328.008	290.202	199.281	151.928	180.379	289.841	177.196	0.710555	0.00117998	0.00312975	-	NC_999999999.1	2655245	2656000	+	756	protein_coding	Lactose phosphotransferase system repressor && PF08220:DeoR-like helix-turn-helix domain|PF00455:DeoR C terminal sensor domain	DeoR	240	278	300	196	175	197	52.079	66.843	59.2161	41.5413	31.9972	37.4825
KNNFDEDG_02223	25.1313	15.3385	37.7262	58.9709	58.1666	92.4787	26.0654	69.8721	-1.41208	0.0011827	0.00313421	-	NC_999999999.1	2393948	2394763	+	816	protein_coding	Oligopeptide transport ATP-binding protein OppD && PF00005:ABC transporter	ABC_tran	24	13	39	58	67	101	4.82496	2.89592	7.13205	11.389	11.3496	17.8039
KNNFDEDG_02767.t00	131.94	133.327	107.375	76.2555	63.3755	65.9254	124.214	68.5188	0.858556	0.00120935	0.00320203	-	NC_999999999.1	2922557	2923222	-	666	protein_coding	IS6 family transposase IS257-2 && PF13610:DDE domain	-	126	113	111	75	73	72	31.0363	30.8416	24.8708	18.044	15.1511	15.5504
KNNFDEDG_00247.t00	89.0069	97.9303	112.211	176.913	144.982	215.173	99.7162	179.023	-0.84261	0.00121489	0.00321388	-	NC_999999999.1	216673	217293	-	621	protein_coding	hypothetical protein && PF02517:CAAX protease self-immunity	-	85	83	116	174	167	235	22.4543	24.2952	27.8745	44.8956	37.1724	54.4328
KNNFDEDG_01637.t00	161.259	151.025	139.297	238.934	239.612	228.908	150.527	235.818	-0.648292	0.00122391	0.00323492	-	NC_999999999.1	1724868	1725869	-	1002	protein_coding	hypothetical protein && PF00296:Luciferase-like monooxygenase	-	154	128	144	235	276	250	25.2131	23.2207	21.4454	37.5791	38.0748	35.8886
KNNFDEDG_02558	487.967	627.698	541.71	1096.05	871.631	714.192	552.458	893.956	-0.69445	0.00123047	0.00324944	-	NC_999999999.1	2739694	2740497	-	804	protein_coding	Type II pantothenate kinase && PF03630:Fumble	Fumble	466	532	560	1078	1004	780	95.083	120.279	103.937	214.837	172.613	139.548
KNNFDEDG_02692	168.589	116.808	135.428	201.315	259.579	265.533	140.275	242.142	-0.787123	0.00123506	0.00325872	-	NC_999999999.1	2867040	2868347	-	1308	protein_coding	Ktr system potassium uptake protein B && PF02386:Cation transport protein	-	161	99	140	198	299	290	20.1925	13.7582	15.972	24.2551	31.598	31.8915
KNNFDEDG_02315	1293.22	1783.98	1324.29	1117.4	804.783	742.577	1467.16	888.252	0.724111	0.00124609	0.00328495	-	NC_999999999.1	2496073	2497077	-	1005	protein_coding	Putative quinone oxidoreductase YhfP && PF08240:Alcohol dehydrogenase GroES-like domain|PF00107:Zinc-binding dehydrogenase	ADH_zinc_N	1235	1512	1369	1099	927	811	201.592	273.476	203.272	175.218	127.5	116.075
KNNFDEDG_01482.t00	1358.14	1833.54	1595.14	1221.1	862.949	965.075	1595.61	1016.38	0.650908	0.00126544	0.00333305	-	NC_999999999.1	1561570	1563096	-	1527	protein_coding	hypothetical protein && PF01943:Polysaccharide biosynthesis protein|PF14667:Polysaccharide biosynthesis C-terminal domain	-	1297	1554	1649	1201	994	1054	139.339	184.989	161.147	126.023	89.9795	99.2855
KNNFDEDG_00501.t00	3081.73	3513.69	3032.61	2549.98	1932.52	2121.52	3209.35	2201.34	0.544003	0.00131044	0.00344858	-	NC_999999999.1	493360	494781	+	1422	protein_coding	Dihydrolipoyl dehydrogenase && PF07992:Pyridine nucleotide-disulphide oxidoreductase|PF02852:Pyridine nucleotide-disulphide oxidoreductase, dimerisation domain	Pyr_redox_2	2943	2978	3135	2508	2226	2317	339.519	380.678	328.987	282.601	216.382	234.375
KNNFDEDG_02562.t00	195.815	114.449	194.435	261.302	297.778	366.252	168.233	308.444	-0.872126	0.00131887	0.00346776	-	NC_999999999.1	2744478	2744999	-	522	protein_coding	hypothetical protein && PF10740:Domain of unknown function (DUF2529)	-	187	97	201	257	343	400	58.7684	33.778	57.46	78.8876	90.828	110.223
KNNFDEDG_01498.t00	12.5657	16.5184	9.6734	41.6863	36.4626	33.8783	12.9191	37.3424	-1.541	0.00133956	0.00351911	-	NC_999999999.1	1579726	1579974	-	249	protein_coding	hypothetical protein && -	-	12	14	10	41	42	37	7.90596	10.2203	5.99295	26.3834	23.3156	21.374
KNNFDEDG_02221	85.8654	49.5551	72.5505	124.042	140.642	131.851	69.3237	132.178	-0.927289	0.00135384	0.00355354	-	NC_999999999.1	2392150	2393085	+	936	protein_coding	Nickel transport system permease protein NikB && PF00528:Binding-protein-dependent transport system inner membrane component	BPD_transp_1	82	42	75	122	162	144	14.3718	8.15655	11.9571	20.8848	23.9241	22.1295
KNNFDEDG_01104	747.658	743.327	774.839	1168.23	966.26	1060.3	755.274	1064.93	-0.495158	0.00135891	0.00356376	-	NC_999999999.1	1175468	1176427	-	960	protein_coding	Glyoxylate/hydroxypyruvate reductase B && PF00389:D-isomer specific 2-hydroxyacid dehydrogenase, catalytic domain|PF02826:D-isomer specific 2-hydroxyacid dehydrogenase, NAD binding domain	2-Hacid_dh_C	714	630	801	1149	1113	1158	122.011	119.29	124.509	191.776	160.258	173.509
KNNFDEDG_02206.t00	1707.88	1707.29	1281.73	1170.27	991.437	840.549	1565.63	1000.75	0.645671	0.00136384	0.0035736	-	NC_999999999.1	2378692	2379387	+	696	protein_coding	putative oxidoreductase && PF00106:short chain dehydrogenase	adh_short	1631	1447	1325	1151	1142	918	384.43	377.914	284.084	264.979	226.805	189.722
KNNFDEDG_01848.t00	159.165	97.9303	129.624	227.75	206.622	238.064	128.906	224.145	-0.795297	0.0013812	0.00361595	-	NC_999999999.1	1968736	1969476	+	741	protein_coding	hypothetical protein && PF00392:Bacterial regulatory proteins, gntR family	GntR	152	83	134	224	238	260	33.651	20.3607	26.9853	48.4369	44.3971	50.4707
KNNFDEDG_01070	285.869	328.008	346.308	584.626	478.355	431.262	320.061	498.081	-0.637195	0.00144671	0.00378418	-	NC_999999999.1	1141637	1142161	-	525	protein_coding	Signal peptidase IB && PF00717:Peptidase S24-like	Peptidase_S24	273	278	358	575	551	471	85.3054	96.254	101.757	175.491	145.074	129.046
KNNFDEDG_01831	3067.07	3264.74	2881.71	4302.84	4143.72	3960.1	3071.17	4135.56	-0.429414	0.00145443	0.00380109	-	NC_999999999.1	1947998	1949821	-	1824	protein_coding	UDP-N-acetyl-alpha-D-glucosamine C6 dehydratase && PF02719:Polysaccharide biosynthesis protein|PF13727:CoA-binding domain	-	2929	2767	2979	4232	4773	4325	263.431	275.751	243.717	371.764	361.712	341.071
KNNFDEDG_02066	109.95	68.4333	140.264	195.214	223.117	192.282	106.216	203.538	-0.933594	0.0014559	0.00380165	-	NC_999999999.1	2218973	2219677	+	705	protein_coding	HTH-type transcriptional regulator ArcR && PF13545:Crp-like helix-turn-helix domain|PF00027:Cyclic nucleotide-binding domain	cNMP_binding	105	58	145	192	257	210	24.4328	14.9545	30.6916	43.6373	50.3895	42.8464
KNNFDEDG_01912	4505.84	3041.74	3556.91	2644.54	2317.98	2361.41	3701.5	2441.31	0.600639	0.00146542	0.00382321	-	NC_999999999.1	2043853	2046522	+	2670	protein_coding	Sensor protein KdpD && PF00512:His Kinase A (phospho-acceptor) domain|PF02702:Osmosensitive K+ channel His kinase sensor domain|PF02518:Histidine kinase-, DNA gyrase B-, and HSP90-like ATPase	HATPase_c	4303	2578	3677	2601	2670	2579	264.383	175.511	205.505	156.09	138.228	138.939
KNNFDEDG_01305.t00	1692.18	1873.66	1504.21	3429.46	2208.59	2425.51	1690.02	2687.85	-0.66942	0.0014759	0.00384726	-	NC_999999999.1	1375444	1376451	-	1008	protein_coding	hypothetical protein && PF01384:Phosphate transporter family	-	1616	1588	1555	3373	2544	2649	262.999	286.367	230.203	536.169	348.861	378.012
KNNFDEDG_01965	5317.37	5525.4	5371.64	4434	3485.65	3591.1	5404.8	3836.92	0.494419	0.00148327	0.00386313	-	NC_999999999.1	2098518	2099918	-	1401	protein_coding	Replicative DNA helicase && PF00772:DnaB-like helicase N terminal domain|PF03796:DnaB-like helicase C terminal domain	DnaB_C	5078	4683	5553	4361	4015	3922	594.604	607.602	591.466	498.763	396.135	402.674
KNNFDEDG_02304	6012.68	3908.95	4855.08	2394.42	3081.09	3574.62	4925.57	3016.71	0.707287	0.00149629	0.00389369	-	NC_999999999.1	2483941	2484363	-	423	protein_coding	General stress protein 26 && PF01243:Pyridoxamine 5'-phosphate oxidase	Pyridox_oxidase	5742	3313	5019	2355	3549	3904	2226.87	1423.69	1770.59	892.065	1159.74	1327.56
KNNFDEDG_01116.t00	9275.56	11101.5	9766.26	7980.39	6806.36	6556.83	10047.8	7114.53	0.498048	0.00150804	0.0039209	-	NC_999999999.1	1186056	1187453	-	1398	protein_coding	hypothetical protein && PF01458:Uncharacterized protein family (UPF0051)	-	8858	9409	10096	7849	7840	7161	1039.44	1223.4	1077.66	899.608	775.184	736.802
KNNFDEDG_02642	46.0741	29.4971	43.5303	66.0881	93.7611	95.2256	39.7005	85.0249	-1.09541	0.00151517	0.00393606	-	NC_999999999.1	2824775	2825269	+	495	protein_coding	tRNA threonylcarbamoyladenosine biosynthesis protein TsaE && PF02367:Threonylcarbamoyl adenosine biosynthesis protein TsaE	-	44	25	45	65	108	104	14.5821	9.18053	13.5659	21.0404	30.1588	30.2212
KNNFDEDG_01340	19.8957	24.7776	21.2815	45.7533	52.9576	55.8535	21.9849	51.5215	-1.23324	0.0015289	0.00396833	-	NC_999999999.1	1411346	1412494	+	1149	protein_coding	Purine efflux pump PbuE && PF07690:Major Facilitator Superfamily	MFS_1	19	21	22	45	61	61	2.71273	3.32225	2.85721	6.27536	7.33848	7.63649
KNNFDEDG_01237	12944.7	11625.4	11602.3	15164.7	16365.6	18453.6	12057.5	16661.3	-0.466586	0.00153133	0.00397124	-	NC_999999999.1	1303490	1305595	-	2106	protein_coding	Ribonucleoside-diphosphate reductase subunit alpha 1 && PF08343:Ribonucleotide reductase N-terminal|PF00317:Ribonucleotide reductase, all-alpha domain|PF02867:Ribonucleotide reductase, barrel domain	Ribonuc_red_lgC	12362	9853	11994	14915	18851	20154	962.949	850.439	849.857	1134.78	1237.29	1376.53
KNNFDEDG_00030.t00	195.815	169.903	283.431	101.674	131.092	123.61	216.383	118.792	0.865985	0.00153269	0.00397137	-	NC_999999999.1	30361	31041	+	681	protein_coding	hypothetical protein && PF13346:ABC-2 family transporter protein	-	187	144	293	100	151	135	45.0472	38.4369	64.2038	23.5288	30.6497	28.5148
KNNFDEDG_01546.t00	252.361	178.162	337.602	69.1383	144.982	143.754	256.042	119.292	1.10095	0.0015365	0.00397783	-	NC_999999999.1	1633788	1634531	-	744	protein_coding	putative lipoprotein && PF04507:Protein of unknown function, DUF576	-	241	151	349	68	167	157	53.1395	36.8924	69.9991	14.6448	31.027	30.3536
KNNFDEDG_01687.t00	33.5085	11.7988	26.1182	54.904	64.2437	66.841	23.8085	61.9962	-1.37183	0.00157298	0.00406879	-	NC_999999999.1	1778247	1778639	-	393	protein_coding	hypothetical protein && -	-	32	10	27	54	74	73	13.3577	4.62531	10.2521	22.0165	26.0277	26.7186
KNNFDEDG_00924	343.462	385.822	328.896	644.613	493.114	488.947	352.726	542.225	-0.620432	0.00158271	0.00409047	-	NC_999999999.1	982543	983616	-	1074	protein_coding	Spermidine/putrescine-binding periplasmic protein && PF13416:Bacterial extracellular solute-binding protein	-	328	327	340	634	568	534	50.1006	55.3448	47.2405	94.5869	73.1038	71.5189
KNNFDEDG_01850	306.812	493.191	414.021	224.7	278.679	211.511	404.675	238.296	0.762577	0.00159934	0.00412992	-	NC_999999999.1	1970612	1971211	-	600	protein_coding	Superoxide dismutase [Mn/Fe] 2 && PF02777:Iron/manganese superoxide dismutases, C-terminal domain|PF00081:Iron/manganese superoxide dismutases, alpha-hairpin domain	-	293	418	428	221	321	231	80.1105	126.636	106.447	59.0184	73.952	55.379
KNNFDEDG_00935	480.637	737.427	650.052	394.495	396.748	395.553	622.706	395.599	0.653971	0.00160203	0.00413335	-	NC_999999999.1	993505	994056	+	552	protein_coding	Peptide deformylase && PF01327:Polypeptide deformylase	Pep_deformylase	459	625	672	388	457	432	136.41	205.814	181.665	112.626	114.439	112.572
KNNFDEDG_00529	319.378	449.536	411.119	587.676	653.723	566.775	393.344	602.725	-0.616557	0.00164687	0.00424542	-	NC_999999999.1	520336	521073	+	738	protein_coding	Ribosomal large subunit pseudouridine synthase B && PF00849:RNA pseudouridylate synthase|PF01479:S4 domain	S4	305	381	425	578	753	619	67.7979	93.843	85.9355	125.492	141.038	120.648
KNNFDEDG_01438	423.044	488.472	420.793	671.048	592.084	652.845	444.103	638.659	-0.524738	0.00165771	0.00426972	-	NC_999999999.1	1516506	1517030	-	525	protein_coding	putative protein YacP && PF05991:YacP-like NYN domain	-	404	414	435	660	682	713	126.239	143.342	123.643	201.433	179.565	195.35
KNNFDEDG_01874.t00	365.452	300.87	269.888	526.671	414.98	534.728	312.07	492.126	-0.656993	0.00165957	0.00427089	-	NC_999999999.1	1999767	2001542	+	1776	protein_coding	Oleate hydratase && PF06100:MCRA family	-	349	255	279	518	478	584	32.2371	26.0994	23.4424	46.734	37.2033	47.2992
KNNFDEDG_00418	547.654	509.71	422.727	669.015	725.78	809.418	493.364	734.738	-0.575441	0.00166519	0.0042817	-	NC_999999999.1	417322	418554	+	1233	protein_coding	Divalent metal cation transporter MntH && PF01566:Natural resistance-associated macrophage protein	-	523	432	437	658	836	884	69.5844	63.6874	52.8882	85.5084	93.7215	103.127
KNNFDEDG_01725.t00	330.896	481.393	319.222	845.928	587.743	536.56	377.17	656.743	-0.800884	0.00168683	0.00433291	-	NC_999999999.1	1821832	1823061	-	1230	protein_coding	hypothetical protein && PF13367:Protease prsW family	-	316	408	330	832	677	586	42.1459	60.296	40.0358	108.384	76.0816	68.5293
KNNFDEDG_00395.t00	1471.23	1518.51	1421.02	1989.76	2028.02	1880.71	1470.25	1966.16	-0.419498	0.00168796	0.00433291	-	NC_999999999.1	394478	395752	-	1275	protein_coding	putative AAA domain-containing protein && PF12002:MgsA AAA+ ATPase C terminal|PF16193:AAA C-terminal domain|PF00004:ATPase family associated with various cellular activities (AAA)	AAA	1405	1287	1469	1957	2336	2054	180.775	183.485	171.93	245.939	253.255	231.726
KNNFDEDG_02136	1374.89	1136.23	890.92	819.492	679.768	642.773	1134.01	714.011	0.667545	0.00170572	0.0043748	-	NC_999999999.1	2295936	2296964	+	1029	protein_coding	D-lactate dehydrogenase && PF00389:D-isomer specific 2-hydroxyacid dehydrogenase, catalytic domain|PF02826:D-isomer specific 2-hydroxyacid dehydrogenase, NAD binding domain	2-Hacid_dh_C	1313	963	921	806	783	702	209.326	170.116	133.562	125.506	105.182	98.1309
KNNFDEDG_00477.t00	5.2357	4.71953	6.77138	16.2678	34.7263	21.0595	5.57554	24.0179	-2.10321	0.00171171	0.00438644	-	NC_999999999.1	473333	474403	+	1071	protein_coding	hypothetical protein && PF00482:Type II secretion system (T2SS), protein F	-	5	4	7	16	40	23	0.765867	0.678897	0.975324	2.39374	5.16258	3.08903
KNNFDEDG_01684	290.058	277.273	306.647	216.566	177.104	172.139	291.326	188.603	0.629418	0.00173721	0.00444803	-	NC_999999999.1	1774240	1775190	-	951	protein_coding	Glycyl-glycine endopeptidase LytM && PF01551:Peptidase family M23	Peptidase_M23	277	235	317	213	204	188	47.7829	44.918	49.7415	35.8877	29.6514	28.4355
KNNFDEDG_00772	5289.1	5009.79	4703.21	7574.71	6995.62	6160.36	5000.7	6910.23	-0.466595	0.0017695	0.00452686	-	NC_999999999.1	815175	816056	-	882	protein_coding	Elongation factor Ts && PF00889:Elongation factor TS	-	5051	4246	4862	7450	8058	6728	939.467	875.074	822.596	1353.42	1262.86	1097.24
KNNFDEDG_00456	6093.31	6553.07	6901	8983.92	8512.29	8469.58	6515.79	8655.26	-0.409593	0.00178562	0.00456426	-	NC_999999999.1	451811	453202	-	1392	protein_coding	Glycine--tRNA ligase && PF03129:Anticodon binding domain|PF00587:tRNA synthetase class II core domain (G, H, P, S and T)	HGTP_anticodon	5819	5554	7134	8836	9805	9250	685.776	725.27	764.776	1017.1	973.654	955.843
KNNFDEDG_02341.t00	139.27	95.5706	166.382	42.7031	59.9029	85.1537	133.741	62.5866	1.09545	0.00180062	0.00459871	-	NC_999999999.1	2523599	2524090	-	492	protein_coding	hypothetical protein && PF13279:Thioesterase-like superfamily	-	133	81	172	42	69	93	44.3465	29.9263	52.1679	13.6782	19.3856	27.1895
Novel00485	36.6499	30.677	20.3141	85.4062	52.0895	68.6723	29.2137	68.7227	-1.23585	0.00181109	0.00462156	-	NC_999999999.1	2467751	2476330	-	8580	-	PF00196:Bacterial regulatory proteins, luxR family|PF00072:Response regulator receiver domain|PF13185:GAF domain|PF07730:Histidine kinase|PF02518:Histidine kinase-, DNA gyrase B-, and HSP90-like ATPase|PF14711:Respiratory nitrate reductase beta C-terminal|PF13247:4Fe-4S dicluster domain|PF00384:Molybdopterin oxidoreductase|PF01568:Molydopterin dinucleotide binding domain|PF02665:Nitrate reductase…	Response_reg	35	26	21	84	60	75	0.669197	0.550832	0.365235	1.56869	0.96663	1.25736
KNNFDEDG_00724	187.438	110.909	167.35	292.821	255.238	254.545	155.232	267.535	-0.781941	0.00181328	0.00462324	-	NC_999999999.1	756920	758158	-	1239	protein_coding	GTPase HflX && PF01926:50S ribosome-binding GTPase|PF13167:GTP-binding GTPase N-terminal|PF16360:GTP-binding GTPase Middle Region	-	179	94	173	288	294	278	23.7003	13.7908	20.836	37.2449	32.7999	32.2744
KNNFDEDG_02259	1.04714	4.71953	3.86936	26.4352	12.1542	18.3126	3.21201	18.9674	-2.56789	0.00181584	0.00462588	-	NC_999999999.1	2437486	2438844	+	1359	protein_coding	L-Lysine--8-amino-7-oxononanoate transaminase && PF00202:Aminotransferase class-III	Aminotran_3	1	4	4	26	14	20	0.120713	0.535025	0.439219	3.06549	1.42398	2.11687
KNNFDEDG_02693	2577.01	1459.52	2133.95	648.68	1011.4	1492.48	2056.83	1050.85	0.968755	0.00182228	0.00463838	-	NC_999999999.1	2868786	2870009	-	1224	protein_coding	putative succinyl-diaminopimelate desuccinylase && PF07687:Peptidase dimerisation domain|PF01546:Peptidase family M20/M25/M40	Peptidase_M20	2461	1237	2206	638	1165	1630	329.84	183.705	268.945	83.519	131.565	191.554
KNNFDEDG_00543.t00	2207.37	2884.82	2097.19	1853.52	1412.49	1158.27	2396.46	1474.76	0.700468	0.00183828	0.00467518	-	NC_999999999.1	536087	537073	+	987	protein_coding	Glucosaminate ammonia-lyase && PF07992:Pyridine nucleotide-disulphide oxidoreductase	Pyr_redox_2	2108	2445	2168	1823	1627	1265	350.37	450.293	327.78	295.948	227.859	184.356
KNNFDEDG_02175	28.2728	31.8569	37.7262	7.11718	14.7587	9.15631	32.6186	10.3441	1.64794	0.00186668	0.00474342	-	NC_999999999.1	2337741	2338709	+	969	protein_coding	Putative ring-cleaving dioxygenase MhqA && PF00903:Glyoxalase/Bleomycin resistance protein/Dioxygenase superfamily	Glyoxalase	27	27	39	7	17	10	4.57102	5.06493	6.00594	1.1575	2.42505	1.48443
KNNFDEDG_00648	374.876	205.3	142.199	136.243	105.047	84.238	240.792	108.509	1.15089	0.00186824	0.00474342	-	NC_999999999.1	678080	679078	-	999	protein_coding	Anthranilate phosphoribosyltransferase 2 && PF00591:Glycosyl transferase family, a/b domain	-	358	174	147	134	121	92	58.7882	31.6604	21.958	21.4924	16.7423	13.2467
KNNFDEDG_00181.t00	3.14142	2.35977	2.90202	17.2846	13.8905	17.397	2.80107	16.1907	-2.5237	0.00188438	0.00478039	-	NC_999999999.1	156056	156775	+	720	protein_coding	hypothetical protein && PF02876:Staphylococcal/Streptococcal toxin, beta-grasp domain|PF01123:Staphylococcal/Streptococcal toxin, OB-fold domain	-	3	2	3	17	16	19	0.683537	0.504929	0.621769	3.78323	3.07173	3.79582
KNNFDEDG_02251.t00	10.4714	5.89942	7.73872	21.3515	30.3855	32.0471	8.03651	27.9281	-1.79326	0.00189566	0.00480499	-	NC_999999999.1	2427455	2427928	+	474	protein_coding	hypothetical protein && PF06445:GyrI-like small molecule binding domain	AraC_E_bind	10	5	8	21	35	35	3.46094	1.91745	2.51856	7.09883	10.2067	10.6212
KNNFDEDG_02149	4891.19	4975.57	6238.37	3456.92	3863.3	3981.16	5368.38	3767.13	0.511063	0.00190745	0.00483083	-	NC_999999999.1	2312223	2313389	-	1167	protein_coding	Hydroxymethylglutaryl-CoA synthase && PF01154:Hydroxymethylglutaryl-coenzyme A synthase N terminal|PF08540:Hydroxymethylglutaryl-coenzyme A synthase C terminal	-	4671	4217	6449	3400	4450	4348	656.617	656.85	824.635	466.825	527.091	535.923
KNNFDEDG_02065	131.94	175.803	151.872	340.608	239.612	217.92	153.205	266.047	-0.796194	0.0019129	0.00484058	-	NC_999999999.1	2217933	2218874	+	942	protein_coding	Carbamate kinase 2 && PF00696:Amino acid kinase family	AA_kinase	126	149	157	335	276	238	21.9428	28.752	24.8708	56.9823	40.4999	36.3421
KNNFDEDG_00426	445.034	376.383	547.514	622.245	714.494	807.586	456.31	714.775	-0.646464	0.00194044	0.00490617	-	NC_999999999.1	424497	425303	+	807	protein_coding	Shikimate dehydrogenase (NADP(+)) && PF08501:Shikimate dehydrogenase substrate binding domain|PF01488:Shikimate / quinate 5-dehydrogenase	-	425	319	566	612	823	882	86.395	71.8539	104.661	121.513	140.969	157.21
KNNFDEDG_02248	1802.13	906.151	1035.05	2149.39	2244.19	2126.09	1247.78	2173.22	-0.800309	0.00195747	0.0049451	-	NC_999999999.1	2424122	2425531	-	1410	protein_coding	D-serine/D-alanine/glycine transporter && PF00324:Amino acid permease	AA_permease	1721	768	1070	2114	2585	2322	200.233	99.0091	113.241	240.233	253.418	236.879
KNNFDEDG_01329	1089.03	893.172	1020.54	745.27	718.835	661.085	1000.91	708.397	0.499256	0.00198918	0.00502102	-	NC_999999999.1	1400325	1401386	-	1062	protein_coding	Putative glycosyltransferase TagX && PF00535:Glycosyl transferase family 2	Glycos_transf_2	1040	757	1055	733	828	722	160.65	129.57	148.241	110.592	107.771	97.7905
KNNFDEDG_01939	62.8284	112.089	55.1384	169.796	157.137	132.766	76.6852	153.233	-1.00484	0.00200352	0.00504927	-	NC_999999999.1	2069819	2070928	-	1110	protein_coding	N-acetylglucosamine repressor && PF00480:ROK family	ROK	60	95	57	167	181	145	8.8675	15.5573	7.66288	24.1068	22.5399	18.7901
Novel00444	15.7071	8.25919	13.5428	41.6863	26.9129	43.9503	12.503	37.5165	-1.57439	0.00200371	0.00504927	-	NC_999999999.1	2204823	2205513	+	691	-	PF01238:Phosphomannose isomerase type I	-	15	7	14	41	31	48	3.56112	1.84142	3.02336	9.50718	6.20126	9.99188
KNNFDEDG_02097	2046.11	1871.3	1753.79	1018.77	1322.2	1462.26	1890.4	1267.75	0.576048	0.00201673	0.00507786	-	NC_999999999.1	2258385	2259344	+	960	protein_coding	L-lactate dehydrogenase 2 && PF02866:lactate/malate dehydrogenase, alpha/beta C-terminal domain|PF00056:lactate/malate dehydrogenase, NAD binding domain	-	1954	1586	1813	1002	1523	1597	333.908	300.307	281.817	167.241	219.293	239.286
KNNFDEDG_02035	4.18856	10.619	4.8367	36.6026	18.2313	24.722	6.54807	26.5187	-2.03404	0.00201933	0.00508019	-	NC_999999999.1	2174536	2175012	+	477	protein_coding	Peptide methionine sulfoxide reductase msrA/msrB && PF01625:Peptide methionine sulfoxide reductase	PMSR	4	9	5	36	21	27	1.37567	3.42971	1.5642	12.0929	6.08551	8.14197
KNNFDEDG_01871	37134.7	24940.4	22692.8	43383.3	42703	46882.1	28256	44322.8	-0.649493	0.00208403	0.00523861	-	NC_999999999.1	1995258	1996760	+	1503	protein_coding	Immunoglobulin G-binding protein A && PF04650:YSIRK type signal peptide|PF00746:Gram positive anchor|PF01476:LysM domain|PF02216:B domain	LysM	35463	21138	23459	42669	49188	51202	3870.7	2556.45	2329.11	4548.83	4523.73	4900.18
[truncated: 332 more rows]

## Sheet: Table S5_CovsOx_deg_all
gene_id	Co_B	Co_C	Ox_A	Ox_B	Ox_C	Co	Ox	log2FoldChange	pvalue	padj	gene_name	gene_chr	gene_start	gene_end	gene_strand	gene_length	gene_biotype	gene_description	tf_family
[truncated: 992 more rows]

[truncated: 4 more sheets: Table S6_CovsLor_deg_all, Table S7_CovsUn_DEG_all, Table S8_OxvsLor_DEG_all, Table S9_OxvsUn_DEG_all]
