# Supplementary material for: Loratadine Combats Methicillin-Resistant Staphylococcus aureus by Modulating Virulence, Antibiotic Resistance, and Biofilm Genes
Source: ACS Infect Dis. 2023 Dec 28;10(1):232–50. doi: 10.1021/acsinfecdis.3c00616 (PMC10788911; doi:10.1021/acsinfecdis.3c00616)
Supplement: Supplementary file 3 — id3c00616_si_003.xlsx [file id3c00616_si_003.xlsx]

## Sheet: S11 LorvsUn_up_GOenrich
Loratadine Combats Methicillin-Resistant Staphylococcus aureus by Modulating Virulence, Antibiotic Resistance, and Biofilm Genes
Brianna L. Viering, Halie Balogh, Chloe F. Cox, Owee K. Kirpekar, A. Luke Akers, Victoria A. Federico, Gabriel Z. Valenzano, Robin Stempel, Hannah L. Pickett, Pamela M. Lundin, Meghan S. Blackledge*, Heather B. Miller* Meghan S. Blackledge and Heather B. Miller Email: mblackle@highpoint.edu and hmiller@highpoint.edu
Category	GOID	Description	GeneRatio	BgRatio	pvalue	padj	geneID	geneName	Count
BP	GO:0055114	oxidation-reduction process	68/322	180/1228	0.000147751	0.0335394	KNNFDEDG_01816/KNNFDEDG_00682/KNNFDEDG_01078.t00/KNNFDEDG_00688.t00/KNNFDEDG_00108/KNNFDEDG_02566.t00/KNNFDEDG_01377/KNNFDEDG_01198/KNNFDEDG_02495.t00/KNNFDEDG_00594/KNNFDEDG_01730/KNNFDEDG_00399.t00/KNNFDEDG_02494/KNNFDEDG_00484/KNNFDEDG_00519/KNNFDEDG_00595/KNNFDEDG_00333/KNNFDEDG_02312.t00/KNNFDEDG_01731/KNNFDEDG_01266.t00/KNNFDEDG_00468/KNNFDEDG_02213.t00/KNNFDEDG_01520/KNNFDEDG_02141/KNNFDED…	-/-/-/-/-/-/-/-/-/-/-/-/-/-/-/-/-/-/-/-/-/-/-/-/-/-/-/-/-/-/-/-/-/-/-/-/-/-/-/-/-/-/-/-/-/-/-/-/-/-/-/-/-/-/-/-/-/-/-/-/-/-/-/-/-/-/-/-	68
MF	GO:0016491	oxidoreductase activity	72/381	191/1419	0.00027429	0.0351091	KNNFDEDG_01816/KNNFDEDG_00682/KNNFDEDG_01078.t00/KNNFDEDG_01856/KNNFDEDG_02360/KNNFDEDG_00688.t00/KNNFDEDG_00108/KNNFDEDG_01580/KNNFDEDG_02566.t00/KNNFDEDG_01377/KNNFDEDG_01198/KNNFDEDG_00594/KNNFDEDG_01730/KNNFDEDG_00314/KNNFDEDG_00399.t00/KNNFDEDG_00484/KNNFDEDG_00595/KNNFDEDG_00333/KNNFDEDG_02312.t00/KNNFDEDG_01731/KNNFDEDG_01266.t00/KNNFDEDG_00468/KNNFDEDG_02213.t00/KNNFDEDG_01520/KNNFDEDG_02…	-/-/-/-/-/-/-/-/-/-/-/-/-/-/-/-/-/-/-/-/-/-/-/-/-/-/-/-/-/-/-/-/-/-/-/-/-/-/-/-/-/-/-/-/-/-/-/-/-/-/-/-/-/-/-/-/-/-/-/-/-/-/-/-/-/-/-/-/-/-/-/-	72

## Sheet: S12 LorvsUn_down_GOenrich
Category	GOID	Description	GeneRatio	BgRatio	pvalue	padj	geneID	geneName	Count
BP	GO:0051179	localization	92/337	246/1228	8.71667e-05	0.0100242	KNNFDEDG_02319/KNNFDEDG_02298/KNNFDEDG_01771/KNNFDEDG_00831/KNNFDEDG_02598/KNNFDEDG_00859.t00/KNNFDEDG_00668/KNNFDEDG_02085/KNNFDEDG_01875.t00/KNNFDEDG_01631/KNNFDEDG_02344/KNNFDEDG_02688.t00/KNNFDEDG_00583/KNNFDEDG_01344/KNNFDEDG_00141.t00/KNNFDEDG_00584/KNNFDEDG_01342.t00/KNNFDEDG_02252/KNNFDEDG_01655/KNNFDEDG_02433/KNNFDEDG_00612/KNNFDEDG_01629/KNNFDEDG_01872/KNNFDEDG_02302/KNNFDEDG_01579/KNNF…	-/-/-/-/-/-/-/-/-/-/-/-/-/-/-/-/-/-/-/-/-/-/-/-/-/-/-/-/-/-/-/-/-/-/-/-/-/-/-/-/-/-/-/-/-/-/-/-/-/-/-/-/-/-/-/-/-/-/-/-/-/-/-/-/-/-/-/-/-/-/-/-/-/-/-/-/-/-/-/-/-/-/-/-/-/-/-/-/-/-/-/-	92
BP	GO:0051234	establishment of localization	92/337	246/1228	8.71667e-05	0.0100242	KNNFDEDG_02319/KNNFDEDG_02298/KNNFDEDG_01771/KNNFDEDG_00831/KNNFDEDG_02598/KNNFDEDG_00859.t00/KNNFDEDG_00668/KNNFDEDG_02085/KNNFDEDG_01875.t00/KNNFDEDG_01631/KNNFDEDG_02344/KNNFDEDG_02688.t00/KNNFDEDG_00583/KNNFDEDG_01344/KNNFDEDG_00141.t00/KNNFDEDG_00584/KNNFDEDG_01342.t00/KNNFDEDG_02252/KNNFDEDG_01655/KNNFDEDG_02433/KNNFDEDG_00612/KNNFDEDG_01629/KNNFDEDG_01872/KNNFDEDG_02302/KNNFDEDG_01579/KNNF…	-/-/-/-/-/-/-/-/-/-/-/-/-/-/-/-/-/-/-/-/-/-/-/-/-/-/-/-/-/-/-/-/-/-/-/-/-/-/-/-/-/-/-/-/-/-/-/-/-/-/-/-/-/-/-/-/-/-/-/-/-/-/-/-/-/-/-/-/-/-/-/-/-/-/-/-/-/-/-/-/-/-/-/-/-/-/-/-/-/-/-/-	92
BP	GO:0006810	transport	90/337	244/1228	0.000199355	0.0120401	KNNFDEDG_02319/KNNFDEDG_02298/KNNFDEDG_01771/KNNFDEDG_00831/KNNFDEDG_00859.t00/KNNFDEDG_00668/KNNFDEDG_02085/KNNFDEDG_01875.t00/KNNFDEDG_01631/KNNFDEDG_02344/KNNFDEDG_02688.t00/KNNFDEDG_00583/KNNFDEDG_01344/KNNFDEDG_00141.t00/KNNFDEDG_00584/KNNFDEDG_01342.t00/KNNFDEDG_02252/KNNFDEDG_01655/KNNFDEDG_02433/KNNFDEDG_00612/KNNFDEDG_01629/KNNFDEDG_01872/KNNFDEDG_02302/KNNFDEDG_01579/KNNFDEDG_01798/KNNF…	-/-/-/-/-/-/-/-/-/-/-/-/-/-/-/-/-/-/-/-/-/-/-/-/-/-/-/-/-/-/-/-/-/-/-/-/-/-/-/-/-/-/-/-/-/-/-/-/-/-/-/-/-/-/-/-/-/-/-/-/-/-/-/-/-/-/-/-/-/-/-/-/-/-/-/-/-/-/-/-/-/-/-/-/-/-/-/-/-/-	90
BP	GO:0006412	translation	32/337	67/1228	0.000209393	0.0120401	KNNFDEDG_00348/KNNFDEDG_02471/KNNFDEDG_00346/KNNFDEDG_02470/KNNFDEDG_02570/KNNFDEDG_00837/KNNFDEDG_00890/KNNFDEDG_01972/KNNFDEDG_00491/KNNFDEDG_00788/KNNFDEDG_01426/KNNFDEDG_01431/KNNFDEDG_00773/KNNFDEDG_01362/KNNFDEDG_02441/KNNFDEDG_00889/KNNFDEDG_00362/KNNFDEDG_00299/KNNFDEDG_02442/KNNFDEDG_02439/KNNFDEDG_02437/KNNFDEDG_02450/KNNFDEDG_02436/KNNFDEDG_01434/KNNFDEDG_02452/KNNFDEDG_02443/KNNFDEDG_…	-/-/-/-/-/-/-/-/-/-/-/-/-/-/-/-/-/-/-/-/-/-/-/-/-/-/-/-/-/-/-/-	32

## Sheet: S13 CovsOx_up_GOenrich
Category	GOID	Description	GeneRatio	BgRatio	pvalue	padj	geneID	geneName	Count
CC	GO:0044444	cytoplasmic part	15/80	45/479	0.00312967	0.0168499	KNNFDEDG_02452/KNNFDEDG_02442/KNNFDEDG_02450/KNNFDEDG_02451/KNNFDEDG_02453/KNNFDEDG_02441/KNNFDEDG_01431/KNNFDEDG_02439/KNNFDEDG_02443/KNNFDEDG_02446/KNNFDEDG_02437/KNNFDEDG_00310/KNNFDEDG_02436/KNNFDEDG_00376/KNNFDEDG_00328	-/-/-/-/-/-/-/-/-/-/-/-/-/-/-	15
CC	GO:0043226	organelle	15/80	46/479	0.00401188	0.0168499	KNNFDEDG_00779/KNNFDEDG_02452/KNNFDEDG_02442/KNNFDEDG_02450/KNNFDEDG_02451/KNNFDEDG_02453/KNNFDEDG_02441/KNNFDEDG_01431/KNNFDEDG_02439/KNNFDEDG_02443/KNNFDEDG_02446/KNNFDEDG_02437/KNNFDEDG_00310/KNNFDEDG_02436/KNNFDEDG_00376	-/-/-/-/-/-/-/-/-/-/-/-/-/-/-	15
CC	GO:0043228	non-membrane-bounded organelle	15/80	46/479	0.00401188	0.0168499	KNNFDEDG_00779/KNNFDEDG_02452/KNNFDEDG_02442/KNNFDEDG_02450/KNNFDEDG_02451/KNNFDEDG_02453/KNNFDEDG_02441/KNNFDEDG_01431/KNNFDEDG_02439/KNNFDEDG_02443/KNNFDEDG_02446/KNNFDEDG_02437/KNNFDEDG_00310/KNNFDEDG_02436/KNNFDEDG_00376	-/-/-/-/-/-/-/-/-/-/-/-/-/-/-	15
CC	GO:0043229	intracellular organelle	15/80	46/479	0.00401188	0.0168499	KNNFDEDG_00779/KNNFDEDG_02452/KNNFDEDG_02442/KNNFDEDG_02450/KNNFDEDG_02451/KNNFDEDG_02453/KNNFDEDG_02441/KNNFDEDG_01431/KNNFDEDG_02439/KNNFDEDG_02443/KNNFDEDG_02446/KNNFDEDG_02437/KNNFDEDG_00310/KNNFDEDG_02436/KNNFDEDG_00376	-/-/-/-/-/-/-/-/-/-/-/-/-/-/-	15
CC	GO:0043232	intracellular non-membrane-bounded organelle	15/80	46/479	0.00401188	0.0168499	KNNFDEDG_00779/KNNFDEDG_02452/KNNFDEDG_02442/KNNFDEDG_02450/KNNFDEDG_02451/KNNFDEDG_02453/KNNFDEDG_02441/KNNFDEDG_01431/KNNFDEDG_02439/KNNFDEDG_02443/KNNFDEDG_02446/KNNFDEDG_02437/KNNFDEDG_00310/KNNFDEDG_02436/KNNFDEDG_00376	-/-/-/-/-/-/-/-/-/-/-/-/-/-/-	15
CC	GO:0005840	ribosome	13/80	39/479	0.00615091	0.0215282	KNNFDEDG_02452/KNNFDEDG_02442/KNNFDEDG_02450/KNNFDEDG_02451/KNNFDEDG_02453/KNNFDEDG_02441/KNNFDEDG_01431/KNNFDEDG_02439/KNNFDEDG_02443/KNNFDEDG_02446/KNNFDEDG_02437/KNNFDEDG_02436/KNNFDEDG_00376	-/-/-/-/-/-/-/-/-/-/-/-/-	13
CC	GO:1990904	ribonucleoprotein complex	13/80	40/479	0.00786715	0.0236015	KNNFDEDG_02452/KNNFDEDG_02442/KNNFDEDG_02450/KNNFDEDG_02451/KNNFDEDG_02453/KNNFDEDG_02441/KNNFDEDG_01431/KNNFDEDG_02439/KNNFDEDG_02443/KNNFDEDG_02446/KNNFDEDG_02437/KNNFDEDG_02436/KNNFDEDG_00376	-/-/-/-/-/-/-/-/-/-/-/-/-	13
CC	GO:0005737	cytoplasm	19/80	71/479	0.0138456	0.0363447	KNNFDEDG_02452/KNNFDEDG_02442/KNNFDEDG_02450/KNNFDEDG_02451/KNNFDEDG_02453/KNNFDEDG_02441/KNNFDEDG_01431/KNNFDEDG_02439/KNNFDEDG_02443/KNNFDEDG_01214/KNNFDEDG_02446/KNNFDEDG_02437/KNNFDEDG_00310/KNNFDEDG_02436/KNNFDEDG_00376/KNNFDEDG_01191/KNNFDEDG_00390/KNNFDEDG_01441/KNNFDEDG_00328	-/-/-/-/-/-/-/-/-/-/-/-/-/-/-/-/-/-/-	19

## Sheet: S14 CovsOx_down_GOenrich
Category	GOID	Description	GeneRatio	BgRatio	pvalue	padj	geneID	geneName	Count

## Sheet: S15 LorvsUn_all_KEGGenrich
KEGGID	Description	GeneRatio	BgRatio	pvalue	padj	geneID	geneName	keggID	Count

## Sheet: S16 LorvsUn_up_KEGGenrich
KEGGID	Description	GeneRatio	BgRatio	pvalue	padj	geneID	geneName	keggID	Count
sau00770	Pantothenate and CoA biosynthesis	14/258	18/898	1.87868e-05	0.00125872	KNNFDEDG_01816/KNNFDEDG_02566.t00/KNNFDEDG_02101/KNNFDEDG_01417/KNNFDEDG_02641/KNNFDEDG_00818/KNNFDEDG_02243/KNNFDEDG_02099.t00/KNNFDEDG_02640/KNNFDEDG_02617/KNNFDEDG_02100/KNNFDEDG_00339/KNNFDEDG_02102/KNNFDEDG_02638	-/-/-/-/-/-/-/-/-/-/-/-/-/-	sau:SA0162/sau:SA1924/sau:SA2391/sau:SA0512/sau:SA1858/sau:SA1054/sau:SA2232/sau:SA2393/sau:SA1859/sau:SA1875/sau:SA2392/sau:SA1511/sau:SA2390/sau:SA1861	14
sau00630	Glyoxylate and dicarboxylate metabolism	14/258	21/898	0.000293095	0.00887213	KNNFDEDG_00682/KNNFDEDG_02091/KNNFDEDG_00484/KNNFDEDG_00332/KNNFDEDG_02254/KNNFDEDG_00485/KNNFDEDG_00295/KNNFDEDG_00483/KNNFDEDG_02379.t00/KNNFDEDG_01807.t00/KNNFDEDG_01606.t00/KNNFDEDG_02575/KNNFDEDG_01416/KNNFDEDG_00501.t00	-/-/-/-/-/-/-/-/-/-/-/-/-/-	sau:SA1170/sau:SA2402/sau:SA1366/sau:SA1518/sau:SA2220/sau:SA1365/sau:SA1554/sau:SA1367/sau:SA2102/sau:SA0171/sau:SA0342/sau:SA1915/sau:SA0513/sau:SA1349	14
sau00500	Starch and sucrose metabolism	11/258	15/898	0.00039726	0.00887213	KNNFDEDG_02365/KNNFDEDG_01515/KNNFDEDG_01514/KNNFDEDG_00515/KNNFDEDG_02307/KNNFDEDG_00596/KNNFDEDG_01719/KNNFDEDG_01072/KNNFDEDG_02654/KNNFDEDG_02653/KNNFDEDG_01693	-/-/-/-/-/-/-/-/-/-/-	sau:SA2114/sau:SA0432/sau:SA0433/sau:SA1338/sau:SA2167/sau:SA1255/sau:SA0233/sau:SA0823/sau:SA1845/sau:SA1846/sau:SA0256	11
sau01120	Microbial metabolism in diverse environments	55/258	134/898	0.000615353	0.0103072	KNNFDEDG_00687/KNNFDEDG_00686/KNNFDEDG_00246/KNNFDEDG_01816/KNNFDEDG_02178/KNNFDEDG_01261.t00/KNNFDEDG_00688.t00/KNNFDEDG_02566.t00/KNNFDEDG_02091/KNNFDEDG_00674/KNNFDEDG_01730/KNNFDEDG_00689/KNNFDEDG_02093/KNNFDEDG_00332/KNNFDEDG_02254/KNNFDEDG_02095.t00/KNNFDEDG_00333/KNNFDEDG_02398/KNNFDEDG_01731/KNNFDEDG_00295/KNNFDEDG_01520/KNNFDEDG_02170/KNNFDEDG_01732/KNNFDEDG_00615/KNNFDEDG_02379.t00/KNNF…	-/-/-/-/-/-/-/-/-/-/-/-/-/-/-/-/-/-/-/-/-/-/-/-/-/-/-/-/-/-/-/-/-/-/-/-/-/-/-/-/-/-/-/-/-/-/-/-/-/-/-/-/-/-/-	sau:SA1165/sau:SA1166/sau:SA1599/sau:SA0162/sau:SA2304/sau:SA0662/sau:SA1164/sau:SA1924/sau:SA2402/sau:SA1177/sau:SA0225/sau:SA1163/sau:SA2399/sau:SA1518/sau:SA2220/sau:SA2397/sau:SA1517/sau:SA2084/sau:SA0224/sau:SA1554/sau:SA0430/sau:SA2312/sau:SA0223/sau:SA1236/sau:SA2102/sau:SA0915/sau:SA2294/sau:SA2083/sau:SA0171/sau:SA0823/sau:SA0342/sau:SA2434/sau:SA1545/sau:SA2310/sau:SA1915/sau:SA0509/sau…	55

## Sheet: S17 LorvsUn_down_KEGGenrich
KEGGID	Description	GeneRatio	BgRatio	pvalue	padj	geneID	geneName	keggID	Count
sau03010	Ribosome	42/309	57/898	4.51206e-10	2.93284e-08	KNNFDEDG_00308/KNNFDEDG_00348/KNNFDEDG_00347/KNNFDEDG_02471/KNNFDEDG_02470/KNNFDEDG_01595/KNNFDEDG_02435/KNNFDEDG_01433/KNNFDEDG_00788/KNNFDEDG_01425/KNNFDEDG_01426/KNNFDEDG_01431/KNNFDEDG_00773/KNNFDEDG_01593/KNNFDEDG_02441/KNNFDEDG_02438/KNNFDEDG_01432/KNNFDEDG_02442/KNNFDEDG_00756/KNNFDEDG_02440/KNNFDEDG_02439/KNNFDEDG_02449/KNNFDEDG_02448/KNNFDEDG_02437/KNNFDEDG_02450/KNNFDEDG_02436/KNNFDEDG_…	-/-/-/-/-/-/-/-/-/-/-/-/-/-/-/-/-/-/-/-/-/-/-/-/-/-/-/-/-/-/-/-/-/-/-/-/-/-/-/-/-/-	sau:SAS052/sau:SA1502/sau:SA1503/sau:SA2016/sau:SA2017/sau:SA0352/sau:SA2048/sau:SA0496/sau:SA1084/sau:SA0504/sau:SA0503/sau:SA0498/sau:SA1099/sau:SA0354/sau:SA2042/sau:SA2045/sau:SA0497/sau:SA2041/sau:SA1116/sau:SA2043/sau:SA2044/sau:SAS079/sau:SA2035/sau:SA2046/sau:SA2034/sau:SA2047/sau:SA2039/sau:SA0495/sau:SAS093/sau:SA1081/sau:SA2032/sau:SA2036/sau:SA2040/sau:SA2038/sau:SA2033/sau:SA0502/sau…	42
sau00230	Purine metabolism	25/309	43/898	0.000942271	0.0230134	KNNFDEDG_00955/KNNFDEDG_00553/KNNFDEDG_00956/KNNFDEDG_00952/KNNFDEDG_00954/KNNFDEDG_00953/KNNFDEDG_00960/KNNFDEDG_00957/KNNFDEDG_00951/KNNFDEDG_02083/KNNFDEDG_00062/KNNFDEDG_01236/KNNFDEDG_00959/KNNFDEDG_00741/KNNFDEDG_00961/KNNFDEDG_00958/KNNFDEDG_01575/KNNFDEDG_01415/KNNFDEDG_00820/KNNFDEDG_00388/KNNFDEDG_01237/KNNFDEDG_02065/KNNFDEDG_00679/KNNFDEDG_01572/KNNFDEDG_01414	-/-/-/-/-/-/-/-/-/-/-/-/-/-/-/-/-/-/-/-/-/-/-/-/-	sau:SA0922/sau:SA1301/sau:SA0921/sau:SA0925/sau:SA0923/sau:SA0924/sau:SA0917/sau:SA0920/sau:SA0926/sau:SA2410/sau:SA1724/sau:SA0687/sau:SA0918/sau:SA1130/sau:SA0916/sau:SA0919/sau:SA0373/sau:SA0514/sau:SA1052/sau:SA1461/sau:SA0686/sau:SA2425/sau:SA1172/sau:SA0376/sau:SA0515	25
sau00240	Pyrimidine metabolism	17/309	26/898	0.00106216	0.0230134	KNNFDEDG_00832/KNNFDEDG_00553/KNNFDEDG_00830/KNNFDEDG_00828/KNNFDEDG_00829/KNNFDEDG_00827/KNNFDEDG_02569/KNNFDEDG_00826/KNNFDEDG_02108/KNNFDEDG_02083/KNNFDEDG_01236/KNNFDEDG_00825/KNNFDEDG_00741/KNNFDEDG_01415/KNNFDEDG_02561/KNNFDEDG_01237/KNNFDEDG_00771	-/-/-/-/-/-/-/-/-/-/-/-/-/-/-/-/-	sau:SA1041/sau:SA1301/sau:SA1043/sau:SA1045/sau:SA1044/sau:SA1046/sau:SA1921/sau:SA1047/sau:SA2375/sau:SA2410/sau:SA0687/sau:SA1048/sau:SA1130/sau:SA0514/sau:SA1929/sau:SA0686/sau:SA1101	17

## Sheet: S18 CovsOx_all_KEGGenrich
KEGGID	Description	GeneRatio	BgRatio	pvalue	padj	geneID	geneName	keggID	Count	Up	Up_Gene_id	Down	Down_Gene_id
sau02060	Phosphotransferase system (PTS)	18/376	24/899	0.000883977	0.0318659	KNNFDEDG_01631/KNNFDEDG_01629/KNNFDEDG_01630.t00/KNNFDEDG_01791.t00/KNNFDEDG_02056/KNNFDEDG_01794/KNNFDEDG_02307/KNNFDEDG_00943/KNNFDEDG_00302/KNNFDEDG_00596/KNNFDEDG_02157/KNNFDEDG_01515/KNNFDEDG_00942/KNNFDEDG_02491/KNNFDEDG_02532/KNNFDEDG_02490/KNNFDEDG_01269/KNNFDEDG_02534	-/-/-/-/-/-/-/-/-/-/-/-/-/-/-/-/-/-	sau:SA0318/sau:SA0320/sau:SA0319/sau:SA0186/sau:SA2434/sau:SA0183/sau:SA2167/sau:SA0934/sau:SA1547/sau:SA1255/sau:SA2326/sau:SA0432/sau:SA0935/sau:SA1992/sau:SA1962/sau:SA1993/sau:SA0654/sau:SA1960	18	8	KNNFDEDG_01794/KNNFDEDG_02307/KNNFDEDG_00943/KNNFDEDG_02157/KNNFDEDG_01515/KNNFDEDG_00942/KNNFDEDG_02532/KNNFDEDG_02534	10	KNNFDEDG_01631/KNNFDEDG_01629/KNNFDEDG_01630.t00/KNNFDEDG_01791.t00/KNNFDEDG_02056/KNNFDEDG_00302/KNNFDEDG_00596/KNNFDEDG_02491/KNNFDEDG_02490/KNNFDEDG_01269
sau01120	Microbial metabolism in diverse environments	73/376	134/899	0.000951222	0.0318659	KNNFDEDG_01631/KNNFDEDG_01629/KNNFDEDG_01630.t00/KNNFDEDG_01731/KNNFDEDG_02289/KNNFDEDG_01730/KNNFDEDG_02290/KNNFDEDG_02093/KNNFDEDG_00688.t00/KNNFDEDG_01720/KNNFDEDG_01732/KNNFDEDG_02566.t00/KNNFDEDG_00687/KNNFDEDG_00246/KNNFDEDG_02056/KNNFDEDG_01816/KNNFDEDG_00686/KNNFDEDG_00416/KNNFDEDG_02286/KNNFDEDG_02379.t00/KNNFDEDG_02170/KNNFDEDG_02172/KNNFDEDG_01520/KNNFDEDG_00340/KNNFDEDG_02091/KNNFDEDG…	-/-/-/-/-/-/-/-/-/-/-/-/-/-/-/-/-/-/-/-/-/-/-/-/-/-/-/-/-/-/-/-/-/-/-/-/-/-/-/-/-/-/-/-/-/-/-/-/-/-/-/-/-/-/-/-/-/-/-/-/-/-/-/-/-/-/-/-/-/-/-/-/-	sau:SA0318/sau:SA0320/sau:SA0319/sau:SA0224/sau:SA2185/sau:SA0225/sau:SA2184/sau:SA2399/sau:SA1164/sau:SA0232/sau:SA0223/sau:SA1924/sau:SA1165/sau:SA1599/sau:SA2434/sau:SA0162/sau:SA1166/sau:SA1434/sau:SA2188/sau:SA2102/sau:SA2312/sau:SA2310/sau:SA0430/sau:SA1510/sau:SA2402/sau:SA2084/sau:SA2425/sau:SA1184/sau:SA1037/sau:SA0944/sau:SA1357/sau:SA0471/sau:SA0562/sau:SA2186/sau:SA0995/sau:SA2182/sau…	73	32	KNNFDEDG_01731/KNNFDEDG_01730/KNNFDEDG_02093/KNNFDEDG_00688.t00/KNNFDEDG_01732/KNNFDEDG_02566.t00/KNNFDEDG_00687/KNNFDEDG_00246/KNNFDEDG_01816/KNNFDEDG_00686/KNNFDEDG_02379.t00/KNNFDEDG_02170/KNNFDEDG_02172/KNNFDEDG_01520/KNNFDEDG_02091/KNNFDEDG_02398/KNNFDEDG_02693/KNNFDEDG_01420/KNNFDEDG_02178/KNNFDEDG_02269/KNNFDEDG_00356/KNNFDEDG_02399/KNNFDEDG_00106/KNNFDEDG_00295/KNNFDEDG_02095.t00/KNNFDEDG…	41	KNNFDEDG_01631/KNNFDEDG_01629/KNNFDEDG_01630.t00/KNNFDEDG_02289/KNNFDEDG_02290/KNNFDEDG_01720/KNNFDEDG_02056/KNNFDEDG_00416/KNNFDEDG_02286/KNNFDEDG_00340/KNNFDEDG_02065/KNNFDEDG_00667/KNNFDEDG_00835/KNNFDEDG_00932/KNNFDEDG_00493/KNNFDEDG_01473/KNNFDEDG_01364/KNNFDEDG_02288/KNNFDEDG_00880/KNNFDEDG_02292/KNNFDEDG_02254/KNNFDEDG_02080/KNNFDEDG_00931/KNNFDEDG_01104/KNNFDEDG_00721/KNNFDEDG_01105/KNNFD…
sau00541	O-Antigen nucleotide sugar biosynthesis	9/376	11/899	0.00807561	0.180355	KNNFDEDG_02055/KNNFDEDG_02543/KNNFDEDG_01820/KNNFDEDG_01828/KNNFDEDG_01819/KNNFDEDG_01829/KNNFDEDG_01487/KNNFDEDG_01830/KNNFDEDG_02195	-/-/-/-/-/-/-/-/-	sau:SA2435/sau:SA1945/sau:SA0158/sau:SA0150/sau:SA0159/sau:SA0149/sau:SA0457/sau:SA0148/sau:SA2288	9	5	KNNFDEDG_01820/KNNFDEDG_01828/KNNFDEDG_01819/KNNFDEDG_01829/KNNFDEDG_01830	4	KNNFDEDG_02055/KNNFDEDG_02543/KNNFDEDG_01487/KNNFDEDG_02195
sau00071	Fatty acid degradation	8/376	10/899	0.016213	0.221344	KNNFDEDG_01731/KNNFDEDG_01730/KNNFDEDG_01732/KNNFDEDG_02566.t00/KNNFDEDG_01729/KNNFDEDG_01816/KNNFDEDG_01364/KNNFDEDG_01606.t00	-/-/-/-/-/-/-/-	sau:SA0224/sau:SA0225/sau:SA0223/sau:SA1924/sau:SA0226/sau:SA0162/sau:SA0562/sau:SA0342	8	6	KNNFDEDG_01731/KNNFDEDG_01730/KNNFDEDG_01732/KNNFDEDG_02566.t00/KNNFDEDG_01729/KNNFDEDG_01816	2	KNNFDEDG_01364/KNNFDEDG_01606.t00
sau00910	Nitrogen metabolism	9/376	12/899	0.0204405	0.221344	KNNFDEDG_02289/KNNFDEDG_02290/KNNFDEDG_02286/KNNFDEDG_01520/KNNFDEDG_02065/KNNFDEDG_02292/KNNFDEDG_00721/KNNFDEDG_01113.t00/KNNFDEDG_02287	-/-/-/-/-/-/-/-/-	sau:SA2185/sau:SA2184/sau:SA2188/sau:SA0430/sau:SA2425/sau:SA2182/sau:SA1150/sau:SA0781/sau:SA2187	9	2	KNNFDEDG_01520/KNNFDEDG_01113.t00	7	KNNFDEDG_02289/KNNFDEDG_02290/KNNFDEDG_02286/KNNFDEDG_02065/KNNFDEDG_02292/KNNFDEDG_00721/KNNFDEDG_02287
sau01212	Fatty acid metabolism	12/376	18/899	0.0283261	0.221344	KNNFDEDG_01731/KNNFDEDG_01732/KNNFDEDG_01729/KNNFDEDG_00416/KNNFDEDG_00493/KNNFDEDG_01018/KNNFDEDG_00749/KNNFDEDG_01049/KNNFDEDG_00492/KNNFDEDG_00415/KNNFDEDG_01606.t00/KNNFDEDG_00328	-/-/-/-/-/-/-/-/-/-/-/-	sau:SA0224/sau:SA0223/sau:SA0226/sau:SA1434/sau:SA1357/sau:SA0869/sau:SA1123/sau:SA0843/sau:SA1358/sau:SA1435/sau:SA0342/sau:SA1522	12	5	KNNFDEDG_01731/KNNFDEDG_01732/KNNFDEDG_01729/KNNFDEDG_01049/KNNFDEDG_00328	7	KNNFDEDG_00416/KNNFDEDG_00493/KNNFDEDG_01018/KNNFDEDG_00749/KNNFDEDG_00492/KNNFDEDG_00415/KNNFDEDG_01606.t00
sau00250	Alanine, aspartate and glutamate metabolism	13/376	20/899	0.0297603	0.221344	KNNFDEDG_02535/KNNFDEDG_01520/KNNFDEDG_00955/KNNFDEDG_02660/KNNFDEDG_00062/KNNFDEDG_00721/KNNFDEDG_00318/KNNFDEDG_01074/KNNFDEDG_00957/KNNFDEDG_00827/KNNFDEDG_01964/KNNFDEDG_02095.t00/KNNFDEDG_02141	-/-/-/-/-/-/-/-/-/-/-/-/-	sau:SA1959/sau:SA0430/sau:SA0922/sau:SA1841/sau:SA1724/sau:SA1150/sau:SA1531/sau:SA0821/sau:SA0920/sau:SA1046/sau:SA0016/sau:SA2397/sau:SA2341	13	5	KNNFDEDG_01520/KNNFDEDG_02660/KNNFDEDG_01074/KNNFDEDG_01964/KNNFDEDG_02095.t00	8	KNNFDEDG_02535/KNNFDEDG_00955/KNNFDEDG_00062/KNNFDEDG_00721/KNNFDEDG_00318/KNNFDEDG_00957/KNNFDEDG_00827/KNNFDEDG_02141
sau00620	Pyruvate metabolism	23/376	40/899	0.0300066	0.221344	KNNFDEDG_01720/KNNFDEDG_02566.t00/KNNFDEDG_01816/KNNFDEDG_00416/KNNFDEDG_02170/KNNFDEDG_02091/KNNFDEDG_00932/KNNFDEDG_00493/KNNFDEDG_01364/KNNFDEDG_00931/KNNFDEDG_00930/KNNFDEDG_01420/KNNFDEDG_00150/KNNFDEDG_01767/KNNFDEDG_02136/KNNFDEDG_00933/KNNFDEDG_00295/KNNFDEDG_00492/KNNFDEDG_00475.t00/KNNFDEDG_00415/KNNFDEDG_01606.t00/KNNFDEDG_00330/KNNFDEDG_00328	-/-/-/-/-/-/-/-/-/-/-/-/-/-/-/-/-/-/-/-/-/-/-	sau:SA0232/sau:SA1924/sau:SA0162/sau:SA1434/sau:SA2312/sau:SA2402/sau:SA0944/sau:SA1357/sau:SA0562/sau:SA0945/sau:SA0946/sau:SA0509/sau:SA1669/sau:SA0218/sau:SA2346/sau:SA0943-1/sau:SA1554/sau:SA1358/sau:SA1375/sau:SA1435/sau:SA0342/sau:SA1520/sau:SA1522	23	7	KNNFDEDG_02566.t00/KNNFDEDG_01816/KNNFDEDG_02170/KNNFDEDG_02091/KNNFDEDG_01420/KNNFDEDG_00295/KNNFDEDG_00328	16	KNNFDEDG_01720/KNNFDEDG_00416/KNNFDEDG_00932/KNNFDEDG_00493/KNNFDEDG_01364/KNNFDEDG_00931/KNNFDEDG_00930/KNNFDEDG_00150/KNNFDEDG_01767/KNNFDEDG_02136/KNNFDEDG_00933/KNNFDEDG_00492/KNNFDEDG_00475.t00/KNNFDEDG_00415/KNNFDEDG_01606.t00/KNNFDEDG_00330
sau00010	Glycolysis / Gluconeogenesis	22/376	38/899	0.0305585	0.221344	KNNFDEDG_02093/KNNFDEDG_01720/KNNFDEDG_02566.t00/KNNFDEDG_01794/KNNFDEDG_01816/KNNFDEDG_00340/KNNFDEDG_02091/KNNFDEDG_00932/KNNFDEDG_01364/KNNFDEDG_00596/KNNFDEDG_02157/KNNFDEDG_00931/KNNFDEDG_00930/KNNFDEDG_02178/KNNFDEDG_02269/KNNFDEDG_00933/KNNFDEDG_00295/KNNFDEDG_00473/KNNFDEDG_01193/KNNFDEDG_00329/KNNFDEDG_01191/KNNFDEDG_00330	-/-/-/-/-/-/-/-/-/-/-/-/-/-/-/-/-/-/-/-/-/-	sau:SA2399/sau:SA0232/sau:SA1924/sau:SA0183/sau:SA0162/sau:SA1510/sau:SA2402/sau:SA0944/sau:SA0562/sau:SA1255/sau:SA2326/sau:SA0945/sau:SA0946/sau:SA2304/sau:SA2204/sau:SA0943-1/sau:SA1554/sau:SA1377/sau:SA0728/sau:SA1521/sau:SA0730/sau:SA1520	22	11	KNNFDEDG_02093/KNNFDEDG_02566.t00/KNNFDEDG_01794/KNNFDEDG_01816/KNNFDEDG_02091/KNNFDEDG_02157/KNNFDEDG_02178/KNNFDEDG_02269/KNNFDEDG_00295/KNNFDEDG_01193/KNNFDEDG_01191	11	KNNFDEDG_01720/KNNFDEDG_00340/KNNFDEDG_00932/KNNFDEDG_01364/KNNFDEDG_00596/KNNFDEDG_00931/KNNFDEDG_00930/KNNFDEDG_00933/KNNFDEDG_00473/KNNFDEDG_00329/KNNFDEDG_00330
sau03010	Ribosome	31/376	57/899	0.0330364	0.221344	KNNFDEDG_00681/KNNFDEDG_02452/KNNFDEDG_02442/KNNFDEDG_02450/KNNFDEDG_02451/KNNFDEDG_02448/KNNFDEDG_02444/KNNFDEDG_01432/KNNFDEDG_02453/KNNFDEDG_02445/KNNFDEDG_02441/KNNFDEDG_02447/KNNFDEDG_02440/KNNFDEDG_01431/KNNFDEDG_02449/KNNFDEDG_02439/KNNFDEDG_02471/KNNFDEDG_02438/KNNFDEDG_00378/KNNFDEDG_02455/KNNFDEDG_02443/KNNFDEDG_02446/KNNFDEDG_00436/KNNFDEDG_02435/KNNFDEDG_01427/KNNFDEDG_02437/KNNFDEDG_…	-/-/-/-/-/-/-/-/-/-/-/-/-/-/-/-/-/-/-/-/-/-/-/-/-/-/-/-/-/-/-	sau:SAS042/sau:SA2032/sau:SA2041/sau:SA2034/sau:SA2033/sau:SA2035/sau:SA2039/sau:SA0497/sau:SA2031/sau:SA2038/sau:SA2042/sau:SA2036/sau:SA2043/sau:SA0498/sau:SAS079/sau:SA2044/sau:SA2016/sau:SA2045/sau:SA1471/sau:SA2029/sau:SA2040/sau:SA2037/sau:SA1414/sau:SA2048/sau:SA0502/sau:SA2046/sau:SA2047/sau:SA1404/sau:SA1171/sau:SA1473/sau:SAS078	31	28	KNNFDEDG_00681/KNNFDEDG_02452/KNNFDEDG_02442/KNNFDEDG_02450/KNNFDEDG_02451/KNNFDEDG_02448/KNNFDEDG_02444/KNNFDEDG_01432/KNNFDEDG_02453/KNNFDEDG_02445/KNNFDEDG_02441/KNNFDEDG_02447/KNNFDEDG_02440/KNNFDEDG_01431/KNNFDEDG_02449/KNNFDEDG_02439/KNNFDEDG_02438/KNNFDEDG_00378/KNNFDEDG_02455/KNNFDEDG_02443/KNNFDEDG_02446/KNNFDEDG_00436/KNNFDEDG_02435/KNNFDEDG_02437/KNNFDEDG_02436/KNNFDEDG_00680/KNNFDEDG_…	3	KNNFDEDG_02471/KNNFDEDG_01427/KNNFDEDG_00446
sau00900	Terpenoid backbone biosynthesis	9/376	13/899	0.0421871	0.256958	KNNFDEDG_01381/KNNFDEDG_01380.t00/KNNFDEDG_00769/KNNFDEDG_00498.t00/KNNFDEDG_01379.t00/KNNFDEDG_01491/KNNFDEDG_02343/KNNFDEDG_00552/KNNFDEDG_01606.t00	-/-/-/-/-/-/-/-/-	sau:SA0547/sau:SA0548/sau:SA1103/sau:SA1352/sau:SA0549/sau:SA0453/sau:SA2136/sau:SA1302/sau:SA0342	9	0		9	KNNFDEDG_01381/KNNFDEDG_01380.t00/KNNFDEDG_00769/KNNFDEDG_00498.t00/KNNFDEDG_01379.t00/KNNFDEDG_01491/KNNFDEDG_02343/KNNFDEDG_00552/KNNFDEDG_01606.t00
sau00630	Glyoxylate and dicarboxylate metabolism	13/376	21/899	0.0490145	0.271669	KNNFDEDG_00682/KNNFDEDG_02379.t00/KNNFDEDG_02091/KNNFDEDG_00667/KNNFDEDG_02254/KNNFDEDG_01104/KNNFDEDG_00721/KNNFDEDG_00930/KNNFDEDG_00484/KNNFDEDG_00485/KNNFDEDG_00295/KNNFDEDG_00483/KNNFDEDG_01606.t00	-/-/-/-/-/-/-/-/-/-/-/-/-	sau:SA1170/sau:SA2102/sau:SA2402/sau:SA1184/sau:SA2220/sau:SA0791/sau:SA1150/sau:SA0946/sau:SA1366/sau:SA1365/sau:SA1554/sau:SA1367/sau:SA0342	13	7	KNNFDEDG_00682/KNNFDEDG_02379.t00/KNNFDEDG_02091/KNNFDEDG_00484/KNNFDEDG_00485/KNNFDEDG_00295/KNNFDEDG_00483	6	KNNFDEDG_00667/KNNFDEDG_02254/KNNFDEDG_01104/KNNFDEDG_00721/KNNFDEDG_00930/KNNFDEDG_01606.t00
sau00330	Arginine and proline metabolism	7/376	10/899	0.0684921	0.271669	KNNFDEDG_02566.t00/KNNFDEDG_01816/KNNFDEDG_00263/KNNFDEDG_00519/KNNFDEDG_02141/KNNFDEDG_00277/KNNFDEDG_02525	-/-/-/-/-/-/-	sau:SA1924/sau:SA0162/sau:SA1585/sau:SA1334/sau:SA2341/sau:SA1571/sau:SA1968	7	4	KNNFDEDG_02566.t00/KNNFDEDG_01816/KNNFDEDG_00519/KNNFDEDG_02525	3	KNNFDEDG_00263/KNNFDEDG_02141/KNNFDEDG_00277
sau00520	Amino sugar and nucleotide sugar metabolism	16/376	28/899	0.0710299	0.271669	KNNFDEDG_02535/KNNFDEDG_02055/KNNFDEDG_01794/KNNFDEDG_01645/KNNFDEDG_02543/KNNFDEDG_02564/KNNFDEDG_01820/KNNFDEDG_00302/KNNFDEDG_00596/KNNFDEDG_02157/KNNFDEDG_01792/KNNFDEDG_01819/KNNFDEDG_01487/KNNFDEDG_01830/KNNFDEDG_00473/KNNFDEDG_02195	-/-/-/-/-/-/-/-/-/-/-/-/-/-/-/-	sau:SA1959/sau:SA2435/sau:SA0183/sau:SA0304/sau:SA1945/sau:SA1926/sau:SA0158/sau:SA1547/sau:SA1255/sau:SA2326/sau:SA0185/sau:SA0159/sau:SA0457/sau:SA0148/sau:SA1377/sau:SA2288	16	5	KNNFDEDG_01794/KNNFDEDG_01820/KNNFDEDG_02157/KNNFDEDG_01819/KNNFDEDG_01830	11	KNNFDEDG_02535/KNNFDEDG_02055/KNNFDEDG_01645/KNNFDEDG_02543/KNNFDEDG_02564/KNNFDEDG_00302/KNNFDEDG_00596/KNNFDEDG_01792/KNNFDEDG_01487/KNNFDEDG_00473/KNNFDEDG_02195
sau00061	Fatty acid biosynthesis	9/376	14/899	0.0753077	0.271669	KNNFDEDG_01729/KNNFDEDG_00416/KNNFDEDG_00493/KNNFDEDG_01018/KNNFDEDG_00749/KNNFDEDG_01049/KNNFDEDG_00492/KNNFDEDG_00415/KNNFDEDG_00328	-/-/-/-/-/-/-/-/-	sau:SA0226/sau:SA1434/sau:SA1357/sau:SA0869/sau:SA1123/sau:SA0843/sau:SA1358/sau:SA1435/sau:SA1522	9	3	KNNFDEDG_01729/KNNFDEDG_01049/KNNFDEDG_00328	6	KNNFDEDG_00416/KNNFDEDG_00493/KNNFDEDG_01018/KNNFDEDG_00749/KNNFDEDG_00492/KNNFDEDG_00415
sau03018	RNA degradation	9/376	14/899	0.0753077	0.271669	KNNFDEDG_00441/KNNFDEDG_02665/KNNFDEDG_00754/KNNFDEDG_02608/KNNFDEDG_00937/KNNFDEDG_00755/KNNFDEDG_00329/KNNFDEDG_00726/KNNFDEDG_02567	-/-/-/-/-/-/-/-/-	sau:SA1409/sau:SA1836/sau:SA1118/sau:SA1885/sau:SA0940/sau:SA1117/sau:SA1521/sau:SA1145/sau:SA1923	9	2	KNNFDEDG_00441/KNNFDEDG_02665	7	KNNFDEDG_00754/KNNFDEDG_02608/KNNFDEDG_00937/KNNFDEDG_00755/KNNFDEDG_00329/KNNFDEDG_00726/KNNFDEDG_02567
sau01250	Biosynthesis of nucleotide sugars	12/376	20/899	0.0762561	0.271669	KNNFDEDG_02535/KNNFDEDG_02055/KNNFDEDG_02543/KNNFDEDG_02564/KNNFDEDG_01820/KNNFDEDG_01828/KNNFDEDG_01819/KNNFDEDG_01829/KNNFDEDG_01487/KNNFDEDG_01830/KNNFDEDG_00473/KNNFDEDG_02195	-/-/-/-/-/-/-/-/-/-/-/-	sau:SA1959/sau:SA2435/sau:SA1945/sau:SA1926/sau:SA0158/sau:SA0150/sau:SA0159/sau:SA0149/sau:SA0457/sau:SA0148/sau:SA1377/sau:SA2288	12	5	KNNFDEDG_01820/KNNFDEDG_01828/KNNFDEDG_01819/KNNFDEDG_01829/KNNFDEDG_01830	7	KNNFDEDG_02535/KNNFDEDG_02055/KNNFDEDG_02543/KNNFDEDG_02564/KNNFDEDG_01487/KNNFDEDG_00473/KNNFDEDG_02195
sau00051	Fructose and mannose metabolism	10/376	16/899	0.0764505	0.271669	KNNFDEDG_02093/KNNFDEDG_02055/KNNFDEDG_02056/KNNFDEDG_02543/KNNFDEDG_02178/KNNFDEDG_02531/KNNFDEDG_02532/KNNFDEDG_01269/KNNFDEDG_02534/KNNFDEDG_00329	-/-/-/-/-/-/-/-/-/-	sau:SA2399/sau:SA2435/sau:SA2434/sau:SA1945/sau:SA2304/sau:SA1963/sau:SA1962/sau:SA0654/sau:SA1960/sau:SA1521	10	5	KNNFDEDG_02093/KNNFDEDG_02178/KNNFDEDG_02531/KNNFDEDG_02532/KNNFDEDG_02534	5	KNNFDEDG_02055/KNNFDEDG_02056/KNNFDEDG_02543/KNNFDEDG_01269/KNNFDEDG_00329
sau00230	Purine metabolism	23/376	43/899	0.0770406	0.271669	KNNFDEDG_00679/KNNFDEDG_00553/KNNFDEDG_02398/KNNFDEDG_02065/KNNFDEDG_00820/KNNFDEDG_00955/KNNFDEDG_00062/KNNFDEDG_00956/KNNFDEDG_00951/KNNFDEDG_00877.t00/KNNFDEDG_00741/KNNFDEDG_01415/KNNFDEDG_02399/KNNFDEDG_00523/KNNFDEDG_00957/KNNFDEDG_01847/KNNFDEDG_00952/KNNFDEDG_00953/KNNFDEDG_00388/KNNFDEDG_01486/KNNFDEDG_01964/KNNFDEDG_00954/KNNFDEDG_01237	-/-/-/-/-/-/-/-/-/-/-/-/-/-/-/-/-/-/-/-/-/-/-	sau:SA1172/sau:SA1301/sau:SA2084/sau:SA2425/sau:SA1052/sau:SA0922/sau:SA1724/sau:SA0921/sau:SA0926/sau:SA0998/sau:SA1130/sau:SA0514/sau:SA2083/sau:SA1330/sau:SA0920/sau:SA0131/sau:SA0925/sau:SA0924/sau:SA1461/sau:SA0458/sau:SA0016/sau:SA0923/sau:SA0686	23	7	KNNFDEDG_02398/KNNFDEDG_00877.t00/KNNFDEDG_02399/KNNFDEDG_00523/KNNFDEDG_01847/KNNFDEDG_01964/KNNFDEDG_01237	16	KNNFDEDG_00679/KNNFDEDG_00553/KNNFDEDG_02065/KNNFDEDG_00820/KNNFDEDG_00955/KNNFDEDG_00062/KNNFDEDG_00956/KNNFDEDG_00951/KNNFDEDG_00741/KNNFDEDG_01415/KNNFDEDG_00957/KNNFDEDG_00952/KNNFDEDG_00953/KNNFDEDG_00388/KNNFDEDG_01486/KNNFDEDG_00954
sau00640	Propanoate metabolism	12/376	21/899	0.112578	0.370108	KNNFDEDG_01720/KNNFDEDG_00416/KNNFDEDG_02091/KNNFDEDG_00493/KNNFDEDG_00930/KNNFDEDG_01767/KNNFDEDG_00504/KNNFDEDG_00295/KNNFDEDG_02095.t00/KNNFDEDG_00492/KNNFDEDG_00415/KNNFDEDG_00328	-/-/-/-/-/-/-/-/-/-/-/-	sau:SA0232/sau:SA1434/sau:SA2402/sau:SA1357/sau:SA0946/sau:SA0218/sau:SA1346/sau:SA1554/sau:SA2397/sau:SA1358/sau:SA1435/sau:SA1522	12	4	KNNFDEDG_02091/KNNFDEDG_00295/KNNFDEDG_02095.t00/KNNFDEDG_00328	8	KNNFDEDG_01720/KNNFDEDG_00416/KNNFDEDG_00493/KNNFDEDG_00930/KNNFDEDG_01767/KNNFDEDG_00504/KNNFDEDG_00492/KNNFDEDG_00415
sau01200	Carbon metabolism	39/376	80/899	0.116004	0.370108	KNNFDEDG_01731/KNNFDEDG_00682/KNNFDEDG_02093/KNNFDEDG_00246/KNNFDEDG_00416/KNNFDEDG_02379.t00/KNNFDEDG_00340/KNNFDEDG_02091/KNNFDEDG_02065/KNNFDEDG_00667/KNNFDEDG_00932/KNNFDEDG_00493/KNNFDEDG_01473/KNNFDEDG_00880/KNNFDEDG_00931/KNNFDEDG_00930/KNNFDEDG_00150/KNNFDEDG_00484/KNNFDEDG_00485/KNNFDEDG_00879/KNNFDEDG_02269/KNNFDEDG_00933/KNNFDEDG_00295/KNNFDEDG_02191/KNNFDEDG_01486/KNNFDEDG_00473/KNNFD…	-/-/-/-/-/-/-/-/-/-/-/-/-/-/-/-/-/-/-/-/-/-/-/-/-/-/-/-/-/-/-/-/-/-/-/-/-/-/-	sau:SA0224/sau:SA1170/sau:SA2399/sau:SA1599/sau:SA1434/sau:SA2102/sau:SA1510/sau:SA2402/sau:SA2425/sau:SA1184/sau:SA0944/sau:SA1357/sau:SA0471/sau:SA0995/sau:SA0945/sau:SA0946/sau:SA1669/sau:SA1366/sau:SA1365/sau:SA0996/sau:SA2204/sau:SA0943-1/sau:SA1554/sau:SA2294/sau:SA0458/sau:SA1377/sau:SA1358/sau:SA0728/sau:SA1367/sau:SA1521/sau:SA2318/sau:SA0730/sau:SA1177/sau:SA1435/sau:SA0915/sau:SA0342/s…	39	17	KNNFDEDG_01731/KNNFDEDG_00682/KNNFDEDG_02093/KNNFDEDG_00246/KNNFDEDG_02379.t00/KNNFDEDG_02091/KNNFDEDG_00484/KNNFDEDG_00485/KNNFDEDG_02269/KNNFDEDG_00295/KNNFDEDG_01193/KNNFDEDG_00483/KNNFDEDG_01191/KNNFDEDG_00674/KNNFDEDG_00962/KNNFDEDG_00517/KNNFDEDG_00328	22	KNNFDEDG_00416/KNNFDEDG_00340/KNNFDEDG_02065/KNNFDEDG_00667/KNNFDEDG_00932/KNNFDEDG_00493/KNNFDEDG_01473/KNNFDEDG_00880/KNNFDEDG_00931/KNNFDEDG_00930/KNNFDEDG_00150/KNNFDEDG_00879/KNNFDEDG_00933/KNNFDEDG_02191/KNNFDEDG_01486/KNNFDEDG_00473/KNNFDEDG_00492/KNNFDEDG_00329/KNNFDEDG_02165/KNNFDEDG_00415/KNNFDEDG_01606.t00/KNNFDEDG_00330
sau01501	beta-Lactam resistance	8/376	13/899	0.121929	0.371328	KNNFDEDG_01942/KNNFDEDG_00849/KNNFDEDG_01045/KNNFDEDG_01047/KNNFDEDG_01044/KNNFDEDG_01043/KNNFDEDG_01046/KNNFDEDG_00570	-/-/-/-/-/-/-/-	sau:SA0038/sau:SA1024/sau:SA0847/sau:SA0845/sau:SA0848/sau:SA0849/sau:SA0846/sau:SA1283	8	0		8	KNNFDEDG_01942/KNNFDEDG_00849/KNNFDEDG_01045/KNNFDEDG_01047/KNNFDEDG_01044/KNNFDEDG_01043/KNNFDEDG_01046/KNNFDEDG_00570
sau00550	Peptidoglycan biosynthesis	14/376	26/899	0.144895	0.422086	KNNFDEDG_01942/KNNFDEDG_00849/KNNFDEDG_00769/KNNFDEDG_02564/KNNFDEDG_00096/KNNFDEDG_00848/KNNFDEDG_01327.t00/KNNFDEDG_00847/KNNFDEDG_00079/KNNFDEDG_02606/KNNFDEDG_01285/KNNFDEDG_00570/KNNFDEDG_00078/KNNFDEDG_02425	-/-/-/-/-/-/-/-/-/-/-/-/-/-	sau:SA0038/sau:SA1024/sau:SA1103/sau:SA1926/sau:SA1691/sau:SA1025/sau:SA0598/sau:SA1026/sau:SA1707/sau:SA1887/sau:SA0638/sau:SA1283/sau:SA1708/sau:SA2057	14	3	KNNFDEDG_01327.t00/KNNFDEDG_02606/KNNFDEDG_02425	11	KNNFDEDG_01942/KNNFDEDG_00849/KNNFDEDG_00769/KNNFDEDG_02564/KNNFDEDG_00096/KNNFDEDG_00848/KNNFDEDG_00847/KNNFDEDG_00079/KNNFDEDG_01285/KNNFDEDG_00570/KNNFDEDG_00078
sau00190	Oxidative phosphorylation	12/376	23/899	0.209472	0.584777	KNNFDEDG_01093.t00/KNNFDEDG_00965/KNNFDEDG_00911/KNNFDEDG_00880/KNNFDEDG_00964/KNNFDEDG_00939/KNNFDEDG_00912/KNNFDEDG_00966/KNNFDEDG_00940/KNNFDEDG_00879/KNNFDEDG_01538/KNNFDEDG_01096	-/-/-/-/-/-/-/-/-/-/-/-	sau:SA0802/sau:SA0912/sau:SA0965/sau:SA0995/sau:SA0913/sau:SA0938/sau:SA0964/sau:SA0911/sau:SA0937/sau:SA0996/sau:SA0411/sau:SA0799	12	4	KNNFDEDG_01093.t00/KNNFDEDG_00939/KNNFDEDG_00940/KNNFDEDG_01096	8	KNNFDEDG_00965/KNNFDEDG_00911/KNNFDEDG_00880/KNNFDEDG_00964/KNNFDEDG_00912/KNNFDEDG_00966/KNNFDEDG_00879/KNNFDEDG_01538
sau02020	Two-component system	33/376	71/899	0.240177	0.637037	KNNFDEDG_01698/KNNFDEDG_01697/KNNFDEDG_01771/KNNFDEDG_02289/KNNFDEDG_02290/KNNFDEDG_02610/KNNFDEDG_00086/KNNFDEDG_02298/KNNFDEDG_01820/KNNFDEDG_02609/KNNFDEDG_01262/KNNFDEDG_02291.t00/KNNFDEDG_01700/KNNFDEDG_02292/KNNFDEDG_01263/KNNFDEDG_02293.t00/KNNFDEDG_00658/KNNFDEDG_00089/KNNFDEDG_00939/KNNFDEDG_00912/KNNFDEDG_02294/KNNFDEDG_00721/KNNFDEDG_00940/KNNFDEDG_00085/KNNFDEDG_01819/KNNFDEDG_01996/K…	-/-/-/-/-/-/-/-/-/-/-/-/-/-/-/-/-/-/-/-/-/-/-/-/-/-/-/-/-/-/-/-/-	sau:SA0252/sau:SA0253/sau:SA0214/sau:SA2185/sau:SA2184/sau:SA1882/sau:SA1700/sau:SA2176/sau:SA0158/sau:SA1883/sau:SA0661/sau:SA2183/sau:SA0250/sau:SA2182/sau:SA0660/sau:SA2181/sau:SA1193/sau:SA1697/sau:SA0938/sau:SA0964/sau:SA2180/sau:SA1150/sau:SA0937/sau:SA1701/sau:SA0159/sau:SA2493/sau:SA2179/sau:SA2415/sau:SA1323/sau:SA2492/sau:SA0251/sau:SA0342/sau:SA0001	33	11	KNNFDEDG_02610/KNNFDEDG_01820/KNNFDEDG_02609/KNNFDEDG_01262/KNNFDEDG_01263/KNNFDEDG_00089/KNNFDEDG_00939/KNNFDEDG_00940/KNNFDEDG_01819/KNNFDEDG_01996/KNNFDEDG_01997	22	KNNFDEDG_01698/KNNFDEDG_01697/KNNFDEDG_01771/KNNFDEDG_02289/KNNFDEDG_02290/KNNFDEDG_00086/KNNFDEDG_02298/KNNFDEDG_02291.t00/KNNFDEDG_01700/KNNFDEDG_02292/KNNFDEDG_02293.t00/KNNFDEDG_00658/KNNFDEDG_00912/KNNFDEDG_02294/KNNFDEDG_00721/KNNFDEDG_00085/KNNFDEDG_02295/KNNFDEDG_02076/KNNFDEDG_00530/KNNFDEDG_01699/KNNFDEDG_01606.t00/KNNFDEDG_01980
sau00500	Starch and sucrose metabolism	8/376	15/899	0.256716	0.637037	KNNFDEDG_01791.t00/KNNFDEDG_02307/KNNFDEDG_00596/KNNFDEDG_01515/KNNFDEDG_01514/KNNFDEDG_00515/KNNFDEDG_00473/KNNFDEDG_02195	-/-/-/-/-/-/-/-	sau:SA0186/sau:SA2167/sau:SA1255/sau:SA0432/sau:SA0433/sau:SA1338/sau:SA1377/sau:SA2288	8	4	KNNFDEDG_02307/KNNFDEDG_01515/KNNFDEDG_01514/KNNFDEDG_00515	4	KNNFDEDG_01791.t00/KNNFDEDG_00596/KNNFDEDG_00473/KNNFDEDG_02195
sau00561	Glycerolipid metabolism	8/376	15/899	0.256716	0.637037	KNNFDEDG_02566.t00/KNNFDEDG_01816/KNNFDEDG_00664/KNNFDEDG_01318/KNNFDEDG_00730/KNNFDEDG_02254/KNNFDEDG_01319/KNNFDEDG_00800	-/-/-/-/-/-/-/-	sau:SA1924/sau:SA0162/sau:SA1187/sau:SA0606/sau:SA1141/sau:SA2220/sau:SA0605/sau:SA1072	8	4	KNNFDEDG_02566.t00/KNNFDEDG_01816/KNNFDEDG_01318/KNNFDEDG_01319	4	KNNFDEDG_00664/KNNFDEDG_00730/KNNFDEDG_02254/KNNFDEDG_00800
sau00220	Arginine biosynthesis	9/376	18/899	0.316557	0.750854	KNNFDEDG_02062/KNNFDEDG_02398/KNNFDEDG_02065/KNNFDEDG_00721/KNNFDEDG_02063/KNNFDEDG_02399/KNNFDEDG_01074/KNNFDEDG_00957/KNNFDEDG_02525	-/-/-/-/-/-/-/-/-	sau:SA2428/sau:SA2084/sau:SA2425/sau:SA1150/sau:SA2427/sau:SA2083/sau:SA0821/sau:SA0920/sau:SA1968	9	4	KNNFDEDG_02398/KNNFDEDG_02399/KNNFDEDG_01074/KNNFDEDG_02525	5	KNNFDEDG_02062/KNNFDEDG_02065/KNNFDEDG_00721/KNNFDEDG_02063/KNNFDEDG_00957
sau00860	Porphyrin metabolism	8/376	16/899	0.336203	0.750854	KNNFDEDG_02081/KNNFDEDG_02288/KNNFDEDG_00911/KNNFDEDG_00912/KNNFDEDG_00168/KNNFDEDG_00356/KNNFDEDG_00106/KNNFDEDG_00170	-/-/-/-/-/-/-/-	sau:SA2412/sau:SA2186/sau:SA0965/sau:SA0964/sau:SA1652/sau:SA1494/sau:SA1681/sau:SA1650	8	2	KNNFDEDG_00356/KNNFDEDG_00106	6	KNNFDEDG_02081/KNNFDEDG_02288/KNNFDEDG_00911/KNNFDEDG_00912/KNNFDEDG_00168/KNNFDEDG_00170
sau03060	Protein export	8/376	16/899	0.336203	0.750854	KNNFDEDG_01614/KNNFDEDG_00794/KNNFDEDG_01070/KNNFDEDG_01215/KNNFDEDG_02598/KNNFDEDG_01613/KNNFDEDG_02048/KNNFDEDG_01069	-/-/-/-/-/-/-/-	sau:SA0334/sau:SA1078/sau:SA0825/sau:SA0708/sau:SA1893/sau:SA0335/sau:SA2442/sau:SA0826	8	4	KNNFDEDG_01614/KNNFDEDG_01215/KNNFDEDG_01613/KNNFDEDG_02048	4	KNNFDEDG_00794/KNNFDEDG_01070/KNNFDEDG_02598/KNNFDEDG_01069
sau00470	D-Amino acid metabolism	7/376	14/899	0.358276	0.774338	KNNFDEDG_02618/KNNFDEDG_00878/KNNFDEDG_00847/KNNFDEDG_00957/KNNFDEDG_02606/KNNFDEDG_00620/KNNFDEDG_00277	-/-/-/-/-/-/-	sau:SA1874/sau:SA0997/sau:SA1026/sau:SA0920/sau:SA1887/sau:SA1231/sau:SA1571	7	3	KNNFDEDG_02618/KNNFDEDG_00878/KNNFDEDG_02606	4	KNNFDEDG_00847/KNNFDEDG_00957/KNNFDEDG_00620/KNNFDEDG_00277
sau00280	Valine, leucine and isoleucine degradation	6/376	12/899	0.38348	0.802912	KNNFDEDG_01732/KNNFDEDG_02566.t00/KNNFDEDG_01816/KNNFDEDG_00930/KNNFDEDG_00504/KNNFDEDG_01606.t00	-/-/-/-/-/-	sau:SA0223/sau:SA1924/sau:SA0162/sau:SA0946/sau:SA1346/sau:SA0342	6	3	KNNFDEDG_01732/KNNFDEDG_02566.t00/KNNFDEDG_01816	3	KNNFDEDG_00930/KNNFDEDG_00504/KNNFDEDG_01606.t00
sau00670	One carbon pool by folate	5/376	10/899	0.412916	0.838344	KNNFDEDG_00952/KNNFDEDG_00953/KNNFDEDG_00483/KNNFDEDG_00962/KNNFDEDG_00813	-/-/-/-/-	sau:SA0925/sau:SA0924/sau:SA1367/sau:SA0915/sau:SA1059	5	2	KNNFDEDG_00483/KNNFDEDG_00962	3	KNNFDEDG_00952/KNNFDEDG_00953/KNNFDEDG_00813
sau03070	Bacterial secretion system	6/376	13/899	0.479735	0.887225	KNNFDEDG_01614/KNNFDEDG_00794/KNNFDEDG_01215/KNNFDEDG_02598/KNNFDEDG_01613/KNNFDEDG_02048	-/-/-/-/-/-	sau:SA0334/sau:SA1078/sau:SA0708/sau:SA1893/sau:SA0335/sau:SA2442	6	4	KNNFDEDG_01614/KNNFDEDG_01215/KNNFDEDG_01613/KNNFDEDG_02048	2	KNNFDEDG_00794/KNNFDEDG_02598
sau00052	Galactose metabolism	8/376	18/899	0.500272	0.887225	KNNFDEDG_00515/KNNFDEDG_02492/KNNFDEDG_02491/KNNFDEDG_02490/KNNFDEDG_00473/KNNFDEDG_00329/KNNFDEDG_02195/KNNFDEDG_02487	-/-/-/-/-/-/-/-	sau:SA1338/sau:SA1991/sau:SA1992/sau:SA1993/sau:SA1377/sau:SA1521/sau:SA2288/sau:SA1996	8	1	KNNFDEDG_00515	7	KNNFDEDG_02492/KNNFDEDG_02491/KNNFDEDG_02490/KNNFDEDG_00473/KNNFDEDG_00329/KNNFDEDG_02195/KNNFDEDG_02487
sau00650	Butanoate metabolism	8/376	18/899	0.500272	0.887225	KNNFDEDG_01731/KNNFDEDG_01856/KNNFDEDG_00880/KNNFDEDG_01767/KNNFDEDG_00879/KNNFDEDG_02095.t00/KNNFDEDG_02473/KNNFDEDG_01606.t00	-/-/-/-/-/-/-/-	sau:SA0224/sau:SA0122/sau:SA0995/sau:SA0218/sau:SA0996/sau:SA2397/sau:SA2008/sau:SA0342	8	3	KNNFDEDG_01731/KNNFDEDG_01856/KNNFDEDG_02095.t00	5	KNNFDEDG_00880/KNNFDEDG_01767/KNNFDEDG_00879/KNNFDEDG_02473/KNNFDEDG_01606.t00
sau00680	Methane metabolism	8/376	18/899	0.500272	0.887225	KNNFDEDG_02093/KNNFDEDG_02379.t00/KNNFDEDG_02091/KNNFDEDG_02178/KNNFDEDG_02269/KNNFDEDG_00295/KNNFDEDG_00329/KNNFDEDG_01191	-/-/-/-/-/-/-/-	sau:SA2399/sau:SA2102/sau:SA2402/sau:SA2304/sau:SA2204/sau:SA1554/sau:SA1521/sau:SA0730	8	7	KNNFDEDG_02093/KNNFDEDG_02379.t00/KNNFDEDG_02091/KNNFDEDG_02178/KNNFDEDG_02269/KNNFDEDG_00295/KNNFDEDG_01191	1	KNNFDEDG_00329
sau00260	Glycine, serine and threonine metabolism	13/376	30/899	0.503202	0.887225	KNNFDEDG_00688.t00/KNNFDEDG_00687/KNNFDEDG_00686/KNNFDEDG_01531/KNNFDEDG_02254/KNNFDEDG_00930/KNNFDEDG_00484/KNNFDEDG_00485/KNNFDEDG_02269/KNNFDEDG_00483/KNNFDEDG_02165/KNNFDEDG_01191/KNNFDEDG_00689	-/-/-/-/-/-/-/-/-/-/-/-/-	sau:SA1164/sau:SA1165/sau:SA1166/sau:SA0419/sau:SA2220/sau:SA0946/sau:SA1366/sau:SA1365/sau:SA2204/sau:SA1367/sau:SA2318/sau:SA0730/sau:SA1163	13	10	KNNFDEDG_00688.t00/KNNFDEDG_00687/KNNFDEDG_00686/KNNFDEDG_01531/KNNFDEDG_00484/KNNFDEDG_00485/KNNFDEDG_02269/KNNFDEDG_00483/KNNFDEDG_01191/KNNFDEDG_00689	3	KNNFDEDG_02254/KNNFDEDG_00930/KNNFDEDG_02165
sau00270	Cysteine and methionine metabolism	10/376	24/899	0.584854	0.979631	KNNFDEDG_00688.t00/KNNFDEDG_00239/KNNFDEDG_01720/KNNFDEDG_01532/KNNFDEDG_01531/KNNFDEDG_01473/KNNFDEDG_02135/KNNFDEDG_00309/KNNFDEDG_02165/KNNFDEDG_00689	-/-/-/-/-/-/-/-/-/-	sau:SA1164/sau:SA1608/sau:SA0232/sau:SA0418/sau:SA0419/sau:SA0471/sau:SA2347/sau:SA1540/sau:SA2318/sau:SA1163	10	5	KNNFDEDG_00688.t00/KNNFDEDG_01532/KNNFDEDG_01531/KNNFDEDG_00309/KNNFDEDG_00689	5	KNNFDEDG_00239/KNNFDEDG_01720/KNNFDEDG_01473/KNNFDEDG_02135/KNNFDEDG_02165
sau00970	Aminoacyl-tRNA biosynthesis	10/376	24/899	0.584854	0.979631	KNNFDEDG_00071/KNNFDEDG_00766/KNNFDEDG_01972/KNNFDEDG_01032/KNNFDEDG_00890/KNNFDEDG_00889/KNNFDEDG_00070/KNNFDEDG_00456/KNNFDEDG_00813/KNNFDEDG_01441	-/-/-/-/-/-/-/-/-/-	sau:SA1715/sau:SA1106/sau:SA0009/sau:SA0855/sau:SA0985/sau:SA0986/sau:SA1716/sau:SA1394/sau:SA1059/sau:SA0488	10	1	KNNFDEDG_01441	9	KNNFDEDG_00071/KNNFDEDG_00766/KNNFDEDG_01972/KNNFDEDG_01032/KNNFDEDG_00890/KNNFDEDG_00889/KNNFDEDG_00070/KNNFDEDG_00456/KNNFDEDG_00813
sau05150	Staphylococcus aureus infection	16/376	39/899	0.602966	0.985335	KNNFDEDG_01166/KNNFDEDG_02067/KNNFDEDG_02265/KNNFDEDG_01409/KNNFDEDG_00859.t00/KNNFDEDG_02266/KNNFDEDG_00023/KNNFDEDG_00658/KNNFDEDG_02264/KNNFDEDG_00872/KNNFDEDG_01407/KNNFDEDG_01157.t00/KNNFDEDG_01764/KNNFDEDG_00873/KNNFDEDG_01871/KNNFDEDG_00025	-/-/-/-/-/-/-/-/-/-/-/-/-/-/-/-	sau:SA1819/sau:SA2423/sau:SA2208/sau:SA0520/sau:SA1016/sau:SA2207/sau:SA1754/sau:SA1193/sau:SA2209/sau:SA1004/sau:SA0521/sau:SA0742/sau:SA0221/sau:SA1003/sau:SA0107/sau:SA1751	16	6	KNNFDEDG_02265/KNNFDEDG_01409/KNNFDEDG_02266/KNNFDEDG_02264/KNNFDEDG_01157.t00/KNNFDEDG_01871	10	KNNFDEDG_01166/KNNFDEDG_02067/KNNFDEDG_00859.t00/KNNFDEDG_00023/KNNFDEDG_00658/KNNFDEDG_00872/KNNFDEDG_01407/KNNFDEDG_01764/KNNFDEDG_00873/KNNFDEDG_00025
sau00997	Biosynthesis of various other secondary metabolites	4/376	10/899	0.663381	0.999196	KNNFDEDG_01864.t00/KNNFDEDG_01865/KNNFDEDG_01862/KNNFDEDG_02502.t00	-/-/-/-	sau:SA0114/sau:SA0113/sau:SA0116/sau:SA1981	4	4	KNNFDEDG_01864.t00/KNNFDEDG_01865/KNNFDEDG_01862/KNNFDEDG_02502.t00	0
sau03410	Base excision repair	4/376	10/899	0.663381	0.999196	KNNFDEDG_00464/KNNFDEDG_00568/KNNFDEDG_01390/KNNFDEDG_00337	-/-/-/-	sau:SA1386/sau:SA1285/sau:SA0538/sau:SA1513	4	2	KNNFDEDG_00568/KNNFDEDG_00337	2	KNNFDEDG_00464/KNNFDEDG_01390
sau00770	Pantothenate and CoA biosynthesis	7/376	18/899	0.686024	0.999196	KNNFDEDG_02566.t00/KNNFDEDG_01816/KNNFDEDG_02243/KNNFDEDG_02617/KNNFDEDG_02473/KNNFDEDG_00818/KNNFDEDG_02558	-/-/-/-/-/-/-	sau:SA1924/sau:SA0162/sau:SA2232/sau:SA1875/sau:SA2008/sau:SA1054/sau:SA1932	7	5	KNNFDEDG_02566.t00/KNNFDEDG_01816/KNNFDEDG_02243/KNNFDEDG_02617/KNNFDEDG_00818	2	KNNFDEDG_02473/KNNFDEDG_02558
sau00030	Pentose phosphate pathway	8/376	21/899	0.713844	0.999196	KNNFDEDG_02093/KNNFDEDG_00246/KNNFDEDG_02178/KNNFDEDG_02191/KNNFDEDG_01486/KNNFDEDG_00329/KNNFDEDG_00674/KNNFDEDG_00517	-/-/-/-/-/-/-/-	sau:SA2399/sau:SA1599/sau:SA2304/sau:SA2294/sau:SA0458/sau:SA1521/sau:SA1177/sau:SA1336	8	5	KNNFDEDG_02093/KNNFDEDG_00246/KNNFDEDG_02178/KNNFDEDG_00674/KNNFDEDG_00517	3	KNNFDEDG_02191/KNNFDEDG_01486/KNNFDEDG_00329
sau01110	Biosynthesis of secondary metabolites	107/376	265/899	0.739467	0.999196	KNNFDEDG_00682/KNNFDEDG_01730/KNNFDEDG_01381/KNNFDEDG_02093/KNNFDEDG_02055/KNNFDEDG_00688.t00/KNNFDEDG_00239/KNNFDEDG_01720/KNNFDEDG_01732/KNNFDEDG_02566.t00/KNNFDEDG_00687/KNNFDEDG_00246/KNNFDEDG_00553/KNNFDEDG_01816/KNNFDEDG_00686/KNNFDEDG_00416/KNNFDEDG_00664/KNNFDEDG_01380.t00/KNNFDEDG_00768.t00/KNNFDEDG_02081/KNNFDEDG_01520/KNNFDEDG_01856/KNNFDEDG_00769/KNNFDEDG_02543/KNNFDEDG_00340/KNNFDEDG…	-/-/-/-/-/-/-/-/-/-/-/-/-/-/-/-/-/-/-/-/-/-/-/-/-/-/-/-/-/-/-/-/-/-/-/-/-/-/-/-/-/-/-/-/-/-/-/-/-/-/-/-/-/-/-/-/-/-/-/-/-/-/-/-/-/-/-/-/-/-/-/-/-/-/-/-/-/-/-/-/-/-/-/-/-/-/-/-/-/-/-/-/-/-/-/-/-/-/-/-/-/-/-/-/-/-/-	sau:SA1170/sau:SA0225/sau:SA0547/sau:SA2399/sau:SA2435/sau:SA1164/sau:SA1608/sau:SA0232/sau:SA0223/sau:SA1924/sau:SA1165/sau:SA1599/sau:SA1301/sau:SA0162/sau:SA1166/sau:SA1434/sau:SA1187/sau:SA0548/sau:SA1104/sau:SA2412/sau:SA0430/sau:SA0122/sau:SA1103/sau:SA1945/sau:SA1510/sau:SA2402/sau:SA2428/sau:SA1352/sau:SA1184/sau:SA0419/sau:SA0922/sau:SA1724/sau:SA0944/sau:SA1585/sau:SA1334/sau:SA1357/sau…	107	41	KNNFDEDG_00682/KNNFDEDG_01730/KNNFDEDG_02093/KNNFDEDG_00688.t00/KNNFDEDG_01732/KNNFDEDG_02566.t00/KNNFDEDG_00687/KNNFDEDG_00246/KNNFDEDG_01816/KNNFDEDG_00686/KNNFDEDG_01520/KNNFDEDG_01856/KNNFDEDG_02091/KNNFDEDG_01531/KNNFDEDG_00519/KNNFDEDG_02243/KNNFDEDG_00484/KNNFDEDG_00485/KNNFDEDG_00515/KNNFDEDG_02178/KNNFDEDG_02269/KNNFDEDG_00356/KNNFDEDG_00106/KNNFDEDG_01074/KNNFDEDG_01685/KNNFDEDG_00295/K…	66	KNNFDEDG_01381/KNNFDEDG_02055/KNNFDEDG_00239/KNNFDEDG_01720/KNNFDEDG_00553/KNNFDEDG_00416/KNNFDEDG_00664/KNNFDEDG_01380.t00/KNNFDEDG_00768.t00/KNNFDEDG_02081/KNNFDEDG_00769/KNNFDEDG_02543/KNNFDEDG_00340/KNNFDEDG_02062/KNNFDEDG_00498.t00/KNNFDEDG_00667/KNNFDEDG_00955/KNNFDEDG_00062/KNNFDEDG_00932/KNNFDEDG_00263/KNNFDEDG_00493/KNNFDEDG_01473/KNNFDEDG_01364/KNNFDEDG_02288/KNNFDEDG_00911/KNNFDEDG_009…
sau00780	Biotin metabolism	4/376	11/899	0.746615	0.999196	KNNFDEDG_01018/KNNFDEDG_00749/KNNFDEDG_01049/KNNFDEDG_00564	-/-/-/-	sau:SA0869/sau:SA1123/sau:SA0843/sau:SA1289	4	1	KNNFDEDG_01049	3	KNNFDEDG_01018/KNNFDEDG_00749/KNNFDEDG_00564
sau00020	Citrate cycle (TCA cycle)	8/376	22/899	0.769695	0.999196	KNNFDEDG_00667/KNNFDEDG_00932/KNNFDEDG_00880/KNNFDEDG_00931/KNNFDEDG_00930/KNNFDEDG_00150/KNNFDEDG_00879/KNNFDEDG_00933	-/-/-/-/-/-/-/-	sau:SA1184/sau:SA0944/sau:SA0995/sau:SA0945/sau:SA0946/sau:SA1669/sau:SA0996/sau:SA0943-1	8	0		8	KNNFDEDG_00667/KNNFDEDG_00932/KNNFDEDG_00880/KNNFDEDG_00931/KNNFDEDG_00930/KNNFDEDG_00150/KNNFDEDG_00879/KNNFDEDG_00933
sau00240	Pyrimidine metabolism	9/376	26/899	0.830635	0.999196	KNNFDEDG_00553/KNNFDEDG_02569/KNNFDEDG_00411/KNNFDEDG_00741/KNNFDEDG_01415/KNNFDEDG_00771/KNNFDEDG_00827/KNNFDEDG_01237/KNNFDEDG_02576	-/-/-/-/-/-/-/-/-	sau:SA1301/sau:SA1921/sau:SA1439/sau:SA1130/sau:SA0514/sau:SA1101/sau:SA1046/sau:SA0686/sau:SA1914	9	3	KNNFDEDG_00411/KNNFDEDG_01237/KNNFDEDG_02576	6	KNNFDEDG_00553/KNNFDEDG_02569/KNNFDEDG_00741/KNNFDEDG_01415/KNNFDEDG_00771/KNNFDEDG_00827
sau00564	Glycerophospholipid metabolism	6/376	18/899	0.835964	0.999196	KNNFDEDG_00664/KNNFDEDG_00768.t00/KNNFDEDG_02600/KNNFDEDG_00698/KNNFDEDG_00548/KNNFDEDG_00746	-/-/-/-/-/-	sau:SA1187/sau:SA1104/sau:SA1891/sau:SA1155/sau:SA1306/sau:SA1126	6	1	KNNFDEDG_00698	5	KNNFDEDG_00664/KNNFDEDG_00768.t00/KNNFDEDG_02600/KNNFDEDG_00548/KNNFDEDG_00746
sau00740	Riboflavin metabolism	3/376	10/899	0.861759	0.999196	KNNFDEDG_01580/KNNFDEDG_00523/KNNFDEDG_01620.t00	-/-/-	sau:SA0367/sau:SA1330/sau:SA0328	3	3	KNNFDEDG_01580/KNNFDEDG_00523/KNNFDEDG_01620.t00	0
sau03440	Homologous recombination	6/376	21/899	0.93205	0.999196	KNNFDEDG_00455/KNNFDEDG_00403/KNNFDEDG_00325/KNNFDEDG_00337/KNNFDEDG_01977/KNNFDEDG_00381	-/-/-/-/-/-	sau:SA1395/sau:SA1447/sau:SA1525/sau:SA1513/sau:SA0004/sau:SA1468	6	3	KNNFDEDG_00337/KNNFDEDG_01977/KNNFDEDG_00381	3	KNNFDEDG_00455/KNNFDEDG_00403/KNNFDEDG_00325
sau00340	Histidine metabolism	4/376	15/899	0.932072	0.999196	KNNFDEDG_02566.t00/KNNFDEDG_01816/KNNFDEDG_01973/KNNFDEDG_02018	-/-/-/-	sau:SA1924/sau:SA0162/sau:SA0008/sau:SA2470	4	3	KNNFDEDG_02566.t00/KNNFDEDG_01816/KNNFDEDG_02018	1	KNNFDEDG_01973
sau00300	Lysine biosynthesis	3/376	12/899	0.935544	0.999196	KNNFDEDG_00688.t00/KNNFDEDG_02693/KNNFDEDG_00689	-/-/-	sau:SA1164/sau:SA1814/sau:SA1163	3	3	KNNFDEDG_00688.t00/KNNFDEDG_02693/KNNFDEDG_00689	0
sau01240	Biosynthesis of cofactors	38/376	109/899	0.954034	0.999196	KNNFDEDG_01451/KNNFDEDG_01452/KNNFDEDG_02055/KNNFDEDG_00239/KNNFDEDG_02566.t00/KNNFDEDG_00553/KNNFDEDG_01816/KNNFDEDG_02081/KNNFDEDG_02543/KNNFDEDG_00062/KNNFDEDG_02288/KNNFDEDG_00911/KNNFDEDG_00912/KNNFDEDG_00930/KNNFDEDG_02243/KNNFDEDG_01018/KNNFDEDG_00551/KNNFDEDG_01382/KNNFDEDG_00168/KNNFDEDG_00356/KNNFDEDG_00106/KNNFDEDG_00980/KNNFDEDG_00170/KNNFDEDG_00771/KNNFDEDG_00749/KNNFDEDG_01049/KNNFD…	-/-/-/-/-/-/-/-/-/-/-/-/-/-/-/-/-/-/-/-/-/-/-/-/-/-/-/-/-/-/-/-/-/-/-/-/-/-	sau:SA0478/sau:SA0477/sau:SA2435/sau:SA1608/sau:SA1924/sau:SA1301/sau:SA0162/sau:SA2412/sau:SA1945/sau:SA1724/sau:SA2186/sau:SA0965/sau:SA0964/sau:SA0946/sau:SA2232/sau:SA0869/sau:SA1303/sau:SA0546/sau:SA1652/sau:SA1494/sau:SA1681/sau:SA0898/sau:SA1650/sau:SA1101/sau:SA1123/sau:SA0843/sau:SA1046/sau:SA1363/sau:SA0016/sau:SA2063/sau:SA0524/sau:SA2288/sau:SA0884/sau:SA0785/sau:SA0669/sau:SA1054/sau…	38	12	KNNFDEDG_02566.t00/KNNFDEDG_01816/KNNFDEDG_02243/KNNFDEDG_00356/KNNFDEDG_00106/KNNFDEDG_01049/KNNFDEDG_01964/KNNFDEDG_02419/KNNFDEDG_01404/KNNFDEDG_00998.t00/KNNFDEDG_00818/KNNFDEDG_00962	26	KNNFDEDG_01451/KNNFDEDG_01452/KNNFDEDG_02055/KNNFDEDG_00239/KNNFDEDG_00553/KNNFDEDG_02081/KNNFDEDG_02543/KNNFDEDG_00062/KNNFDEDG_02288/KNNFDEDG_00911/KNNFDEDG_00912/KNNFDEDG_00930/KNNFDEDG_01018/KNNFDEDG_00551/KNNFDEDG_01382/KNNFDEDG_00168/KNNFDEDG_00980/KNNFDEDG_00170/KNNFDEDG_00771/KNNFDEDG_00749/KNNFDEDG_00827/KNNFDEDG_00487/KNNFDEDG_02195/KNNFDEDG_01109/KNNFDEDG_01254/KNNFDEDG_02558
sau04122	Sulfur relay system	2/376	10/899	0.964395	0.999196	KNNFDEDG_02419/KNNFDEDG_02417	-/-	sau:SA2063/sau:SA2065	2	2	KNNFDEDG_02419/KNNFDEDG_02417	0
sau02024	Quorum sensing	15/376	49/899	0.964726	0.999196	KNNFDEDG_01729/KNNFDEDG_01045/KNNFDEDG_01047/KNNFDEDG_00794/KNNFDEDG_02609/KNNFDEDG_01044/KNNFDEDG_01043/KNNFDEDG_01215/KNNFDEDG_01046/KNNFDEDG_02598/KNNFDEDG_01724/KNNFDEDG_02048/KNNFDEDG_00726/KNNFDEDG_01784.t00/KNNFDEDG_01785.t00	-/-/-/-/-/-/-/-/-/-/-/-/-/-/-	sau:SA0226/sau:SA0847/sau:SA0845/sau:SA1078/sau:SA1883/sau:SA0848/sau:SA0849/sau:SA0708/sau:SA0846/sau:SA1893/sau:SA0229/sau:SA2442/sau:SA1145/sau:SA0200/sau:SA0199	15	5	KNNFDEDG_01729/KNNFDEDG_02609/KNNFDEDG_01215/KNNFDEDG_01724/KNNFDEDG_02048	10	KNNFDEDG_01045/KNNFDEDG_01047/KNNFDEDG_00794/KNNFDEDG_01044/KNNFDEDG_01043/KNNFDEDG_01046/KNNFDEDG_02598/KNNFDEDG_00726/KNNFDEDG_01784.t00/KNNFDEDG_01785.t00
sau00790	Folate biosynthesis	4/376	21/899	0.993416	0.999196	KNNFDEDG_02418/KNNFDEDG_02419/KNNFDEDG_01404/KNNFDEDG_01254	-/-/-/-	sau:SA2064/sau:SA2063/sau:SA0524/sau:SA0669	4	3	KNNFDEDG_02418/KNNFDEDG_02419/KNNFDEDG_01404	1	KNNFDEDG_01254
sau03430	Mismatch repair	3/376	18/899	0.994935	0.999196	KNNFDEDG_00325/KNNFDEDG_00497/KNNFDEDG_00496	-/-/-	sau:SA1525/sau:SA1353/sau:SA1354	3	0		3	KNNFDEDG_00325/KNNFDEDG_00497/KNNFDEDG_00496
sau00660	C5-Branched dibasic acid metabolism	1/376	10/899	0.995718	0.999196	KNNFDEDG_02473	-	sau:SA2008	1	0		1	KNNFDEDG_02473
sau01210	2-Oxocarboxylic acid metabolism	3/376	19/899	0.996771	0.999196	KNNFDEDG_00667/KNNFDEDG_00689/KNNFDEDG_02473	-/-/-	sau:SA1184/sau:SA1163/sau:SA2008	3	1	KNNFDEDG_00689	2	KNNFDEDG_00667/KNNFDEDG_02473
sau00730	Thiamine metabolism	1/376	11/899	0.997529	0.999196	KNNFDEDG_00808	-	sau:SA1064	1	0		1	KNNFDEDG_00808
sau02010	ABC transporters	22/376	79/899	0.997537	0.999196	KNNFDEDG_02240/KNNFDEDG_02238/KNNFDEDG_02241/KNNFDEDG_02239/KNNFDEDG_01045/KNNFDEDG_01047/KNNFDEDG_01044/KNNFDEDG_01043/KNNFDEDG_01046/KNNFDEDG_01996/KNNFDEDG_00925/KNNFDEDG_01777.t00/KNNFDEDG_00926/KNNFDEDG_02272.t00/KNNFDEDG_02076/KNNFDEDG_02408/KNNFDEDG_01997/KNNFDEDG_01337/KNNFDEDG_02466/KNNFDEDG_01124/KNNFDEDG_02468/KNNFDEDG_01125	-/-/-/-/-/-/-/-/-/-/-/-/-/-/-/-/-/-/-/-/-/-	sau:SA2235/sau:SA2237/sau:SA2234/sau:SA2236/sau:SA0847/sau:SA0845/sau:SA0848/sau:SA0849/sau:SA0846/sau:SA2493/sau:SA0952/sau:SA0208/sau:SA0951/sau:SA2202/sau:SA2415/sau:SA2074/sau:SA2492/sau:SA0588/sau:SA2021/sau:SA0770/sau:SA2019/sau:SA0769	22	7	KNNFDEDG_02240/KNNFDEDG_02238/KNNFDEDG_02241/KNNFDEDG_02239/KNNFDEDG_01996/KNNFDEDG_02272.t00/KNNFDEDG_01997	15	KNNFDEDG_01045/KNNFDEDG_01047/KNNFDEDG_01044/KNNFDEDG_01043/KNNFDEDG_01046/KNNFDEDG_00925/KNNFDEDG_01777.t00/KNNFDEDG_00926/KNNFDEDG_02076/KNNFDEDG_02408/KNNFDEDG_01337/KNNFDEDG_02466/KNNFDEDG_01124/KNNFDEDG_02468/KNNFDEDG_01125
sau00290	Valine, leucine and isoleucine biosynthesis	1/376	12/899	0.998575	0.999196	KNNFDEDG_02473	-	sau:SA2008	1	0		1	KNNFDEDG_02473
sau01503	Cationic antimicrobial peptide (CAMP) resistance	1/376	12/899	0.998575	0.999196	KNNFDEDG_00658	-	sau:SA1193	1	0		1	KNNFDEDG_00658
sau03030	DNA replication	2/376	17/899	0.99878	0.999196	KNNFDEDG_00325/KNNFDEDG_00337	-/-	sau:SA1525/sau:SA1513	2	1	KNNFDEDG_00337	1	KNNFDEDG_00325
sau01230	Biosynthesis of amino acids	29/376	103/899	0.999196	0.999196	KNNFDEDG_02093/KNNFDEDG_00688.t00/KNNFDEDG_00239/KNNFDEDG_01532/KNNFDEDG_00687/KNNFDEDG_00246/KNNFDEDG_00686/KNNFDEDG_01520/KNNFDEDG_00340/KNNFDEDG_00667/KNNFDEDG_01531/KNNFDEDG_00519/KNNFDEDG_01473/KNNFDEDG_02693/KNNFDEDG_00721/KNNFDEDG_02063/KNNFDEDG_02269/KNNFDEDG_01074/KNNFDEDG_01486/KNNFDEDG_01193/KNNFDEDG_00329/KNNFDEDG_02165/KNNFDEDG_02018/KNNFDEDG_01191/KNNFDEDG_00689/KNNFDEDG_00674/KNNFD…	-/-/-/-/-/-/-/-/-/-/-/-/-/-/-/-/-/-/-/-/-/-/-/-/-/-/-/-/-	sau:SA2399/sau:SA1164/sau:SA1608/sau:SA0418/sau:SA1165/sau:SA1599/sau:SA1166/sau:SA0430/sau:SA1510/sau:SA1184/sau:SA0419/sau:SA1334/sau:SA0471/sau:SA1814/sau:SA1150/sau:SA2427/sau:SA2204/sau:SA0821/sau:SA0458/sau:SA0728/sau:SA1521/sau:SA2318/sau:SA2470/sau:SA0730/sau:SA1163/sau:SA1177/sau:SA2008/sau:SA1968/sau:SA1520	29	18	KNNFDEDG_02093/KNNFDEDG_00688.t00/KNNFDEDG_01532/KNNFDEDG_00687/KNNFDEDG_00246/KNNFDEDG_00686/KNNFDEDG_01520/KNNFDEDG_01531/KNNFDEDG_00519/KNNFDEDG_02693/KNNFDEDG_02269/KNNFDEDG_01074/KNNFDEDG_01193/KNNFDEDG_02018/KNNFDEDG_01191/KNNFDEDG_00689/KNNFDEDG_00674/KNNFDEDG_02525	11	KNNFDEDG_00239/KNNFDEDG_00340/KNNFDEDG_00667/KNNFDEDG_01473/KNNFDEDG_00721/KNNFDEDG_02063/KNNFDEDG_01486/KNNFDEDG_00329/KNNFDEDG_02165/KNNFDEDG_02473/KNNFDEDG_00330

## Sheet: S19 CovsOx_up_KEGGenrich
KEGGID	Description	GeneRatio	BgRatio	pvalue	padj	geneID	geneName	keggID	Count
sau03010	Ribosome	28/167	57/899	5.18836e-08	3.06113e-06	KNNFDEDG_00681/KNNFDEDG_02452/KNNFDEDG_02442/KNNFDEDG_02450/KNNFDEDG_02451/KNNFDEDG_02448/KNNFDEDG_02444/KNNFDEDG_01432/KNNFDEDG_02453/KNNFDEDG_02445/KNNFDEDG_02441/KNNFDEDG_02447/KNNFDEDG_02440/KNNFDEDG_01431/KNNFDEDG_02449/KNNFDEDG_02439/KNNFDEDG_02438/KNNFDEDG_00378/KNNFDEDG_02455/KNNFDEDG_02443/KNNFDEDG_02446/KNNFDEDG_00436/KNNFDEDG_02435/KNNFDEDG_02437/KNNFDEDG_02436/KNNFDEDG_00680/KNNFDEDG_…	-/-/-/-/-/-/-/-/-/-/-/-/-/-/-/-/-/-/-/-/-/-/-/-/-/-/-/-	sau:SAS042/sau:SA2032/sau:SA2041/sau:SA2034/sau:SA2033/sau:SA2035/sau:SA2039/sau:SA0497/sau:SA2031/sau:SA2038/sau:SA2042/sau:SA2036/sau:SA2043/sau:SA0498/sau:SAS079/sau:SA2044/sau:SA2045/sau:SA1471/sau:SA2029/sau:SA2040/sau:SA2037/sau:SA1414/sau:SA2048/sau:SA2046/sau:SA2047/sau:SA1171/sau:SA1473/sau:SAS078	28

## Sheet: S20 CovsOx_down_KEGGenrich
KEGGID	Description	GeneRatio	BgRatio	pvalue	padj	geneID	geneName	keggID	Count
sau00900	Terpenoid backbone biosynthesis	9/209	13/899	0.000503438	0.0317166	KNNFDEDG_01381/KNNFDEDG_01380.t00/KNNFDEDG_00769/KNNFDEDG_00498.t00/KNNFDEDG_01379.t00/KNNFDEDG_01491/KNNFDEDG_02343/KNNFDEDG_00552/KNNFDEDG_01606.t00	-/-/-/-/-/-/-/-/-	sau:SA0547/sau:SA0548/sau:SA1103/sau:SA1352/sau:SA0549/sau:SA0453/sau:SA2136/sau:SA1302/sau:SA0342	9

[truncated: 4 more sheets: S21 OxvsUn_all_KEGGenrich, S22 OxvsUn_up_KEGGenrich, S23 OxvsUn_down_KEGGenrich, Sheet1]
